# Supplementary material for: Identification and Validation of Tumor Microenvironment-Associated Signature in Clear-Cell Renal Cell Carcinoma through Integration of DNA Methylation and Gene Expression
Source: Int J Mol Sci. 2024 Jun 20;25(12):6792. doi: 10.3390/ijms25126792 (PMC11203551; doi:10.3390/ijms25126792)
Supplement: Supplementary file 1 [file ijms-25-06792-s001.zip]

Archive with 4 entries (4 files):
- Revised supplementary figure.pdf
- supplementary table1.xlsx
- supplementary table2.xlsx
- supplementary table3.xlsx
