# Supplementary material for: Identification and Validation of Tumor Microenvironment-Associated Signature in Clear-Cell Renal Cell Carcinoma through Integration of DNA Methylation and Gene Expression
Source: Int J Mol Sci. 2024 Jun 20;25(12):6792. doi: 10.3390/ijms25126792 (PMC11203551; doi:10.3390/ijms25126792)
Supplement: Supplementary file 1 [file ijms-25-06792-s001.zip › supplementary table1.xlsx]

## Sheet: Sheet1
Table S1 TME-DEGs in TCGA-KIRC cohort
	baseMean	log2FoldChange	lfcSE	stat	pvalue	padj
FGR	1164.98	0.811875	0.0638963	12.7061	5.46672e-37	1.96506e-35
LAP3	7029.16	0.701401	0.0499465	14.043	8.49799e-45	3.92857e-43
MAD1L1	34.5282	0.502759	0.072755	6.91031	4.83609e-12	5.19431e-11
CD38	529.811	1.95508	0.0878988	22.2424	1.33555e-109	5.09698e-107
MCUB	684.773	0.779085	0.0705336	11.0456	2.3029e-28	6.51531e-27
MPO	16.3242	0.600758	0.136522	4.40045	1.08029e-05	4.47715e-05
ITGAL	2355.47	1.48838	0.0664068	22.413	2.93963e-111	1.22624e-108
KRT33A	2.20091	1.15309	0.250379	4.60537	4.11731e-06	1.85186e-05
CACNG3	0.811123	1.24186	0.238026	5.21731	1.81535e-07	1.05187e-06
CCL26	19.9897	0.697129	0.135073	5.16112	2.45473e-07	1.39117e-06
PRSS21	13.2443	0.766769	0.160924	4.76478	1.89058e-06	9.13559e-06
CEACAM21	132.216	1.09048	0.0694932	15.6919	1.71841e-55	1.03433e-53
GAS7	1075.93	1.137	0.0691673	16.4385	1.01474e-60	6.97373e-59
PAX6	18.6142	0.727558	0.189815	3.83299	0.000126595	0.000417842
FMO3	927.869	0.62956	0.116568	5.40079	6.63497e-08	4.16853e-07
E2F2	128.095	0.687498	0.0767364	8.95921	3.27012e-19	6.24002e-18
MMP25	132.226	0.533541	0.0776245	6.87336	6.27084e-12	6.67933e-11
TRAF3IP3	503.144	1.5432	0.0692091	22.2976	3.90085e-110	1.55488e-107
ETV7	569.756	0.994209	0.0832918	11.9365	7.64083e-33	2.48285e-31
CD4	6087.74	1.11673	0.0545653	20.466	4.33014e-93	7.32733e-91
BTK	658.63	1.19961	0.0541347	22.1597	8.40802e-109	2.95715e-106
SLC6A7	5.14027	0.683178	0.147525	4.63092	3.64044e-06	1.6569e-05
PLAUR	1429.87	0.680995	0.0959017	7.10097	1.23884e-12	1.43177e-11
ZBTB32	42.7968	0.743148	0.0964831	7.70237	1.33567e-14	1.86588e-13
TYROBP	5137.01	1.25309	0.062573	20.026	3.27107e-89	4.69385e-87
LTF	2930.47	1.9474	0.197098	9.88039	5.06374e-23	1.17959e-21
ALOX5	2719.96	0.959649	0.0943378	10.1725	2.63121e-24	6.41251e-23
KDM5D	1276.03	0.660631	0.238414	2.77095	0.00558935	0.0124977
CD6	685.366	1.48477	0.0696259	21.325	6.65945e-101	1.59267e-98
TACC3	1130.02	0.626231	0.0640418	9.77847	1.39294e-22	3.18688e-21
WAS	1118.59	1.32745	0.0585792	22.6607	1.09371e-113	5.03023e-111
SLC38A5	811.824	1.03574	0.187076	5.53648	3.08605e-08	2.04335e-07
SLC11A1	809.509	0.82312	0.0971412	8.47343	2.38263e-17	4.03181e-16
MARCO	319.385	1.3133	0.160787	8.16796	3.13638e-16	4.93051e-15
CD74	262394	1.15445	0.0634691	18.1891	6.29139e-74	6.06713e-72
HGF	1246.67	0.623615	0.116995	5.33027	9.8065e-08	5.96673e-07
RUNX3	1523.43	1.09852	0.0735997	14.9256	2.24534e-50	1.21309e-48
C8B	1.22379	0.70848	0.311576	2.27386	0.0229744	0.0434284
BIRC3	10489	0.807632	0.0942437	8.56961	1.03835e-17	1.80125e-16
DEF6	858.655	1.34374	0.0622186	21.597	1.91704e-103	5.42559e-101
PLEKHO1	3199.39	0.80618	0.0641805	12.5611	3.45318e-36	1.2145e-34
TYMP	5103.54	0.729032	0.0768107	9.49128	2.28213e-21	4.90234e-20
RNASET2	8365.97	0.640591	0.114535	5.59298	2.232e-08	1.51305e-07
CD44	10186.4	0.800763	0.091593	8.74262	2.27766e-18	4.1561e-17
SLAMF7	1300.42	2.16885	0.0839433	25.8371	3.39817e-147	2.03176e-143
BTN3A1	4917.96	0.750172	0.0560947	13.3733	8.66074e-41	3.53867e-39
SH2D2A	382.764	1.4196	0.0966104	14.6941	7.03105e-49	3.61364e-47
TNFRSF1B	4830.91	0.83332	0.0492255	16.9286	2.76854e-64	2.06913e-62
POU2F2	720.461	1.18538	0.0750828	15.7876	3.78479e-56	2.35722e-54
ARNTL2	426.055	0.735696	0.0805828	9.12969	6.86935e-20	1.36e-18
IBSP	76.1073	0.930852	0.215549	4.31852	1.5708e-05	6.27235e-05
MUSK	5.08489	0.957214	0.15895	6.02209	1.72179e-09	1.37017e-08
IKZF2	599.195	0.716914	0.065607	10.9274	8.52594e-28	2.36733e-26
APBA2	224.566	0.599018	0.123656	4.84422	1.27112e-06	6.3563e-06
SLC18A1	6.27975	1.11095	0.121415	9.15005	5.69065e-20	1.13541e-18
MSR1	3679.12	1.17162	0.0800697	14.6325	1.74304e-48	8.83191e-47
TNC	8062.26	0.563309	0.114737	4.90959	9.12685e-07	4.68944e-06
CAPG	8943.36	0.512199	0.082794	6.18643	6.15412e-10	5.17275e-09
ADAM28	1258.2	0.749452	0.0716063	10.4663	1.23388e-25	3.14824e-24
LCP2	2812.5	1.05018	0.0495436	21.197	1.01724e-99	2.28078e-97
GUCA2B	114.279	0.680831	0.218497	3.11597	0.00183339	0.0046792
TNFRSF17	45.0322	2.42652	0.153941	15.7626	5.6252e-56	3.46733e-54
CELF2	2181.46	0.825955	0.0639715	12.9113	3.88676e-38	1.44641e-36
UTS2	19.9099	1.61346	0.149445	10.7963	3.58296e-27	9.72279e-26
TNFRSF9	569.791	2.30891	0.119798	19.2734	8.99089e-83	1.03378e-80
FOXP3	164.847	1.66592	0.100193	16.6271	4.43382e-62	3.19395e-60
NFE2L3	1411.34	0.686872	0.0779234	8.8147	1.20008e-18	2.23065e-17
TNIP3	94.1488	0.678865	0.149496	4.54102	5.59822e-06	2.45514e-05
POLQ	111.34	0.581394	0.0904595	6.42712	1.30046e-10	1.18588e-09
CYBA	8169.16	0.514146	0.0736169	6.98408	2.86733e-12	3.18263e-11
PTPRN	288.134	0.809914	0.169935	4.76603	1.87891e-06	9.08898e-06
CHRDL2	155.377	1.20499	0.180928	6.66005	2.73737e-11	2.70078e-10
RELT	339.61	0.6908	0.0580293	11.9043	1.1238e-32	3.63855e-31
TRAF1	1319	0.748523	0.0686532	10.9029	1.11584e-27	3.08872e-26
DGKG	292.885	0.500844	0.0930948	5.37994	7.45126e-08	4.64558e-07
TBXAS1	1817.35	0.878672	0.0465912	18.8592	2.47087e-79	2.65389e-77
STYK1	30.162	0.578269	0.111346	5.19343	2.06451e-07	1.18462e-06
GNA15	393.649	1.11979	0.0607426	18.4349	6.89132e-76	6.8672e-74
COL11A1	318.671	1.00609	0.19268	5.22156	1.77424e-07	1.02926e-06
LTK	51.5119	0.532533	0.120319	4.426	9.59967e-06	4.01561e-05
TSPAN32	128.307	0.703936	0.085216	8.2606	1.4494e-16	2.32956e-15
CCN5	385.129	0.506211	0.195632	2.58757	0.00966565	0.0203394
ABCA7	791.952	0.704739	0.0797902	8.8324	1.02451e-18	1.91225e-17
CHI3L2	417.689	0.968238	0.14652	6.60822	3.88981e-11	3.76533e-10
DGKA	1063.96	0.732942	0.0693934	10.5621	4.4641e-26	1.16047e-24
ANKRD44	1420.88	0.677484	0.0507305	13.3546	1.11395e-40	4.51035e-39
SNAP91	8.72327	0.906974	0.25545	3.55049	0.000384519	0.00114589
CD84	1954.9	1.44091	0.0822279	17.5234	9.50116e-69	7.85356e-67
SPI1	2006.29	1.23407	0.0591564	20.8611	1.20797e-96	2.32983e-94
KCNAB2	2044.01	0.783837	0.0678452	11.5533	7.10326e-31	2.14497e-29
CLEC2D	854.157	0.886676	0.0839309	10.5644	4.35968e-26	1.13662e-24
DAPP1	281.872	1.32005	0.0727756	18.1386	1.57885e-73	1.49841e-71
FCGR2B	620.65	1.39826	0.0878089	15.9238	4.32976e-57	2.7638e-55
ACAP1	1017.18	1.06467	0.0738695	14.4129	4.29406e-47	2.09871e-45
SIDT1	218.124	0.894471	0.0585057	15.2886	9.10631e-53	5.26903e-51
TP63	47.4958	0.670048	0.0991666	6.75679	1.41085e-11	1.43623e-10
DHRS9	119.121	1.05918	0.106897	9.90845	3.82522e-23	8.95731e-22
CD5L	159.448	1.16965	0.212006	5.51707	3.44703e-08	2.26564e-07
TBX21	152.566	0.745384	0.0762843	9.77113	1.49775e-22	3.41362e-21
PPP2R2C	194.75	0.659254	0.205983	3.20053	0.00137174	0.00359563
IPCEF1	369.047	0.584928	0.077608	7.53696	4.8104e-14	6.40565e-13
TXK	155.404	0.832783	0.0820947	10.1442	3.51723e-24	8.50251e-23
SEMA3A	171.448	0.608885	0.125636	4.84643	1.25705e-06	6.2965e-06
MOCOS	501.684	0.619746	0.152036	4.07631	4.57554e-05	0.000166237
ARHGAP15	919.193	0.780952	0.0543656	14.3648	8.60327e-47	4.17073e-45
ICAM3	101.808	1.36897	0.063329	21.6169	1.24638e-103	3.60586e-101
PAK3	179.331	0.579781	0.126242	4.5926	4.37751e-06	1.96298e-05
CST7	1010.06	1.8185	0.0879859	20.6681	6.71271e-95	1.19214e-92
LAMP3	371.268	0.682726	0.0777914	8.77637	1.68835e-18	3.11243e-17
FAP	348.909	0.556999	0.117105	4.75639	1.97084e-06	9.4851e-06
FGF20	12.9788	0.852255	0.117809	7.23421	4.68253e-13	5.71753e-12
P2RY10	344.52	1.97847	0.0779164	25.3921	3.0793e-142	1.10467e-138
SLC1A3	1370.42	1.14933	0.0870257	13.2068	8.01837e-40	3.14029e-38
SP140	277.997	1.83404	0.0724507	25.3143	2.2241e-141	5.69911e-138
MOXD1	872.169	0.644673	0.147686	4.36515	1.27035e-05	5.17634e-05
TCF7	628.909	0.778251	0.0905806	8.5918	8.56179e-18	1.50562e-16
PTPRC	5058.28	1.42869	0.0662146	21.5767	2.97507e-103	8.08543e-101
STK17B	2476.75	0.720256	0.0555577	12.9641	1.95468e-38	7.35033e-37
IL12RB2	686.516	0.887871	0.189565	4.68373	2.81705e-06	1.31245e-05
FYB1	2941.44	1.45538	0.0716694	20.3068	1.11973e-91	1.7618e-89
TRAF5	1198.84	0.608788	0.0646202	9.42102	4.46746e-21	9.44962e-20
P2RX5	40.8101	1.59374	0.11687	13.6369	2.41625e-42	1.03191e-40
EPYC	8.82101	1.69535	0.194925	8.69746	3.39404e-18	6.13699e-17
SMAP2	3730.57	0.600089	0.043696	13.7333	6.41716e-43	2.8006e-41
FCN1	761.775	0.58181	0.0935345	6.22028	4.96277e-10	4.22083e-09
PILRA	734.578	1.01504	0.0588469	17.2488	1.14215e-66	9.18691e-65
NME8	39.0733	0.915702	0.0877045	10.4408	1.61502e-25	4.09879e-24
LAT2	1017.79	1.06613	0.0522891	20.3892	2.0872e-92	3.40346e-90
MYBPC2	54.8243	0.686523	0.140416	4.88919	1.01251e-06	5.15123e-06
FTL	194265	0.505227	0.0708123	7.13474	9.69721e-13	1.14133e-11
CASS4	306.635	0.856749	0.0789813	10.8475	2.04966e-27	5.61295e-26
SIGLEC1	1481.94	1.27984	0.084075	15.2226	2.50446e-52	1.43066e-50
SIRPG	283.089	2.21454	0.102812	21.5397	6.61679e-103	1.77142e-100
LHX5	0.886562	0.778809	0.307199	2.53519	0.0112386	0.0232028
RPH3A	23.6806	0.831202	0.116216	7.15219	8.54044e-13	1.01108e-11
FXYD5	5228.43	0.561312	0.0683535	8.21189	2.17733e-16	3.44703e-15
GMIP	1229.57	0.935854	0.0467616	20.0133	4.21875e-89	5.86602e-87
LAG3	667.685	2.43183	0.117632	20.6732	6.03531e-95	1.08255e-92
ARHGAP4	2231.94	0.633954	0.0691544	9.16723	4.85336e-20	9.74858e-19
RGS1	7552.26	1.18872	0.0897492	13.2449	4.82872e-40	1.90358e-38
LYZ	7985.65	1.43508	0.107332	13.3704	9.00007e-41	3.66896e-39
FETUB	3.44998	0.938773	0.329454	2.84948	0.00437906	0.0100805
FLT3LG	15.6472	0.501358	0.114314	4.38579	1.15568e-05	4.75228e-05
CD209	288.255	0.73128	0.0969714	7.54119	4.65686e-14	6.21503e-13
NLRC4	271.039	1.02873	0.0543228	18.9373	5.62384e-80	6.1509e-78
IL5RA	14.3232	0.653421	0.121945	5.35835	8.39861e-08	5.18574e-07
RGS17	99.5735	0.576377	0.114723	5.02407	5.05883e-07	2.71433e-06
CCDC80	4229.64	0.665411	0.127013	5.23891	1.6153e-07	9.45614e-07
MYH7	2.52791	0.617932	0.181229	3.40967	0.00065041	0.00183752
CEBPE	7.02328	0.829208	0.0870973	9.52048	1.72385e-21	3.72539e-20
RPGRIP1	49.4095	0.602756	0.0535566	11.2546	2.19942e-29	6.36308e-28
DAZL	1.41382	0.642065	0.22546	2.8478	0.00440228	0.0101248
UNC13D	917.547	1.0557	0.0717911	14.7052	5.97247e-49	3.0784e-47
ADA2	5988.21	1.12301	0.0679725	16.5215	2.56992e-61	1.79364e-59
VNN3	27.9006	1.04818	0.145932	7.18265	6.83724e-13	8.18689e-12
PTGS1	4976.17	0.675043	0.136669	4.93924	7.84271e-07	4.07989e-06
TREM2	1521.55	1.25691	0.0837995	14.9991	7.44723e-51	4.06021e-49
NCR2	1.05543	0.712489	0.252054	2.82673	0.00470255	0.0107411
IL12RB1	423.719	1.48051	0.0613184	24.1447	8.48769e-129	1.17111e-125
KCNK6	694.486	0.737114	0.0701079	10.514	7.44692e-26	1.93028e-24
MAGEB2	1.63137	1.76789	0.483737	3.65466	0.000257522	0.000794627
PRKY	333.03	0.656696	0.233856	2.80812	0.00498311	0.0113314
MISP	322.385	0.620142	0.190684	3.25219	0.00114519	0.00305809
DERL3	134.579	1.77031	0.120791	14.656	1.23336e-48	6.26706e-47
OSM	239.346	0.870298	0.120278	7.23573	4.63027e-13	5.65757e-12
CRYBB3	59.8363	0.579422	0.14149	4.09515	4.21889e-05	0.000154154
CYTH4	1565.59	1.19143	0.0551675	21.5965	1.93587e-103	5.42559e-101
GRK3	1102.81	0.599644	0.0454147	13.2038	8.34719e-40	3.26195e-38
SH3BP1	205.783	1.12173	0.0744947	15.0578	3.06629e-51	1.69231e-49
CRYBB1	29.787	1.02891	0.0751178	13.6973	1.05362e-42	4.58709e-41
NEFH	54.0093	0.557289	0.0822531	6.7753	1.24149e-11	1.27322e-10
APOBEC3H	117.688	1.24692	0.0845623	14.7456	3.28464e-49	1.70772e-47
APOL4	547.195	0.938777	0.0880526	10.6615	1.54012e-26	4.09868e-25
APOL1	22288.8	0.946562	0.121961	7.76118	8.41413e-15	1.19497e-13
GRAP2	234.807	1.23364	0.06207	19.8749	6.70667e-88	8.97743e-86
NCF4	667.549	1.13877	0.0639839	17.7978	7.3513e-71	6.40099e-69
CSF2RB	994.272	0.799801	0.0615025	13.0044	1.15558e-38	4.38218e-37
IL2RB	1689.94	1.26524	0.0719823	17.5771	3.68795e-69	3.10567e-67
GZMH	440.245	1.21907	0.0890425	13.6909	1.15127e-42	4.988e-41
GZMB	376.326	1.01003	0.0922393	10.9501	6.63922e-28	1.84919e-26
ASB2	232.668	1.35427	0.0934362	14.494	1.32164e-47	6.58506e-46
TCL1A	20.0498	1.63646	0.139193	11.7568	6.51693e-32	2.0436e-30
MMP9	1164.28	0.967625	0.163458	5.91972	3.22496e-09	2.47417e-08
SLA2	331.596	1.67721	0.074902	22.3921	4.70443e-111	1.9178e-108
NFATC2	1632.35	0.734515	0.0580912	12.6442	1.20489e-36	4.30521e-35
SALL4	63.0675	0.625959	0.162741	3.84635	0.00011989	0.000397792
CTSZ	20004.6	0.681434	0.0591613	11.5182	1.06781e-30	3.21365e-29
ISM1	165.616	0.584351	0.125903	4.64127	3.46271e-06	1.58116e-05
PROKR2	11.9022	1.83655	0.186136	9.8667	5.80435e-23	1.34686e-21
SIRPB1	462.879	0.992214	0.112916	8.7872	1.53328e-18	2.8353e-17
HCK	1519.14	1.10906	0.055159	20.1066	6.45965e-90	9.48895e-88
TLDC2	44.5151	0.575184	0.089487	6.42757	1.29656e-10	1.18293e-09
SAMHD1	6698.65	0.990615	0.0510571	19.4021	7.41014e-84	8.92052e-82
CST4	0.705578	1.12765	0.367775	3.06615	0.00216836	0.00543667
TLR8	430.781	1.49373	0.089754	16.6425	3.42782e-62	2.48927e-60
CHRDL1	407.901	1.01823	0.232626	4.3771	1.20266e-05	4.92179e-05
PIM2	1830.01	1.30352	0.0844847	15.429	1.04446e-53	6.10243e-52
BRS3	10.9372	1.18939	0.280662	4.2378	2.25721e-05	8.7446e-05
CD40LG	110.881	1.23193	0.0820756	15.0097	6.34078e-51	3.46752e-49
DRP2	11.2401	0.899838	0.127053	7.0824	1.41681e-12	1.62386e-11
RUBCNL	278.202	1.28492	0.0692509	18.5546	7.4868e-77	7.67375e-75
TNFSF13B	997.177	1.51201	0.0782733	19.3171	3.86037e-83	4.49633e-81
SGCG	12.9725	0.683164	0.115	5.94058	2.84019e-09	2.19305e-08
ACOD1	3.12526	1.49485	0.185985	8.0375	9.16925e-16	1.38909e-14
CORO1A	3710.79	1.42884	0.0627409	22.7736	8.37401e-115	4.41778e-112
CCL22	115.271	1.37974	0.0995636	13.8579	1.13966e-43	5.05994e-42
CCL17	36.503	0.918145	0.118072	7.77617	7.47547e-15	1.06758e-13
SMPD3	117.868	0.65888	0.077521	8.49937	1.90616e-17	3.25936e-16
COTL1	9585.63	0.546922	0.0516399	10.5911	3.27823e-26	8.62194e-25
MEFV	121.622	0.897077	0.086746	10.3414	4.57666e-25	1.14334e-23
PYCARD	722.74	0.893715	0.0894472	9.99153	1.66002e-23	3.94905e-22
IL21R	299.225	1.39263	0.0837619	16.6261	4.51383e-62	3.23859e-60
AQP9	778.777	1.20655	0.173359	6.95986	3.4062e-12	3.73682e-11
CEMIP	203.507	0.742751	0.115482	6.43173	1.26159e-10	1.1522e-09
BMF	911.051	0.528385	0.0593135	8.90834	5.18041e-19	9.82253e-18
STMN2	44.1953	1.49712	0.243567	6.14663	7.91452e-10	6.5693e-09
MAN2B1	4054.67	0.677007	0.0431004	15.7077	1.34004e-55	8.12034e-54
KCNN4	181.78	1.32509	0.0985269	13.4491	3.11825e-41	1.28876e-39
MAP4K1	458.361	1.5562	0.0719214	21.6375	7.97715e-104	2.38477e-101
CKM	9.73648	0.702843	0.118425	5.93491	2.94015e-09	2.26535e-08
CD37	1574.26	1.31278	0.0543535	24.1527	7.00212e-129	1.04664e-125
LYL1	440.972	0.591863	0.0677984	8.72975	2.55244e-18	4.64332e-17
RETN	15.8433	1.09456	0.14514	7.54142	4.64876e-14	6.20885e-13
FCER2	17.688	1.38833	0.132154	10.5054	8.15893e-26	2.10874e-24
CLEC4M	1.42121	0.636603	0.192771	3.30238	0.000958668	0.00259334
IL4I1	1003.95	0.587116	0.0958856	6.12308	9.17826e-10	7.55185e-09
LILRB1	931.913	1.03943	0.0582805	17.835	3.78126e-71	3.35765e-69
LILRA1	196.126	0.841838	0.0643738	13.0773	4.43721e-39	1.69702e-37
TNNT1	96.3357	1.21091	0.21568	5.61438	1.9727e-08	1.34746e-07
RASAL3	1084.86	1.03212	0.0627084	16.459	7.22811e-61	5.00582e-59
CLC	4.70791	0.957235	0.22643	4.22751	2.36288e-05	9.12051e-05
EBI3	367.246	1.14849	0.0759624	15.1192	1.21057e-51	6.78565e-50
SHD	3.38902	1.32845	0.184157	7.2137	5.44501e-13	6.57249e-12
FSD1	22.5604	0.527323	0.122238	4.31389	1.60407e-05	6.3938e-05
CEACAM4	43.036	1.19851	0.101072	11.8579	1.95769e-32	6.25938e-31
SIGLEC8	512.49	1.48092	0.0955218	15.5034	3.28855e-54	1.94035e-52
CD79A	412.749	2.69994	0.151573	17.8128	5.62536e-71	4.92205e-69
NKG7	1842.33	1.70155	0.0944129	18.0224	1.29876e-72	1.19466e-70
CD33	377.616	1.18068	0.0563446	20.9546	1.70324e-97	3.4717e-95
SIGLEC5	4.95238	0.869206	0.103263	8.41736	3.85052e-17	6.43079e-16
LILRB5	426.525	0.691992	0.10077	6.86705	6.55429e-12	6.94414e-11
JAK3	1979.3	0.957281	0.0836209	11.4479	2.41002e-30	7.18082e-29
COMP	348.024	0.709764	0.212636	3.33792	0.000844067	0.00232245
HAMP	100.244	1.82095	0.139891	13.0169	9.80634e-39	3.72662e-37
PIK3CG	1020.62	1.07114	0.0577215	18.557	7.16108e-77	7.38208e-75
CPVL	4164.78	0.564471	0.0882655	6.39515	1.60395e-10	1.44573e-09
CCL24	21.7046	0.866112	0.134015	6.4628	1.02784e-10	9.50817e-10
PTPRZ1	18.448	1.2331	0.18839	6.5455	5.92964e-11	5.61859e-10
SERPINE1	22228.7	0.605553	0.140271	4.31702	1.58147e-05	6.30933e-05
SFRP4	789.138	0.58756	0.119423	4.92	8.65438e-07	4.4623e-06
GIMAP2	938.561	0.845536	0.0546578	15.4696	5.56295e-54	3.27156e-52
LHX2	9.19584	0.871521	0.177721	4.90389	9.39585e-07	4.81937e-06
OGN	256.294	0.719392	0.195585	3.67815	0.000234935	0.00073173
AKNA	2835.63	0.995796	0.0517207	19.2533	1.32355e-82	1.51213e-80
TNFSF8	282.814	1.1527	0.0680114	16.9486	1.97031e-64	1.4912e-62
PKD2L1	62.4948	1.32858	0.137956	9.63045	5.94672e-22	1.31687e-20
LIPA	12493.5	0.565043	0.0659151	8.57228	1.01455e-17	1.76337e-16
MAP3K8	615.983	0.638284	0.066013	9.66907	4.08079e-22	9.10413e-21
CYP2C18	5.76808	0.749985	0.224196	3.34523	0.000822158	0.00226773
P2RX1	150.007	0.790422	0.100033	7.90165	2.75243e-15	4.05672e-14
CCL7	6.94889	1.3976	0.198326	7.04696	1.82873e-12	2.06952e-11
CCL8	172.068	0.941157	0.109071	8.62882	6.19888e-18	1.10088e-16
PPY	1.03545	1.08613	0.220926	4.91629	8.81989e-07	4.54213e-06
RCVRN	2.54087	0.960764	0.138066	6.95873	3.43349e-12	3.76446e-11
FOXN1	5.38241	0.613455	0.167552	3.66128	0.000250955	0.000776635
NMU	55.1961	0.82286	0.192953	4.26456	2.00298e-05	7.84443e-05
IL2	4.08842	1.23194	0.137812	8.93926	3.91779e-19	7.46002e-18
ANXA10	3.79709	0.582154	0.122846	4.73888	2.14902e-06	1.02573e-05
CPZ	3.17326	0.505185	0.224404	2.25123	0.024371	0.0457596
CRTAM	179.924	1.97608	0.0836757	23.616	2.64154e-123	2.36907e-120
LPXN	1407.16	0.935791	0.0428696	21.8288	1.23687e-105	3.89225e-103
MS4A6A	4887.82	1.22217	0.0610654	20.0142	4.14641e-89	5.81048e-87
MS4A4A	1433.49	1.07356	0.0754474	14.2293	6.0276e-46	2.85269e-44
IL10RA	3196.38	1.45235	0.0593195	24.4835	2.21212e-132	4.40876e-129
SLC15A3	2534.46	0.985518	0.0561933	17.538	7.34843e-69	6.10226e-67
CD5	506.803	1.53078	0.0730454	20.9565	1.63708e-97	3.37522e-95
C11orf21	141.746	0.979987	0.0940227	10.4229	1.94958e-25	4.93922e-24
TCIRG1	3058.58	0.573405	0.0653288	8.77721	1.67581e-18	3.09249e-17
POU2AF1	343.126	2.78733	0.150401	18.5327	1.12573e-76	1.14728e-74
CD69	532.678	1.24577	0.0726344	17.1513	6.14943e-66	4.83782e-64
CLEC2B	1054.89	0.734238	0.0768654	9.55225	1.2691e-21	2.75925e-20
SELPLG	1906.79	1.1379	0.0521061	21.8381	1.00919e-105	3.23247e-103
BIN2	1042.96	1.10628	0.0545827	20.268	2.46618e-91	3.8466e-89
IL23A	51.5036	0.556263	0.0750646	7.41045	1.2587e-13	1.61497e-12
MYL2	2.18355	0.898697	0.18172	4.94551	7.59456e-07	3.96691e-06
CUX2	11.309	0.611825	0.101643	6.01935	1.75115e-09	1.39046e-08
OAS2	3418.11	0.600115	0.0644667	9.30892	1.29144e-20	2.65648e-19
IL26	2.63334	1.60137	0.135907	11.7828	4.78587e-32	1.50868e-30
IFNG	52.2431	2.79244	0.131499	21.2355	4.49163e-100	1.0329e-97
PTPN6	3072.92	0.761792	0.0432166	17.6273	1.52038e-69	1.29247e-67
ST8SIA1	174.225	1.62253	0.0835007	19.4314	4.19012e-84	5.07825e-82
CLEC4A	10.6714	1.01964	0.0794275	12.8373	1.01299e-37	3.71574e-36
RFX4	3.14223	0.627324	0.177921	3.52586	0.000422116	0.00124634
KLRB1	274.611	0.976482	0.0822825	11.8674	1.74724e-32	5.60648e-31
BTN3A3	3302.06	0.732197	0.0540827	13.5385	9.27033e-42	3.91251e-40
DSE	1825.28	0.642212	0.0628561	10.2172	1.66101e-24	4.05906e-23
SOD2	98813.6	0.615869	0.0840292	7.32923	2.31471e-13	2.91771e-12
TREML2	20.1153	1.00947	0.0946115	10.6696	1.4116e-26	3.76223e-25
KHDRBS2	5.18892	0.591632	0.125756	4.7046	2.54361e-06	1.19656e-05
VNN1	2536.85	0.810094	0.184678	4.38652	1.1518e-05	4.73848e-05
VNN2	477.185	0.96048	0.100092	9.59601	8.30969e-22	1.82214e-20
C6orf118	3.40638	0.747267	0.218858	3.41439	0.00063925	0.00180884
LY86	773.047	1.16188	0.0644736	18.0211	1.33183e-72	1.21882e-70
MEP1A	8.08091	1.20798	0.152384	7.92718	2.24179e-15	3.32323e-14
GZMK	350.62	2.34317	0.110081	21.2859	1.53517e-100	3.57616e-98
ITK	556.401	1.51311	0.0728691	20.7647	9.02545e-96	1.68635e-93
LMNB1	1015.08	0.585032	0.0639408	9.1496	5.71468e-20	1.13894e-18
C9	61.9655	0.631561	0.151382	4.17196	3.01994e-05	0.000113656
CD86	1064.46	1.31384	0.0618919	21.228	5.27049e-100	1.19667e-97
SERPINI2	1.9341	1.41121	0.193266	7.3019	2.83727e-13	3.54156e-12
COL7A1	455.093	0.555143	0.160622	3.4562	0.000547853	0.0015781
GNB4	1960.22	0.689216	0.0548882	12.5567	3.65076e-36	1.28148e-34
MORC1	2.47965	0.70775	0.148638	4.76157	1.92096e-06	9.26492e-06
UPK1B	224.693	0.663017	0.236447	2.80408	0.00504607	0.0114513
IL1A	9.37946	0.756426	0.136832	5.52815	3.23618e-08	2.13331e-07
CCL20	1447.68	0.552352	0.177115	3.11861	0.00181706	0.0046448
ZAP70	552.855	1.31835	0.0884846	14.8992	3.33509e-50	1.7804e-48
STEAP3	2648.32	0.740558	0.142653	5.19131	2.08815e-07	1.19668e-06
OTOF	23.0642	0.753602	0.111236	6.77478	1.24594e-11	1.27706e-10
CYTIP	951.937	1.00373	0.073724	13.6147	3.27583e-42	1.39238e-40
SLC30A3	23.0362	0.583554	0.142064	4.10768	3.99648e-05	0.000146955
ITGA4	2333.72	0.718832	0.065963	10.8975	1.18471e-27	3.25922e-26
TLX2	1.27024	0.673111	0.212792	3.16324	0.00156026	0.00404018
LOXL3	383.214	0.632552	0.0651559	9.70828	2.77978e-22	6.27972e-21
STAT1	16934.9	1.10262	0.0641224	17.1955	2.86986e-66	2.27773e-64
IL1R2	980.611	0.731386	0.177372	4.12346	3.73225e-05	0.000138345
KYNU	627.481	0.614038	0.0842319	7.28985	3.10303e-13	3.85718e-12
WIPF1	5922.21	0.623552	0.0388684	16.0427	6.43421e-58	4.24303e-56
PLEK	2278.22	1.39537	0.0703937	19.8224	1.90796e-87	2.46209e-85
CD207	73.3188	0.66768	0.124846	5.34801	8.89248e-08	5.45501e-07
TPSG1	185.995	1.28644	0.198673	6.47516	9.4714e-11	8.80708e-10
ELAPOR1	221.443	0.922425	0.114785	8.03611	9.27324e-16	1.40366e-14
NCF2	1168.66	1.07613	0.0623461	17.2605	9.32464e-67	7.53406e-65
RGS2	1935.79	0.796816	0.0894014	8.91279	4.97623e-19	9.45537e-18
AMPD1	19.7827	2.05128	0.17211	11.9184	9.48611e-33	3.0769e-31
OLFML3	2029.46	0.653816	0.0809506	8.07673	6.65285e-16	1.01906e-14
CFHR3	21.2391	0.531065	0.169502	3.1331	0.0017297	0.00444112
TFAP2E	36.7051	0.630592	0.0815292	7.73455	1.03767e-14	1.45982e-13
CD2	1448.99	1.89354	0.0809584	23.389	5.52559e-121	4.50511e-118
KIF21B	564.125	1.03039	0.0645122	15.972	2.00401e-57	1.29769e-55
MYCL	211.705	0.935928	0.079701	11.743	7.67216e-32	2.39331e-30
RIMS3	223.684	0.732039	0.0841836	8.69575	3.44546e-18	6.22368e-17
ST6GALNAC5	27.5082	0.702024	0.187224	3.74964	0.000177085	0.000565997
SLAMF1	177.359	1.58795	0.0760383	20.8836	7.5527e-97	1.47253e-94
CD48	537.887	1.47306	0.0616455	23.8957	3.39675e-126	3.80796e-123
PADI2	873.542	0.614483	0.112694	5.45269	4.96147e-08	3.17043e-07
IGSF21	183.371	0.616804	0.0886784	6.95552	3.51266e-12	3.84421e-11
PLA2G2D	194.486	2.90723	0.161057	18.0509	7.76055e-73	7.17531e-71
GBP3	3767.95	0.505429	0.0857602	5.89351	3.7807e-09	2.86621e-08
GBP1	6007.29	1.07379	0.0789387	13.6028	3.85543e-42	1.63487e-40
CR2	28.4204	0.597565	0.193658	3.08567	0.00203095	0.00512582
F3	610.609	0.679482	0.146501	4.63808	3.51664e-06	1.60463e-05
FASLG	173.735	1.96742	0.0921095	21.3596	3.17478e-101	7.69541e-99
TNFSF4	275.189	0.716748	0.0619013	11.5789	5.27259e-31	1.60024e-29
HSD11B1	132.216	1.4069	0.138388	10.1663	2.80311e-24	6.81293e-23
PLPPR4	139.205	0.528112	0.134813	3.91738	8.95157e-05	0.000305662
MMP8	4.33668	1.18177	0.203397	5.81016	6.24137e-09	4.59194e-08
KIF14	127.865	0.509167	0.0978944	5.20118	1.98025e-07	1.13955e-06
TNFAIP3	4393.15	0.568635	0.0566895	10.0307	1.1174e-23	2.67236e-22
MYB	49.6298	0.864229	0.114974	7.5167	5.61763e-14	7.41999e-13
RARRES1	868.936	0.89263	0.156079	5.71909	1.07095e-08	7.58676e-08
SLC46A2	12.5266	0.64294	0.0957892	6.71202	1.91942e-11	1.92554e-10
CSF3R	1203.77	1.27598	0.0756259	16.8722	7.20514e-64	5.31846e-62
GPR68	190.382	1.20421	0.0766119	15.7183	1.13309e-55	6.88955e-54
INSL6	9.89051	0.775668	0.109038	7.11371	1.12961e-12	1.31485e-11
CCDC170	146.658	0.799816	0.079177	10.1016	5.43372e-24	1.3065e-22
CXorf21	225.033	1.0453	0.0717185	14.5751	4.04764e-48	2.04514e-46
GPR31	13.2035	2.14933	0.114076	18.8411	3.47476e-79	3.70993e-77
KCNJ5	781.02	0.68857	0.104988	6.55855	5.43334e-11	5.17017e-10
TEX11	376.895	0.626425	0.168499	3.71767	0.000201068	0.000634623
TGFBI	103462	0.816984	0.171765	4.7564	1.97078e-06	9.4851e-06
DUSP4	1070.51	0.952397	0.0754753	12.6187	1.66642e-36	5.91893e-35
PTK2B	2077.73	0.527539	0.0511439	10.3148	6.04167e-25	1.50304e-23
TNFRSF8	66.8339	0.909881	0.066232	13.7378	6.0298e-43	2.63796e-41
NCAPH	208.303	0.60745	0.0799445	7.5984	2.9981e-14	4.05864e-13
ADCY7	538.416	1.09326	0.0812333	13.4582	2.75416e-41	1.14091e-39
BCL2L14	18.3026	1.1291	0.0898557	12.5657	3.25917e-36	1.14852e-34
CSTA	229.645	1.05323	0.0802509	13.1242	2.39304e-39	9.21117e-38
CD80	55.8734	1.53285	0.0825928	18.5591	6.88481e-77	7.13831e-75
GJB6	14.4035	1.09667	0.236207	4.64285	3.43632e-06	1.56998e-05
CCR2	573.495	1.48691	0.0807753	18.4079	1.13465e-75	1.12443e-73
SLITRK3	1.5441	0.826788	0.254901	3.24356	0.00118044	0.00314475
TMEM156	124.518	1.01686	0.0744991	13.6492	2.04019e-42	8.77575e-41
TMIGD3	169.005	0.97248	0.0813955	11.9476	6.68381e-33	2.17977e-31
CXCR4	12293.8	0.564741	0.0667352	8.46241	2.61907e-17	4.41941e-16
SASH3	1300.31	1.42413	0.0551967	25.801	8.63524e-147	3.87226e-143
PAEP	120.667	1.85788	0.318684	5.82986	5.54751e-09	4.10841e-08
OBP2A	4.51131	0.60951	0.176413	3.45501	0.00055028	0.00158433
LAX1	174.636	1.84193	0.0928731	19.8328	1.55212e-87	2.01742e-85
CD244	175.095	1.30557	0.0657906	19.8444	1.23217e-87	1.61324e-85
LY9	199.662	1.61349	0.0735383	21.9408	1.061e-106	3.4602e-104
HS3ST2	367.65	1.16151	0.14772	7.86294	3.75215e-15	5.48511e-14
GLIPR2	1342.39	0.688936	0.0542959	12.6885	6.84439e-37	2.45536e-35
NEUROG3	3.0884	1.5268	0.197119	7.74558	9.51471e-15	1.34171e-13
SRGN	8441.79	0.717453	0.0595547	12.047	2.01214e-33	6.63452e-32
HVCN1	426.877	0.529142	0.0488183	10.839	2.24923e-27	6.1407e-26
CCDC91	2633.99	0.537932	0.109996	4.89046	1.00603e-06	5.12353e-06
ADGRE5	4775.25	0.513325	0.0534701	9.60023	7.97671e-22	1.75341e-20
ARHGAP9	751.966	1.45676	0.0684072	21.2955	1.24989e-100	2.9499e-98
NCKAP1L	3100.3	1.40911	0.061686	22.8432	1.70703e-115	9.56845e-113
MMP19	590.168	0.742811	0.117135	6.34149	2.27558e-10	2.00871e-09
DBH	47.008	0.549	0.104845	5.23633	1.63805e-07	9.57059e-07
COL10A1	121.414	1.08883	0.184204	5.91099	3.40057e-09	2.59558e-08
PLP1	10.6823	0.504022	0.201926	2.49607	0.0125577	0.0255411
PI3	84.0721	2.14378	0.218997	9.78912	1.25387e-22	2.88342e-21
KCNS1	170.944	0.510669	0.226528	2.25433	0.0241757	0.0454454
GTSF1L	6.19118	2.61889	0.178365	14.6828	8.31384e-49	4.23652e-47
ZNF831	205.061	1.71504	0.0796645	21.5283	8.46365e-103	2.23254e-100
ANKRD60	0.702459	1.21834	0.478048	2.54858	0.0108162	0.0224444
ZBP1	162.359	1.8155	0.0946501	19.1812	5.31496e-82	5.99588e-80
IL9R	14.0794	1.34995	0.098978	13.6389	2.3507e-42	1.00872e-40
CEACAM8	2.24253	0.603836	0.194142	3.11028	0.00186912	0.00476229
F13A1	4248.64	0.953935	0.121226	7.86909	3.57231e-15	5.23074e-14
BTN2A2	1661.41	0.512519	0.0470185	10.9004	1.14796e-27	3.16784e-26
BTN1A1	7.08746	0.589332	0.0986451	5.97426	2.31134e-09	1.8049e-08
H1-3	6.91639	0.696544	0.175465	3.9697	7.19641e-05	0.000251475
TREM1	347.435	0.653293	0.142032	4.59961	4.23279e-06	1.90094e-05
KCNK17	45.2156	0.932267	0.18414	5.06283	4.13079e-07	2.25347e-06
EREG	25.2772	1.03403	0.167664	6.16727	6.94804e-10	5.80741e-09
WNT1	10.2897	1.38448	0.0972313	14.2391	5.24229e-46	2.48759e-44
GPR18	64.4854	1.62978	0.0711374	22.9104	3.66238e-116	2.34615e-113
IRF1	3382.6	0.992008	0.0663641	14.948	1.60573e-50	8.70152e-49
SEPTIN6	2308.97	0.524012	0.0518291	10.1104	4.9693e-24	1.19965e-22
OPRL1	10.6091	0.642981	0.0807287	7.96472	1.65599e-15	2.4753e-14
IL1B	383.508	0.848445	0.103095	8.22973	1.87634e-16	2.98368e-15
IL37	1.44348	0.501994	0.191322	2.62381	0.0086951	0.0184901
C3	114928	0.824879	0.115294	7.15458	8.39315e-13	9.95029e-12
TNFSF14	451.455	1.08703	0.137412	7.91079	2.55765e-15	3.78208e-14
SIRPD	4.60554	1.15073	0.110898	10.3765	3.17351e-25	7.9613e-24
S1PR4	253.938	1.00641	0.0681574	14.7659	2.42985e-49	1.27068e-47
IGFLR1	59.4706	1.03196	0.0890986	11.5823	5.06935e-31	1.54117e-29
HCST	65.7642	1.47269	0.100138	14.7067	5.84156e-49	3.0196e-47
KRT36	8.00752	1.3998	0.109395	12.7958	1.7308e-37	6.32287e-36
CCR7	239.529	1.4261	0.090827	15.7013	1.48228e-55	8.95206e-54
STAT5A	2274.79	0.643142	0.0459421	13.999	1.58188e-44	7.23832e-43
PRKCG	5.96315	1.07759	0.193283	5.5752	2.47245e-08	1.66598e-07
EVI2A	516.332	1.10587	0.0665395	16.6197	5.0171e-62	3.58533e-60
FAM78A	944.649	1.0326	0.0506776	20.376	2.73291e-92	4.41623e-90
FGD3	738.396	0.979497	0.0661482	14.8076	1.30823e-49	6.86134e-48
HIVEP3	733.715	0.744376	0.0620342	11.9994	3.57698e-33	1.1751e-31
BCL11B	454.769	1.4161	0.071791	19.7253	1.3075e-86	1.67519e-84
ADGRE2	698.04	0.625917	0.084091	7.44333	9.81799e-14	1.27428e-12
FGL2	5692.73	0.823046	0.074251	11.0846	1.48943e-28	4.25411e-27
ASPHD2	217.312	0.534671	0.101062	5.2905	1.21979e-07	7.27133e-07
VPREB3	30.0093	1.16801	0.123113	9.48729	2.37113e-21	5.08745e-20
APOL3	3333.74	0.606586	0.0620465	9.77632	1.42296e-22	3.24728e-21
IGLL1	3.51853	1.15663	0.190927	6.05798	1.37844e-09	1.10944e-08
APOL2	6213.29	0.636259	0.0776057	8.19862	2.43167e-16	3.83276e-15
RAC2	2558.38	1.43931	0.0681447	21.1213	5.06298e-99	1.1075e-96
APOBEC3A	61.2161	0.708439	0.103213	6.86388	6.70157e-12	7.08762e-11
CPA4	213.154	1.40047	0.210527	6.6522	2.88751e-11	2.84422e-10
FLNC	1290.12	0.72213	0.157697	4.57922	4.66704e-06	2.07982e-05
WDFY4	899.247	1.38057	0.074229	18.5988	3.28581e-77	3.4266e-75
ISLR	1368.57	1.06911	0.150146	7.12043	1.07592e-12	1.25643e-11
ACKR4	158.374	0.517852	0.0973263	5.32079	1.03319e-07	6.2546e-07
MYOD1	2.45115	1.78747	0.253177	7.06016	1.66317e-12	1.88931e-11
AIPL1	2.08606	0.669348	0.226901	2.94995	0.00317823	0.00760409
CD68	6.06026	0.54088	0.105998	5.10275	3.34755e-07	1.85381e-06
SIGLEC9	311.051	1.07603	0.064105	16.7854	3.12331e-63	2.28665e-61
RIPK3	168.821	0.756709	0.0566324	13.3618	1.01124e-40	4.10375e-39
AANAT	20.5337	0.640088	0.106075	6.03429	1.59663e-09	1.27397e-08
LBP	1504	0.946439	0.265256	3.56803	0.000359678	0.00107777
GALNT8	9.68946	0.641879	0.11422	5.61966	1.91337e-08	1.31193e-07
APOE	32983.8	0.580792	0.115544	5.0266	4.99242e-07	2.68352e-06
APOC1	2509.55	1.12007	0.123273	9.08615	1.02609e-19	2.0049e-18
NCAN	5.09688	0.772915	0.156602	4.93553	7.99324e-07	4.15098e-06
FCHO1	374.536	0.921156	0.098198	9.3806	6.55995e-21	1.37621e-19
LSP1	2177.51	1.16374	0.0687662	16.9231	3.04048e-64	2.26295e-62
TNNI2	43.9632	0.748284	0.0930833	8.03887	9.0674e-16	1.37599e-14
CALY	7.60064	0.802081	0.170766	4.69695	2.64076e-06	1.23739e-05
GMFG	2157.48	0.565423	0.0601028	9.40761	5.07547e-21	1.06853e-19
THEMIS2	2342.87	0.880648	0.063066	13.9639	2.58823e-44	1.17235e-42
LILRB2	908.527	1.10706	0.05714	19.3744	1.26847e-83	1.50679e-81
C1QL1	2151.97	0.64166	0.184544	3.477	0.000507059	0.0014698
CCL25	4.76407	1.45651	0.173654	8.3874	4.97e-17	8.21631e-16
ADGRE3	29.5788	0.947672	0.100443	9.4349	3.91353e-21	8.30733e-20
GFPT2	872.587	0.504422	0.156025	3.23296	0.00122517	0.00325038
CA6	2.46725	0.58203	0.14687	3.96289	7.40464e-05	0.000257978
KRT33B	4.20995	0.652782	0.217084	3.00705	0.00263798	0.0064518
GCH1	649.334	0.613267	0.0566198	10.8313	2.44607e-27	6.66795e-26
SLC6A11	3.69121	0.566849	0.156673	3.61803	0.000296857	0.000903875
NUP210	1978.41	0.542026	0.0703762	7.70184	1.34123e-14	1.8722e-13
FCRLA	50.6332	2.31901	0.133677	17.3479	2.04531e-67	1.66004e-65
EMILIN2	1356.22	0.71301	0.0609125	11.7055	1.19476e-31	3.7141e-30
TRIM22	6043.08	0.590971	0.0550017	10.7446	6.2841e-27	1.69246e-25
POPDC3	5.86525	0.827356	0.182378	4.53649	5.71995e-06	2.50608e-05
JCHAIN	6672.1	2.19068	0.158794	13.7958	2.70145e-43	1.18474e-41
CLEC10A	325.224	0.95021	0.0991303	9.58547	9.20414e-22	2.00845e-20
XAF1	759.924	0.667491	0.0948876	7.03455	1.99905e-12	2.25119e-11
CRP	76.5207	0.679271	0.244521	2.77796	0.00547008	0.0122646
FCRL2	22.8425	2.18401	0.159514	13.6916	1.13939e-42	4.94848e-41
ANGPTL3	625.682	0.813154	0.202502	4.01553	5.93125e-05	0.000210671
TPTE2	7.58456	0.708466	0.150726	4.70035	2.59716e-06	1.21824e-05
ALOX5AP	868.175	0.968309	0.0799883	12.1056	9.85938e-34	3.29325e-32
CHI3L1	1483.76	0.722749	0.149855	4.82298	1.41432e-06	6.99247e-06
MYBPH	7.83313	1.15361	0.143512	8.03845	9.09794e-16	1.37946e-14
CHIT1	950.643	1.47211	0.202534	7.26845	3.63641e-13	4.48599e-12
EPSTI1	1729.24	0.811734	0.0682853	11.8874	1.37631e-32	4.44809e-31
EPHB2	439.304	0.751755	0.104862	7.169	7.55497e-13	9.00422e-12
PRAM1	275.557	0.97903	0.0740606	13.2193	6.78968e-40	2.67076e-38
PLAAT4	6438.32	0.560594	0.0950462	5.89812	3.67666e-09	2.78851e-08
MYO18B	10.9735	0.509137	0.14806	3.43873	0.000584451	0.00167011
ADAMDEC1	377.252	2.01301	0.145141	13.8693	9.72055e-44	4.32649e-42
CD180	458.523	1.28544	0.0793404	16.2016	4.91352e-59	3.3384e-57
SYT6	77.376	0.711331	0.0975718	7.29034	3.09173e-13	3.84579e-12
PTPN22	313.209	1.44507	0.0650151	22.2267	1.89734e-109	7.09011e-107
WNT2B	582.352	0.610969	0.130325	4.68806	2.75809e-06	1.28699e-05
CD101	123.114	0.979635	0.0700911	13.9766	2.16598e-44	9.88581e-43
FKBP11	1127.4	0.544335	0.0795957	6.83875	7.98878e-12	8.35051e-11
RSAD2	775.835	0.530388	0.0771994	6.87037	6.40353e-12	6.79646e-11
SAA2	300.01	2.55984	0.263594	9.71129	2.69899e-22	6.1049e-21
IL2RA	276.688	1.54924	0.117519	13.1829	1.10041e-39	4.28156e-38
IL15RA	1227.39	0.574774	0.0637429	9.01707	1.93184e-19	3.73398e-18
DOCK2	2227.82	1.362	0.069583	19.5737	2.59261e-85	3.22942e-83
KLRC1	36.1921	0.835882	0.106766	7.82911	4.91325e-15	7.14173e-14
MYBPC3	15.1658	0.775223	0.128933	6.01262	1.82552e-09	1.44566e-08
SPOCD1	68.1372	0.714705	0.130712	5.46778	4.55701e-08	2.93603e-07
SLC37A2	1199.5	1.09195	0.0724585	15.07	2.54967e-51	1.4159e-49
ADAM19	1094.4	0.611987	0.0823066	7.43546	1.04206e-13	1.34761e-12
SDS	865.826	1.05734	0.111057	9.52072	1.71984e-21	3.7212e-20
OASL	650.071	0.858744	0.0903408	9.5056	1.98897e-21	4.27771e-20
PRR5L	878.314	0.744283	0.0585607	12.7096	5.23077e-37	1.88781e-35
TESPA1	307.264	1.13449	0.0874737	12.9695	1.82291e-38	6.86924e-37
AGAP2	355.507	0.648349	0.0650013	9.9744	1.97283e-23	4.67458e-22
KRT85	2.48148	0.675638	0.171837	3.93184	8.42975e-05	0.000289775
FAIM2	72.8483	0.647453	0.123506	5.24229	1.58594e-07	9.29639e-07
MICAL1	2674.83	0.558422	0.0648715	8.60814	7.42579e-18	1.31099e-16
STX11	557.673	0.904468	0.0542338	16.6772	1.91961e-62	1.39967e-60
NPL	2171.85	0.768829	0.0938655	8.19075	2.59596e-16	4.08813e-15
GPR55	40.3443	1.30239	0.0823193	15.8212	2.2215e-56	1.39326e-54
DOCK10	2106.22	0.605139	0.0582318	10.3919	2.6989e-25	6.79918e-24
HTR2B	90.7068	0.777284	0.128643	6.04217	1.52058e-09	1.21658e-08
WNT10A	87.9684	0.95708	0.125069	7.65244	1.97194e-14	2.71456e-13
GPR45	9.45923	0.733391	0.145752	5.03177	4.85983e-07	2.61931e-06
PLXNC1	1676.5	0.988645	0.0665963	14.8453	7.45788e-50	3.93447e-48
LCP1	8862.05	1.40999	0.0582186	24.219	1.40465e-129	2.29047e-126
IGF2BP3	142.817	1.02409	0.199537	5.13232	2.86194e-07	1.60321e-06
IL6	363.305	1.08885	0.193781	5.61897	1.92102e-08	1.31668e-07
AOAH	1336.58	1.3064	0.0645762	20.2303	5.29453e-91	8.08653e-89
MYO1G	1098.82	1.32895	0.0740135	17.9555	4.34617e-72	3.93723e-70
TM6SF1	178.631	0.689339	0.0730375	9.43815	3.79415e-21	8.06347e-20
LIMD2	1399.84	1.17447	0.0743647	15.7934	3.4553e-56	2.1595e-54
ERMN	37.628	0.872758	0.117539	7.42525	1.12571e-13	1.45057e-12
BLK	36.2607	1.65641	0.124967	13.2547	4.23618e-40	1.67366e-38
IL10	40.5395	1.22783	0.0953534	12.8767	6.09144e-38	2.25283e-36
IL1RN	196.177	1.08314	0.115707	9.3611	7.89134e-21	1.64973e-19
CCL21	711.505	1.90324	0.216113	8.80668	1.28911e-18	2.39365e-17
SIT1	272.312	1.99481	0.0860188	23.1903	5.69804e-119	4.08823e-116
CD72	439.801	1.65535	0.0788537	20.9927	7.64348e-98	1.5942e-95
IRF4	259.865	2.28237	0.101013	22.5948	4.87256e-113	2.18498e-110
GCM1	22.8882	0.839557	0.17048	4.92466	8.4508e-07	4.36584e-06
TLR2	1797	1.04925	0.0632906	16.5783	1.0003e-61	7.06392e-60
SLCO2B1	6251.66	0.910924	0.0797251	11.4258	3.10749e-30	9.22831e-29
IL18BP	2068.57	0.893449	0.0557321	16.0311	7.74706e-58	5.09007e-56
SLCO5A1	42.0054	0.833236	0.114526	7.27552	3.45083e-13	4.2688e-12
NXPE4	8.36786	0.862697	0.20601	4.18766	2.81851e-05	0.00010659
MMP7	7399.3	0.637407	0.182332	3.49586	0.000472538	0.00137909
TRIM29	182.827	0.884334	0.179751	4.91977	8.66456e-07	4.46599e-06
MMP13	22.8595	1.23922	0.294499	4.20789	2.57769e-05	9.84166e-05
CASP1	1783.46	0.809826	0.0471982	17.158	5.4769e-66	4.32772e-64
CASP5	27.1671	1.45098	0.0934499	15.5268	2.28406e-54	1.35212e-52
PLCB2	1514.55	1.17244	0.0705575	16.6169	5.26126e-62	3.74489e-60
STRA6	64.6477	0.532149	0.161843	3.28806	0.00100879	0.00271936
CYP19A1	18.2706	0.541394	0.153239	3.53301	0.000410854	0.00121609
DNASE2B	24.3555	1.14646	0.141827	8.08352	6.29252e-16	9.66343e-15
CYP2C9	110.511	0.815229	0.192491	4.23515	2.284e-05	8.83696e-05
CEP55	330.951	0.676476	0.0947148	7.14224	9.18191e-13	1.08424e-11
ADAMTS14	215.369	0.54765	0.142173	3.85201	0.000117153	0.000389648
STAT4	254.335	0.788879	0.0626073	12.6004	2.09992e-36	7.44394e-35
CHRNA1	60.4746	1.61232	0.171366	9.40869	5.02356e-21	1.05884e-19
GUCA1C	1.8177	1.40658	0.305546	4.60349	4.15471e-06	1.86821e-05
SEMA7A	443.483	0.719964	0.0827176	8.70389	3.20708e-18	5.81652e-17
FGF5	26.5824	0.781504	0.242828	3.21835	0.00128932	0.00340498
IL21	3.49041	2.29269	0.193236	11.8647	1.80533e-32	5.78255e-31
CXCL9	5062.03	2.09569	0.110314	18.9975	1.78877e-80	1.96842e-78
CENPE	226.666	0.694106	0.0870305	7.97544	1.51844e-15	2.27538e-14
FBN2	134.066	1.02599	0.115649	8.87158	7.21151e-19	1.35306e-17
PARVG	1050.51	1.29382	0.062316	20.7623	9.48937e-96	1.75475e-93
KLRG1	136.172	0.754266	0.0557463	13.5303	1.03547e-41	4.35992e-40
VAMP1	425.141	0.604549	0.0892795	6.77142	1.27524e-11	1.30484e-10
CD27	303.628	2.36281	0.0995827	23.7271	1.89326e-124	1.88663e-121
GLIPR1	1554.59	0.763814	0.0770042	9.91912	3.43776e-23	8.08167e-22
LUM	4743.68	0.768964	0.169589	4.53429	5.77981e-06	2.52921e-05
KERA	3.31503	1.53766	0.235252	6.53621	6.30978e-11	5.95676e-10
ASCL1	4.58551	1.30449	0.251298	5.19099	2.09184e-07	1.1983e-06
GPR84	75.8524	1.70501	0.0958176	17.7944	7.81377e-71	6.7708e-69
CELA1	2.78151	0.987958	0.143676	6.87629	6.14317e-12	6.55113e-11
ITGB7	377.167	0.615522	0.0675082	9.11774	7.67104e-20	1.51038e-18
GALNT6	460.364	0.669754	0.0639652	10.4706	1.17901e-25	3.01682e-24
LPAR6	3061.28	0.507913	0.0662414	7.66759	1.75252e-14	2.42553e-13
RTN1	538.357	0.911513	0.07707	11.8271	2.82819e-32	8.96276e-31
GPR65	479.019	1.37512	0.0584362	23.532	1.91868e-122	1.63883e-119
WARS1	8324.63	0.602127	0.0517943	11.6254	3.06325e-31	9.39239e-30
PSTPIP1	488.623	1.65366	0.080299	20.5938	3.12028e-94	5.43383e-92
BCL2A1	276.606	1.53399	0.0980661	15.6424	3.74295e-55	2.22309e-53
PIF1	86.6454	0.600679	0.1034	5.80927	6.27446e-09	4.61439e-08
HAPLN3	647.49	0.985086	0.0837134	11.7674	5.74984e-32	1.80621e-30
ITGAX	2146.11	1.09053	0.0806514	13.5216	1.16648e-41	4.90002e-40
IGSF6	1180.14	1.23283	0.0648127	19.0215	1.13302e-80	1.25451e-78
NLRC5	3428.22	0.685021	0.0688542	9.94887	2.55075e-23	6.02011e-22
IRF8	1665.5	0.976145	0.0759363	12.8548	8.08508e-38	2.97787e-36
DPEP3	11.9927	1.15646	0.119599	9.66943	4.06655e-22	9.08365e-21
OR4D1	2.63961	0.518585	0.125923	4.11826	3.81747e-05	0.000141154
ARRB2	3652.49	0.564559	0.042006	13.44	3.52606e-41	1.45062e-39
ZMYND15	356.744	0.799228	0.0608706	13.1299	2.21826e-39	8.55677e-38
ASGR1	97.4564	0.674985	0.0896865	7.52604	5.23007e-14	6.94902e-13
PIK3R5	1097.6	0.929706	0.0658017	14.1289	2.52044e-45	1.17732e-43
TMC6	2130.54	0.623614	0.0562839	11.0798	1.57228e-28	4.48362e-27
SECTM1	1205.57	1.16671	0.0783994	14.8816	4.34069e-50	2.30352e-48
TNFRSF11A	270.196	0.924842	0.090949	10.1688	2.73259e-24	6.65054e-23
VAV1	875.325	1.37481	0.0551118	24.9459	2.36393e-137	5.30023e-134
CIB3	1.39577	0.893311	0.213564	4.18288	2.87843e-05	0.000108558
TRPM2	866.773	1.24938	0.0677209	18.449	5.31139e-76	5.35227e-74
IL19	3.80863	0.783674	0.133106	5.88759	3.91878e-09	2.96087e-08
MYO1F	2289.63	1.19776	0.0557635	21.4794	2.42866e-102	6.13561e-100
SIGLEC10	732.219	1.38368	0.0714984	19.3526	1.93711e-83	2.28592e-81
PADI3	51.9466	1.68738	0.237311	7.11042	1.15693e-12	1.34403e-11
FHAD1	77.6637	0.571739	0.0834912	6.8479	7.49442e-12	7.87507e-11
EFHD2	4371.04	0.587416	0.0539058	10.8971	1.19016e-27	3.26921e-26
SH3BGRL3	6737.39	0.622158	0.0704926	8.82586	1.08624e-18	2.02326e-17
SYTL1	338.139	0.792344	0.111206	7.12501	1.0407e-12	1.22007e-11
C1orf162	1910.12	1.16242	0.0622733	18.6664	9.29427e-78	9.80655e-76
CD53	3924.89	1.29942	0.0533594	24.3522	5.49644e-131	9.85896e-128
GPA33	17.1759	0.558092	0.0876737	6.36556	1.9458e-10	1.73727e-09
XCL1	80.5905	1.58711	0.104047	15.2537	1.55523e-52	8.94106e-51
XCL2	65.6514	1.4947	0.0986849	15.1462	8.0332e-52	4.51698e-50
DPT	44.4557	0.542148	0.184582	2.93716	0.00331229	0.00789222
FCGR2A	2965.6	0.96451	0.0611922	15.762	5.68219e-56	3.49046e-54
FCRL5	202.735	3.07772	0.169811	18.1244	2.04521e-73	1.93079e-71
ECM1	1570.97	0.51362	0.0943608	5.44315	5.23471e-08	3.33552e-07
HORMAD1	7.9382	1.01663	0.125064	8.12889	4.33231e-16	6.76315e-15
DUSP10	551.503	0.6456	0.0657149	9.82425	8.85321e-23	2.04376e-21
S100A8	642.565	0.651594	0.111022	5.86904	4.38333e-09	3.28146e-08
LYST	1975.1	0.57909	0.0506724	11.4281	3.02541e-30	8.99945e-29
PTPN7	786.14	1.80784	0.0751479	24.0571	7.0421e-128	9.02245e-125
DQX1	9.74202	1.32351	0.18101	7.3118	2.63581e-13	3.30388e-12
CNGA3	1.70317	0.519605	0.234566	2.21517	0.0267484	0.0496159
SCN1A	20.2853	0.512947	0.152276	3.36853	0.000755703	0.00210156
NYAP2	3.26564	0.60113	0.196206	3.06376	0.00218571	0.0054725
PLAC8	247.566	0.970387	0.101018	9.60612	7.53356e-22	1.65803e-20
GC	413.114	1.57758	0.254658	6.1949	5.83224e-10	4.91371e-09
MARCHF1	1210.53	0.966498	0.0770539	12.5432	4.33416e-36	1.51249e-34
SFRP2	3027.69	0.575282	0.204371	2.81489	0.00487945	0.0111126
RNF175	107.211	0.692886	0.10069	6.88139	5.92709e-12	6.33199e-11
OTULINL	1107.87	0.536176	0.0687913	7.79424	6.47957e-15	9.34278e-14
GZMA	1129.67	1.80246	0.0852256	21.1493	2.80327e-99	6.20769e-97
LHFPL2	3618.92	0.68	0.074783	9.09298	9.6363e-20	1.88697e-18
KCNMB1	564.669	0.567283	0.0845305	6.71099	1.93313e-11	1.93821e-10
GFRA3	10.1811	0.613343	0.178509	3.43593	0.000590532	0.00168534
PLA2G7	545.942	1.05594	0.111031	9.51027	1.90163e-21	4.09479e-20
DOK3	865.966	1.00614	0.0637379	15.7856	3.9115e-56	2.4277e-54
PPP1R18	5113.61	0.525619	0.0511519	10.2757	9.07277e-25	2.23849e-23
FGD2	904.831	1.15117	0.0725423	15.8689	1.0397e-56	6.58982e-55
SCML4	134.207	1.3576	0.0779739	17.411	6.80931e-68	5.55175e-66
PNLDC1	10.115	0.555267	0.126745	4.38099	1.18143e-05	4.84817e-05
IGFBP1	1327.49	1.19623	0.248715	4.80963	1.51211e-06	7.4329e-06
SH3KBP1	2770.59	0.509536	0.0460685	11.0604	1.95261e-28	5.55056e-27
GPR174	341.237	2.03186	0.0883354	23.0017	4.48096e-117	2.97685e-114
IL2RG	657.467	1.76609	0.0888823	19.87	7.4046e-88	9.83825e-86
FRMPD3	27.4842	0.953162	0.12683	7.51527	5.67917e-14	7.49575e-13
MAGEA4	1.38563	2.26072	0.5555	4.06971	4.70717e-05	0.000170433
CHRNA6	33.005	1.4607	0.125336	11.6543	2.18139e-31	6.72296e-30
DOK2	623.585	1.15239	0.0585996	19.6655	4.25723e-86	5.37761e-84
ST18	20.1376	0.548411	0.10782	5.08634	3.6503e-07	2.01339e-06
RGS20	48.6038	0.635298	0.156499	4.05944	4.91904e-05	0.000177531
DNAJC5B	93.2345	1.64045	0.107854	15.2099	3.03893e-52	1.73045e-50
CRB2	171.31	0.957384	0.157498	6.07871	1.21155e-09	9.81553e-09
CDHR1	1757.79	0.702689	0.184885	3.80068	0.000144298	0.000471366
ANKRD1	66.6457	0.606695	0.141735	4.28048	1.86487e-05	7.32713e-05
HTR7	68.9927	0.970082	0.0929132	10.4407	1.61557e-25	4.09879e-24
NPFFR1	41.8287	1.69769	0.138836	12.228	2.20288e-34	7.4694e-33
MKI67	1376.54	0.571873	0.0940005	6.08372	1.17424e-09	9.53046e-09
ADAM12	984.65	0.793347	0.147777	5.36856	7.93695e-08	4.92272e-07
RGS10	1359.46	1.03354	0.0593017	17.4285	5.01849e-68	4.1292e-66
SAA4	5.69283	2.19444	0.323435	6.78479	1.16252e-11	1.19565e-10
SERPING1	37929.6	0.552239	0.0878216	6.28819	3.21184e-10	2.78987e-09
ZP1	46.8994	0.893309	0.197407	4.52521	6.03364e-06	2.63002e-05
KIRREL3	29.4553	0.973612	0.133019	7.31932	2.49233e-13	3.13499e-12
FERMT3	1788.81	1.25274	0.0528551	23.7013	3.49258e-124	3.29718e-121
HMGA2	32.463	0.966827	0.206944	4.67192	2.98402e-06	1.38128e-05
MMP3	10.5628	0.655802	0.227296	2.88524	0.00391117	0.00914153
FCGR1A	443.631	1.6562	0.0790712	20.9456	2.05605e-97	4.08955e-95
LYPD1	41.4902	0.542761	0.142382	3.81201	0.000137839	0.000451666
ADRA2A	267.134	0.748968	0.136369	5.49221	3.96937e-08	2.58998e-07
CD226	299.19	1.0619	0.0598795	17.734	2.2899e-70	1.96526e-68
RGS18	278.159	1.12169	0.0716461	15.656	3.02389e-55	1.80799e-53
ENKUR	128.688	0.626372	0.105584	5.93243	2.9849e-09	2.29589e-08
TMEM86A	761.844	0.638653	0.0680904	9.37948	6.62989e-21	1.38926e-19
BTBD11	370.371	0.636283	0.156681	4.06101	4.88601e-05	0.000176445
PTPRO	559.637	0.531237	0.0798871	6.64985	2.93401e-11	2.88844e-10
DRD3	1.28036	0.713176	0.183019	3.89674	9.74963e-05	0.000329525
VENTX	101.68	0.618192	0.0929874	6.64813	2.96844e-11	2.91753e-10
ADAM8	723.117	1.14888	0.0967095	11.8797	1.50883e-32	4.85017e-31
CYSLTR2	1587.97	1.67613	0.186372	8.99342	2.39663e-19	4.62241e-18
ARL11	189.275	1.03557	0.0520852	19.8822	5.80438e-88	7.82806e-86
PSTPIP2	563.637	0.758724	0.0634865	11.9509	6.41931e-33	2.09733e-31
PTH	1.17459	0.798258	0.355499	2.24546	0.0247386	0.0463598
KCNK13	117.719	0.731432	0.0869611	8.41103	4.06438e-17	6.77535e-16
TRIM36	136.004	0.521805	0.0843678	6.18488	6.21506e-10	5.21503e-09
CLEC4F	51.063	0.632576	0.12438	5.08584	3.66012e-07	2.01695e-06
ANKRD22	375.566	1.62822	0.126001	12.9223	3.36904e-38	1.25897e-36
PRDM8	155.354	1.00591	0.110349	9.11572	7.81465e-20	1.53697e-18
NRSN1	5.36196	1.10821	0.203282	5.45159	4.9922e-08	3.18779e-07
JAKMIP1	9.27389	1.89521	0.119513	15.8578	1.24252e-56	7.84756e-55
CD96	732.824	1.6437	0.0703875	23.3522	1.30904e-120	9.78347e-118
CYRIB	2871.85	0.622407	0.0433677	14.3519	1.03722e-46	5.01473e-45
CMTM7	959.705	0.636366	0.0543284	11.7133	1.08931e-31	3.39216e-30
CD8A	2327.65	2.26118	0.10453	21.6318	9.01416e-104	2.65061e-101
CIBAR2	9.256	1.81004	0.185536	9.75576	1.74286e-22	3.95717e-21
MCOLN2	154.869	1.32919	0.0890689	14.9231	2.33164e-50	1.25594e-48
HS3ST3A1	53.2662	0.750164	0.161896	4.63361	3.59345e-06	1.63729e-05
UBASH3B	603.345	0.535523	0.0697636	7.67625	1.63815e-14	2.26899e-13
GPR15	58.7644	1.58182	0.17396	9.093	9.63435e-20	1.88697e-18
CCSAP	514.736	0.635614	0.0550837	11.5391	8.38459e-31	2.52764e-29
GBP5	1939.92	2.34665	0.092673	25.3219	1.83471e-141	5.48486e-138
LY96	477.019	0.992189	0.0844185	11.7532	6.79795e-32	2.12801e-30
PSMA8	2.29512	1.42485	0.136143	10.4658	1.24048e-25	3.16058e-24
GOLGA7B	285.227	0.545444	0.126629	4.30741	1.65174e-05	6.56195e-05
SAMSN1	678.647	1.27132	0.0708154	17.9526	4.57958e-72	4.12783e-70
PIK3AP1	3860.45	0.826746	0.0837508	9.8715	5.53307e-23	1.28725e-21
VSIG4	2285.04	1.27811	0.0938505	13.6186	3.1063e-42	1.32346e-40
OTOA	52.9183	0.848845	0.0888141	9.55755	1.20575e-21	2.62789e-20
SLA	2336.03	1.22027	0.0655006	18.6299	1.83815e-77	1.92812e-75
RAB39B	92.4275	0.526326	0.0773925	6.80074	1.04082e-11	1.07665e-10
BATF	222.996	1.79578	0.0855051	21.002	6.28399e-98	1.32607e-95
CXCL13	418.916	2.78754	0.162024	17.2045	2.45776e-66	1.95933e-64
TIAM1	739.696	0.506662	0.0634524	7.98492	1.40615e-15	2.10887e-14
MS4A1	152.372	2.10096	0.131862	15.933	3.74175e-57	2.40558e-55
ITGAD	126.768	1.17846	0.116633	10.104	5.30526e-24	1.27732e-22
GHRL	34.2803	0.669697	0.0771858	8.67644	4.08357e-18	7.3247e-17
LRP8	189.568	0.803974	0.0876715	9.17031	4.7168e-20	9.48489e-19
KCNJ6	10.6679	0.564275	0.187421	3.01074	0.0026061	0.00638253
SLC34A2	4264.09	0.856086	0.218876	3.91129	9.18059e-05	0.000312442
DUSP2	569.883	1.51871	0.0932218	16.2913	1.13697e-59	7.78392e-58
CD1A	22.9588	1.27758	0.162523	7.86094	3.81254e-15	5.56886e-14
CD1C	101.012	0.73091	0.104938	6.96514	3.28067e-12	3.61015e-11
CD1B	9.1939	1.03799	0.151208	6.86461	6.66732e-12	7.05556e-11
CD1E	75.1954	0.832897	0.117967	7.06041	1.66008e-12	1.887e-11
NCF1	247.14	1.36498	0.0704238	19.3824	1.0864e-83	1.29912e-81
CPA5	7.4973	0.803957	0.175295	4.58631	4.51154e-06	2.01854e-05
SLAMF8	298.528	1.78621	0.0899189	19.8647	8.22979e-88	1.08542e-85
RNF166	1005.27	0.566128	0.0497142	11.3877	4.81793e-30	1.42371e-28
FCER1G	2981.72	1.33541	0.06141	21.7459	7.5574e-105	2.33719e-102
C1QC	13312.5	1.44336	0.0717865	20.1062	6.50689e-90	9.48895e-88
CLIC6	1121.77	0.500054	0.200746	2.49097	0.0127393	0.0258666
PLA2G4D	34.2661	0.570767	0.208845	2.73297	0.00627659	0.0138614
M1AP	46.1187	0.800668	0.0777585	10.2969	7.28015e-25	1.80864e-23
CES5A	5.70382	1.09315	0.259839	4.20704	2.58738e-05	9.87232e-05
C1R	18324.2	0.887178	0.119129	7.44721	9.53329e-14	1.23912e-12
TCHH	71.5487	1.26059	0.138812	9.08129	1.07299e-19	2.09425e-18
RGL4	51.3411	0.788623	0.0863489	9.13298	6.66369e-20	1.3222e-18
ISL2	3.85255	0.726158	0.177528	4.09038	4.30662e-05	0.0001572
AGRP	5.46398	0.694139	0.122153	5.68252	1.32721e-08	9.28115e-08
CARMIL2	220.012	1.70458	0.0941804	18.0991	3.23894e-73	3.02588e-71
TNFRSF13C	71.2117	1.09954	0.125663	8.74991	2.13524e-18	3.91614e-17
UBASH3A	195.237	1.85138	0.0808257	22.9059	4.05962e-116	2.51095e-113
CRYAA	0.750161	0.892637	0.389267	2.29312	0.0218408	0.0415527
GAB3	524.853	0.734591	0.0504354	14.565	4.69113e-48	2.36362e-46
ITGB2	9423.97	1.25162	0.0609725	20.5277	1.21826e-93	2.08113e-91
S100B	97.2944	1.13812	0.10964	10.3805	3.04158e-25	7.641e-24
SLC2A6	381.102	0.580064	0.0719	8.06765	7.16657e-16	1.09495e-14
JAML	1124.03	1.12779	0.062261	18.1139	2.47624e-73	2.32546e-71
CD3G	455.577	1.81763	0.0807891	22.4985	4.29222e-112	1.83308e-109
CXCR5	2.49203	1.72726	0.158468	10.8997	1.15637e-27	3.18614e-26
CCR5	1227.39	1.87414	0.0784685	23.884	4.49277e-126	4.7404e-123
FCRL3	195.584	2.06492	0.115497	17.8785	1.73378e-71	1.5472e-69
HK3	349.099	1.12733	0.080473	14.0088	1.37641e-44	6.33044e-43
IKZF3	1121.04	1.80221	0.0841671	21.4123	1.02543e-101	2.5196e-99
SIGLEC11	35.0122	1.26687	0.104219	12.1558	5.34086e-34	1.79399e-32
ZNF385A	1639.21	0.754941	0.0706909	10.6795	1.26996e-26	3.38976e-25
KRT84	1.14737	0.506138	0.201364	2.51355	0.0119521	0.0244369
ALOX15	5.79091	0.68132	0.118102	5.7689	7.97914e-09	5.75018e-08
TREML1	39.5308	0.899546	0.0948883	9.48006	2.54142e-21	5.43978e-20
CXCL16	4918.79	0.674517	0.0548075	12.307	8.30323e-35	2.84227e-33
SCIMP	353.03	1.29438	0.0649616	19.9253	2.45502e-88	3.33603e-86
ASGR2	93.4613	0.535248	0.0986899	5.42353	5.84328e-08	3.70095e-07
CCDC42	7.82231	0.781273	0.109861	7.11147	1.14813e-12	1.33467e-11
ELAVL4	16.3746	0.705773	0.0818633	8.62136	6.61629e-18	1.17269e-16
PDPN	206.783	0.639117	0.147195	4.34197	1.41214e-05	5.68691e-05
LAPTM5	10240	1.29042	0.0599802	21.5142	1.1476e-102	2.98327e-100
SDC3	7074.93	0.58087	0.053949	10.767	4.92677e-27	1.3329e-25
WNT4	52.7441	0.750438	0.150541	4.98493	6.19855e-07	3.28072e-06
IL23R	8.21442	0.880318	0.129328	6.80688	9.97358e-12	1.03348e-10
C1orf87	2.57589	1.03157	0.235371	4.38273	1.172e-05	4.81387e-05
B3GALT2	37.264	0.745946	0.0979203	7.61789	2.57846e-14	3.50909e-13
HENMT1	256.105	0.61246	0.0657118	9.3204	1.15906e-20	2.39793e-19
GBP2	9086.25	0.911714	0.0615665	14.8086	1.28906e-49	6.78061e-48
GBP4	7983.85	0.817774	0.0782999	10.4441	1.55886e-25	3.96614e-24
GFI1	211.022	1.63279	0.0799907	20.4122	1.30287e-92	2.14399e-90
NLRP3	394.911	0.901098	0.0675184	13.346	1.25047e-40	5.05174e-39
SLAMF9	5.90036	1.51567	0.208516	7.26883	3.6262e-13	4.47647e-12
SLAMF6	582.373	1.77233	0.0779654	22.7323	2.14795e-114	1.01389e-111
FCGR3B	151.628	1.08887	0.132669	8.20744	2.25945e-16	3.57073e-15
DENND2D	2444.83	0.531035	0.0579767	9.15945	5.21637e-20	1.04543e-18
IL24	10.788	1.10186	0.0848323	12.9887	1.41903e-38	5.35856e-37
FCMR	569.157	1.10222	0.0662478	16.6379	3.70548e-62	2.68005e-60
CTSS	9973.91	1.3102	0.0632552	20.713	2.64644e-95	4.79487e-93
TNFAIP8L2	396.469	1.23144	0.0627437	19.6265	9.18146e-86	1.15166e-83
IVL	3.97774	0.924071	0.309797	2.98283	0.00285598	0.00692173
PGLYRP4	1.65104	0.908116	0.218404	4.15796	3.21095e-05	0.000120089
ARHGAP25	1819.13	0.589568	0.0504392	11.6887	1.45615e-31	4.51887e-30
S100A9	1329.89	0.812627	0.104169	7.80106	6.13913e-15	8.87329e-14
COL6A3	12803.4	0.58782	0.121048	4.85608	1.19733e-06	6.01414e-06
KBTBD8	139.355	0.844059	0.0610614	13.8231	1.84864e-43	8.16727e-42
PROK2	13.7741	0.562214	0.133878	4.19945	2.67566e-05	0.000101832
PDCL2	1.46373	1.53668	0.304542	5.04587	4.51467e-07	2.44799e-06
TRIM46	133.811	0.577419	0.122556	4.71148	2.45919e-06	1.15897e-05
CXCR1	60.4213	0.583328	0.11774	4.95435	7.25718e-07	3.80064e-06
CCDC141	113.648	0.61117	0.0891677	6.85417	7.17273e-12	7.55475e-11
EOMES	429.244	2.14492	0.0973087	22.0424	1.12918e-107	3.89501e-105
FCRL4	1.99118	2.06001	0.250856	8.2119	2.17708e-16	3.44703e-15
TRAT1	160.459	1.93099	0.0844926	22.8539	1.33604e-115	7.73048e-113
FCRL1	20.4681	1.732	0.143081	12.105	9.93564e-34	3.31256e-32
MNDA	993.827	1.12749	0.0659436	17.0978	1.54082e-65	1.19644e-63
PYHIN1	273.523	1.72438	0.0819876	21.0323	3.3248e-98	7.09963e-96
AIM2	151.539	1.75897	0.117119	15.0186	5.5437e-51	3.0409e-49
CTLA4	109.156	1.8729	0.106476	17.5899	2.94427e-69	2.4911e-67
ICOS	105.529	2.07317	0.0929953	22.2933	4.29568e-110	1.67503e-107
CD200R1	240.028	1.92497	0.0867385	22.1929	4.02604e-109	1.4443e-106
PTX3	93.5685	0.662887	0.134078	4.94403	7.65224e-07	3.99122e-06
CXCL3	70.655	0.618629	0.135089	4.57943	4.66252e-06	2.07832e-05
CXCL5	503.518	0.759805	0.235052	3.23249	0.00122716	0.00325518
CXCL1	579.511	1.02523	0.172618	5.93932	2.86209e-09	2.209e-08
PLB1	303.981	1.00632	0.0566696	17.7576	1.50473e-70	1.29761e-68
KIF15	120.876	0.609873	0.0843516	7.23013	4.82542e-13	5.884e-12
CCR1	1027.56	1.07657	0.0861372	12.4983	7.62674e-36	2.65633e-34
RTP3	5.94444	1.11682	0.292283	3.82101	0.000132908	0.000436305
ZDHHC19	11.9891	0.525011	0.108645	4.83233	1.34941e-06	6.69369e-06
PPM1M	1428.57	0.56123	0.0403323	13.9151	5.12615e-44	2.31025e-42
SCRG1	40.3558	0.552952	0.124776	4.43155	9.35579e-06	3.92366e-05
TMEM155	104.912	1.67679	0.113651	14.7538	2.90657e-49	1.51556e-47
SCGB3A2	43.4412	0.529761	0.206236	2.56871	0.0102079	0.0213252
ERAP2	5270.29	0.733605	0.126256	5.81045	6.23054e-09	4.58585e-08
TERT	13.8973	0.641875	0.219906	2.91887	0.00351306	0.00830767
ADGRF2	43.6516	0.613488	0.214305	2.86269	0.00420064	0.0097159
CSF2	3.12313	1.69397	0.190958	8.87092	7.25433e-19	1.35967e-17
CGAS	357.304	0.588916	0.0552921	10.651	1.72505e-26	4.56374e-25
SAMD3	136.556	1.13987	0.0670697	16.9954	8.8882e-65	6.78415e-63
IL22RA2	2.65198	2.38673	0.265875	8.97689	2.7853e-19	5.34331e-18
IL31RA	17.6774	0.532575	0.136511	3.90134	9.56606e-05	0.000324176
TBX20	1.22771	0.838827	0.242432	3.46004	0.000540088	0.00155748
PTTG1	454.328	0.575287	0.097342	5.90995	3.42203e-09	2.61084e-08
SP8	8.02392	1.85831	0.383259	4.84872	1.2426e-06	6.23456e-06
TAGAP	579.646	1.11626	0.0689523	16.1889	6.04222e-59	4.07441e-57
FNDC1	585.172	0.677594	0.141682	4.78251	1.73118e-06	8.42207e-06
DEFA4	2.30301	0.721385	0.261792	2.75557	0.00585908	0.0130358
DCSTAMP	39.2149	1.1038	0.125339	8.80647	1.29145e-18	2.39552e-17
SYK	2513.62	0.572671	0.0697246	8.21332	2.15158e-16	3.41227e-15
NKX6-3	1.91279	0.996776	0.244438	4.07783	4.54571e-05	0.000165221
TMEM71	132.81	0.741387	0.0606771	12.2186	2.47386e-34	8.37034e-33
LLCFC1	1.50839	0.654517	0.15325	4.27092	1.94666e-05	7.63551e-05
CFAP47	69.1044	0.575793	0.211813	2.7184	0.00655984	0.0144125
CYBB	5197.59	1.37276	0.0861626	15.9322	3.78702e-57	2.42599e-55
LRRC18	1.74776	1.06132	0.179806	5.90262	3.57782e-09	2.71814e-08
FOLR2	1418.03	0.893687	0.0869127	10.2826	8.44359e-25	2.09189e-23
GJB2	1922.48	0.722684	0.135283	5.34202	9.19187e-08	5.62136e-07
MAGEC3	6.7034	1.81102	0.229544	7.88962	3.03108e-15	4.45644e-14
CLEC1B	11.7261	1.12931	0.0954335	11.8335	2.61935e-32	8.34517e-31
PRAP1	14.7986	0.543464	0.154813	3.51046	0.000447327	0.00131385
PTER	4196.12	0.558699	0.113167	4.93693	7.93609e-07	4.12369e-06
C1QL3	220.788	0.797153	0.136677	5.83236	5.46478e-09	4.04881e-08
PPP1R14D	431.108	0.664299	0.194277	3.41933	0.000627748	0.00177966
SPIC	9.72054	1.49079	0.159848	9.32629	1.09638e-20	2.2735e-19
C2	1408.57	1.07924	0.129173	8.35499	6.54394e-17	1.07195e-15
PLD4	695.411	1.17138	0.0890759	13.1504	1.69352e-39	6.56085e-38
TMEM130	2468.74	0.58136	0.184925	3.14376	0.00166793	0.00429236
PRKCB	809.134	1.30227	0.0713683	18.2471	2.18046e-74	2.12559e-72
CLEC4E	311.852	0.707891	0.106738	6.63204	3.31082e-11	3.23279e-10
CLEC4D	17.4759	0.863181	0.110845	7.78729	6.84631e-15	9.84782e-14
MC4R	1.58287	1.38629	0.287688	4.81873	1.44475e-06	7.13307e-06
MMP10	9.6283	0.538795	0.174954	3.07964	0.0020725	0.00521893
TVP23A	91.0298	0.763372	0.0692816	11.0184	3.1154e-28	8.77251e-27
B2M	236386	0.547886	0.047664	11.4948	1.4018e-30	4.19766e-29
TAC3	4.17427	0.698791	0.201119	3.47451	0.00051179	0.00148279
MYO1A	28.2566	0.548283	0.135748	4.03898	5.36845e-05	0.000192165
GREM1	297.678	1.21486	0.19378	6.26926	3.62775e-10	3.13293e-09
MS4A6E	3.57187	1.43221	0.161884	8.84713	8.98013e-19	1.67963e-17
MS4A7	3455.53	1.01092	0.0677512	14.921	2.40489e-50	1.29151e-48
MS4A14	252.651	0.872973	0.102719	8.49866	1.91798e-17	3.27558e-16
MEI1	178.568	1.58675	0.0961066	16.5103	3.09264e-61	2.1501e-59
GNGT2	176.702	0.689356	0.051756	13.3194	1.78656e-40	7.15301e-39
TTC16	64.8688	1.07804	0.102794	10.4874	9.87536e-26	2.53411e-24
NOD2	244.455	1.48597	0.0787816	18.8619	2.34533e-79	2.53423e-77
SNX20	615.355	1.69344	0.0620534	27.29	5.57408e-164	9.99823e-160
DPEP2	273.757	0.872253	0.0637188	13.6891	1.17969e-42	5.09881e-41
CD3D	651.112	1.97644	0.0865702	22.8304	2.28656e-115	1.24285e-112
GNG8	4.70061	0.601266	0.1467	4.0986	4.15661e-05	0.000152157
JSRP1	78.0794	1.68348	0.171797	9.79922	1.13454e-22	2.61237e-21
NIBAN3	36.5996	0.921927	0.105526	8.73649	2.40462e-18	4.3833e-17
CYP2S1	194.891	0.844198	0.0810038	10.4217	1.97376e-25	4.99342e-24
LAIR1	2616.53	1.25639	0.0627395	20.0255	3.30079e-89	4.6989e-87
LAIR2	29.22	0.560026	0.140829	3.97663	6.98991e-05	0.000245022
NLRP7	11.4544	1.34142	0.146812	9.137	6.4208e-20	1.27541e-18
TMIGD2	32.9874	0.693231	0.0912009	7.60114	2.93543e-14	3.9768e-13
ACER1	3.27517	0.74123	0.134521	5.51014	3.58538e-08	2.35141e-07
CD300C	191.529	0.932044	0.0790662	11.7881	4.49357e-32	1.41903e-30
CD300A	1366.76	0.837844	0.0774565	10.817	2.86105e-27	7.78736e-26
TMC8	1167.03	1.38006	0.0707512	19.5059	9.78649e-85	1.20233e-82
GSDMA	60.4931	1.31467	0.122562	10.7266	7.6374e-27	2.05385e-25
NLRC3	631.444	0.768102	0.0546756	14.0484	7.88394e-45	3.65411e-43
TRANK1	1925.62	0.597778	0.0533062	11.214	3.47909e-29	1.00168e-27
BATF2	694.043	0.871875	0.0643713	13.5445	8.54194e-42	3.6136e-40
CCDC88B	1123.39	1.1085	0.0797634	13.8973	6.57356e-44	2.95514e-42
SCARA5	43.526	0.800218	0.191884	4.17033	3.04157e-05	0.00011442
PNOC	32.5291	1.31011	0.143114	9.15432	5.47011e-20	1.09384e-18
PTGDR	101.906	0.667413	0.0827988	8.06065	7.58876e-16	1.15847e-14
CX3CR1	1352.84	0.893879	0.107375	8.32484	8.44441e-17	1.37529e-15
XIRP1	25.601	0.633339	0.145645	4.34851	1.37067e-05	5.54106e-05
INSM2	1.14934	0.612416	0.211897	2.89016	0.00385045	0.00901756
TAP1	7452.55	0.767415	0.0540049	14.2101	7.9317e-46	3.74397e-44
RHOH	418.133	1.67582	0.0647428	25.8842	1.00331e-147	8.99823e-144
WFDC13	2.88608	0.540228	0.200667	2.69216	0.00709907	0.0154628
IL7R	1779.54	1.25705	0.0932785	13.4763	2.15743e-41	8.97863e-40
WFDC12	4.6028	1.03298	0.30616	3.37399	0.000740864	0.00206253
SHOX2	25.1714	0.673301	0.144026	4.67486	2.94154e-06	1.36372e-05
IL12A	16.3329	0.657435	0.081195	8.097	5.63331e-16	8.71705e-15
NSG1	78.5294	0.642647	0.142508	4.50955	6.49657e-06	2.81539e-05
INPP5D	3179.75	0.818442	0.051676	15.838	1.70255e-56	1.07153e-54
LGALS9	2827.02	0.883037	0.0608109	14.521	8.91386e-48	4.46614e-46
SIGLEC7	158.747	1.08882	0.086238	12.6257	1.52315e-36	5.42078e-35
VXN	7.32189	0.606695	0.137852	4.40105	1.07727e-05	4.46774e-05
CXCL10	2258.38	1.74786	0.108504	16.1087	2.21691e-58	1.47277e-56
CXCL11	526.554	1.84304	0.114677	16.0716	4.03512e-58	2.67077e-56
P2RY12	173.863	0.967772	0.104358	9.27358	1.80007e-20	3.67742e-19
RNASE2	90.1216	1.44669	0.102011	14.1818	1.18815e-45	5.59368e-44
RNASE3	7.77594	1.18081	0.121828	9.69244	3.24685e-22	7.28896e-21
PTAFR	1419.35	1.21952	0.0714801	17.061	2.89642e-65	2.23936e-63
RNASE6	1200.12	1.0522	0.0619152	16.9942	9.06373e-65	6.88882e-63
CXCL8	710.398	1.58007	0.161571	9.77946	1.3795e-22	3.1642e-21
COL22A1	365.117	0.622067	0.166127	3.74452	0.000180742	0.000576907
CD52	1089.34	1.43148	0.0714893	20.0237	3.42651e-89	4.83947e-87
HTRA4	93.9703	1.7982	0.124133	14.4861	1.48405e-47	7.33317e-46
GPR183	923.734	0.938425	0.0804572	11.6637	1.95477e-31	6.03488e-30
CLIC3	114.792	0.730924	0.110792	6.59724	4.18891e-11	4.04177e-10
GKN1	1.12174	0.741896	0.303733	2.44259	0.0145823	0.0291143
CKAP2L	163.998	0.510959	0.0917915	5.56652	2.5988e-08	1.74587e-07
WNT10B	25.4465	0.958648	0.140001	6.84745	7.51757e-12	7.89477e-11
ITGAM	1466.81	0.917105	0.064094	14.3087	1.92967e-46	9.20543e-45
PYDC1	5.54606	0.7352	0.23499	3.12864	0.0017562	0.00450207
TM4SF4	50.8825	0.559948	0.174803	3.20331	0.00135857	0.00356684
TAS1R3	43.4001	1.18789	0.116704	10.1787	2.46901e-24	6.02539e-23
TMEM154	280.815	0.951576	0.0606578	15.6876	1.83872e-55	1.10305e-53
ZPLD1	30.59	1.21072	0.211905	5.71351	1.10668e-08	7.82135e-08
GPR25	5.61498	1.38903	0.124683	11.1405	7.96759e-29	2.28664e-27
C7orf33	1.29048	1.60833	0.26423	6.08685	1.15154e-09	9.35219e-09
SLN	59.5548	1.9195	0.257754	7.44702	9.54755e-14	1.24008e-12
ZNF804A	36.2471	1.30953	0.0910079	14.3892	6.04565e-47	2.94676e-45
VSTM2A	6.36547	0.798652	0.337992	2.36293	0.018131	0.0352346
CD14	6984.78	1.00157	0.0748485	13.3813	7.77827e-41	3.18536e-39
MZB1	682.199	3.09807	0.168043	18.4361	6.73872e-76	6.75265e-74
SERPINB9	2089.36	0.538613	0.0524764	10.2639	1.02477e-24	2.5249e-23
EMB	1425.87	1.14922	0.0633022	18.1545	1.18408e-73	1.13576e-71
GTSF1	30.1104	1.20705	0.104303	11.5725	5.67853e-31	1.72054e-29
OR10A2	4.92708	0.540361	0.163536	3.30423	0.000952373	0.00258104
PLA2G1B	24.289	0.575196	0.131288	4.38119	1.18034e-05	4.84479e-05
TRH	3.15726	0.577543	0.169622	3.40488	0.000661926	0.00186743
OSCAR	310.156	1.06079	0.0711327	14.9128	2.721e-50	1.45691e-48
CEACAM3	15.2648	0.78593	0.1078	7.29061	3.08557e-13	3.84079e-12
HAS2	94.8176	0.736574	0.139719	5.27183	1.3507e-07	8.00083e-07
FPR2	85.9943	1.09456	0.115453	9.48056	2.52931e-21	5.42035e-20
FPR1	820.615	1.19474	0.0951914	12.5509	3.93009e-36	1.37415e-34
ALK	24.8471	1.07421	0.122794	8.74806	2.17046e-18	3.97667e-17
CSN3	0.846976	1.81233	0.430049	4.21423	2.50634e-05	9.61837e-05
CHST11	2692.96	0.556376	0.0640482	8.68683	3.72692e-18	6.71183e-17
KCND3	422.649	0.893004	0.160777	5.5543	2.78726e-08	1.86132e-07
PTGER4	674.46	0.924066	0.0608193	15.1936	3.89715e-52	2.20515e-50
ECEL1	41.7503	0.825293	0.168348	4.90231	9.47152e-07	4.85372e-06
OR2AT4	10.0102	0.986727	0.219751	4.4902	7.11557e-06	3.05267e-05
PIK3CD	1958.43	0.739276	0.0486059	15.2096	3.05445e-52	1.73378e-50
PTCRA	15.5204	1.02838	0.0875258	11.7494	7.10988e-32	2.22177e-30
P2RY6	347.833	0.809162	0.0869173	9.30957	1.28356e-20	2.64331e-19
S100Z	19.5268	0.891875	0.0735203	12.131	7.2365e-34	2.42166e-32
GPR82	92.6977	1.02981	0.0901844	11.419	3.36264e-30	9.96954e-29
GPR34	967.468	0.880442	0.0878391	10.0233	1.20356e-23	2.8746e-22
RGS19	949.928	0.769377	0.0449614	17.112	1.20878e-65	9.46804e-64
RASGRP4	216.256	0.780718	0.0544492	14.3385	1.25804e-46	6.06596e-45
UTF1	1.30176	0.971264	0.167896	5.78491	7.25514e-09	5.27719e-08
COL8A2	503.454	0.589122	0.108721	5.41864	6.00539e-08	3.7996e-07
C3AR1	1592.59	1.03025	0.0693894	14.8474	7.23707e-50	3.82924e-48
KLF17	3.15225	1.48263	0.257892	5.74901	8.97689e-09	6.42532e-08
SCG2	470.481	0.66214	0.161536	4.09903	4.14878e-05	0.000151933
FOXB1	5.26832	0.609317	0.208379	2.92408	0.00345477	0.00818386
REG1B	50.101	1.29219	0.248264	5.20488	1.94119e-07	1.12031e-06
LRRC15	114.217	1.00972	0.196627	5.13519	2.81863e-07	1.58141e-06
CD8B	451.394	2.21826	0.108601	20.4259	9.84752e-93	1.63551e-90
CALB2	34.3288	0.581159	0.138826	4.18625	2.83603e-05	0.000107162
CCL11	26.7907	0.772677	0.210412	3.67221	0.000240458	0.000747246
ISG20	921.293	0.688583	0.0754456	9.12688	7.05034e-20	1.39275e-18
CXCR6	437.5	1.75377	0.0770167	22.7713	8.8218e-115	4.52104e-112
CLEC7A	898.551	1.14976	0.0731011	15.7284	9.66242e-56	5.89506e-54
CLEC12A	254.359	1.44161	0.0872257	16.5274	2.32981e-61	1.63242e-59
IL16	1271.67	1.09566	0.0511491	21.4209	8.53899e-102	2.12728e-99
CTSW	903.888	1.57759	0.0898392	17.5602	4.97219e-69	4.14819e-67
NIPAL4	30.5012	0.570887	0.19491	2.92898	0.0034008	0.00806774
SNTG2	12.8718	0.551013	0.163789	3.36417	0.00076774	0.00213173
RASGRP1	1216.63	0.627627	0.0776422	8.08358	6.2895e-16	9.66343e-15
KLHL6	824.025	1.13269	0.0713399	15.8774	9.08818e-57	5.78066e-55
THEMIS	271.491	1.83838	0.0855817	21.481	2.34576e-102	6.01084e-100
CCL19	340.241	2.32495	0.186675	12.4546	1.3209e-35	4.57393e-34
KRT2	9.35347	0.608417	0.135148	4.50186	6.73609e-06	2.90585e-05
XKR3	5.4931	0.526005	0.187407	2.80676	0.00500428	0.0113725
HPSE	499.339	0.715043	0.0729675	9.79947	1.13176e-22	2.60931e-21
HSPA6	339.926	0.797472	0.073854	10.7979	3.51994e-27	9.56625e-26
PARP14	9301.19	0.532911	0.0468239	11.3812	5.18875e-30	1.53077e-28
PARP15	202.557	1.42644	0.0968745	14.7246	4.48326e-49	2.32417e-47
ABCD2	115.281	1.37906	0.0762594	18.0838	4.27774e-73	3.97564e-71
SYT12	365.137	0.554327	0.148953	3.72149	0.000198054	0.000626765
C11orf86	73.5462	0.977512	0.206289	4.73856	2.15238e-06	1.02624e-05
C1QB	16487.4	1.54347	0.0736678	20.9518	1.8069e-97	3.64161e-95
C1QA	14012.6	1.47406	0.072904	20.2192	6.63895e-91	1.0007e-88
OLR1	1322.72	0.928169	0.0993268	9.3446	9.22401e-21	1.92162e-19
INSM1	1.82662	0.953422	0.224539	4.24613	2.17496e-05	8.44787e-05
DAB1	29.1702	0.629769	0.159131	3.95756	7.57206e-05	0.000263217
SAA1	2582.35	2.56014	0.26827	9.54317	1.38534e-21	3.00833e-20
TMEM196	17.0882	1.85005	0.26044	7.10357	1.21572e-12	1.40777e-11
NABP1	1324.73	0.508143	0.0760478	6.68189	2.35881e-11	2.34534e-10
XCR1	164.147	2.06017	0.112297	18.3456	3.57694e-75	3.50599e-73
MUC13	166.511	0.682816	0.167798	4.06928	4.71579e-05	0.000170711
CD7	517.754	1.21365	0.0989097	12.2703	1.30772e-34	4.45943e-33
LRRC63	13.0884	0.938791	0.108251	8.67239	4.23152e-18	7.57493e-17
TLR10	121.793	1.66289	0.085974	19.3418	2.39162e-83	2.80382e-81
TLR1	813.367	0.90709	0.0692997	13.0894	3.78737e-39	1.45469e-37
TLR6	251.69	1.13648	0.0666357	17.0552	3.19851e-65	2.4623e-63
ZNF80	12.4505	1.53266	0.124976	12.2636	1.42066e-34	4.83537e-33
CHRNA9	1.70399	0.671039	0.231737	2.89569	0.00378329	0.00888116
GOLGA6L2	19.2854	0.813816	0.301568	2.69862	0.00696275	0.0152065
GCSAM	74.9467	0.629321	0.0774799	8.12237	4.57149e-16	7.11178e-15
CMKLR1	1436.87	0.880985	0.0761665	11.5666	6.08653e-31	1.84105e-29
LEP	14.2232	1.30636	0.202777	6.44231	1.17668e-10	1.08181e-09
WDR49	4.52351	1.22941	0.133576	9.20384	3.4537e-20	6.97624e-19
ODAPH	9.32138	0.867209	0.16905	5.1299	2.89895e-07	1.62292e-06
ADGRE1	232.666	1.30188	0.0980333	13.28	3.02348e-40	1.20249e-38
GPR171	137.272	1.48521	0.0826321	17.9738	3.12477e-72	2.84512e-70
DES	721.083	0.607245	0.208512	2.91227	0.00358808	0.00846947
WFDC5	20.5913	2.54225	0.333108	7.63191	2.31308e-14	3.15991e-13
C1orf127	32.3068	1.14021	0.081221	14.0383	9.08546e-45	4.18936e-43
CATSPER1	38.0995	0.610189	0.0848082	7.19492	6.24952e-13	7.50318e-12
CST6	16.603	0.704733	0.145055	4.85839	1.18345e-06	5.94774e-06
TBC1D10C	684.672	1.48521	0.0776672	19.1228	1.63225e-81	1.82985e-79
TSGA10IP	6.9496	1.30099	0.121463	10.711	9.04003e-27	2.42378e-25
UCP2	5396.33	1.01974	0.072495	14.0663	6.11861e-45	2.84325e-43
GAPT	381.14	1.12064	0.0844308	13.2729	3.32645e-40	1.32005e-38
JAKMIP2	56.401	0.961824	0.108415	8.87171	7.20285e-19	1.35285e-17
ZNF683	169.436	1.34478	0.110062	12.2184	2.47792e-34	8.37034e-33
HSF5	6.59981	1.62581	0.107121	15.1774	4.99119e-52	2.81532e-50
ENTHD1	6.13248	1.06018	0.16274	6.51456	7.29017e-11	6.83553e-10
BASP1	1305.64	1.07458	0.107932	9.95608	2.37222e-23	5.60613e-22
FAM9B	8.75647	0.700344	0.184913	3.78743	0.000152211	0.00049344
KCNA3	74.4056	1.30228	0.088639	14.6919	7.2634e-49	3.72239e-47
SAMD9L	3002.65	0.774788	0.0686093	11.2927	1.42508e-29	4.14289e-28
CD19	44.3032	2.01212	0.134422	14.9687	1.17631e-50	6.3938e-49
ZBED2	84.9434	2.58895	0.138672	18.6696	8.74442e-78	9.28099e-76
CD163	5380.93	1.28331	0.105391	12.1767	4.13936e-34	1.39563e-32
HASPIN	40.5005	0.574837	0.0839705	6.8457	7.61004e-12	7.98253e-11
CD163L1	428.673	0.510631	0.110533	4.61973	3.84246e-06	1.7387e-05
SUMO4	7.76224	0.623721	0.115517	5.39937	6.68768e-08	4.1987e-07
KCNJ10	111.831	0.643706	0.162655	3.95748	7.57448e-05	0.00026325
ZC3H12D	200.682	0.826167	0.0787361	10.4929	9.31591e-26	2.39398e-24
CEP295NL	5.0673	0.601708	0.123468	4.87341	1.09689e-06	5.5438e-06
TUBAL3	9.77269	0.639627	0.26884	2.37921	0.0173498	0.033915
CD28	303.696	1.30773	0.0808597	16.1728	7.84078e-59	5.24776e-57
CPNE7	206.826	0.811417	0.163684	4.95721	7.15115e-07	3.75102e-06
C5orf46	1035.93	0.509208	0.210503	2.41901	0.0155628	0.0307807
CD300LB	125.695	0.992922	0.0772991	12.8452	9.15125e-38	3.36365e-36
RFLNA	225.695	1.27525	0.185513	6.8742	6.23384e-12	6.64387e-11
FOXE1	7.25752	0.634631	0.269395	2.35576	0.0184849	0.0358331
AURKB	195.324	0.572098	0.107287	5.33238	9.69329e-08	5.90385e-07
TRIML2	3.91431	0.815031	0.195631	4.16616	3.09776e-05	0.000116292
ZFP42	1.33492	1.04153	0.272401	3.82351	0.000131564	0.000432684
FAM133A	5.7345	0.690837	0.188931	3.65655	0.000255632	0.000789339
C12orf42	7.8183	0.965528	0.110334	8.75098	2.11517e-18	3.8833e-17
SMCO3	5.91564	0.843571	0.162497	5.19131	2.08821e-07	1.19668e-06
RAB39A	58.7796	0.735326	0.108783	6.75954	1.38429e-11	1.41241e-10
HLA-DQB1	15279.3	1.0089	0.0842973	11.9684	5.20114e-33	1.70243e-31
MKRN3	15.485	0.796503	0.202752	3.92846	8.54915e-05	0.000293261
CIITA	2752.17	1.16569	0.0684555	17.0284	5.05597e-65	3.87559e-63
ALOX15B	269.991	1.13448	0.142061	7.98587	1.39537e-15	2.09446e-14
PCED1B	571.904	1.09222	0.0616481	17.717	3.09794e-70	2.64608e-68
AKAP5	227.975	0.790104	0.0827035	9.55346	1.2544e-21	2.73061e-20
GPBAR1	82.2081	0.540481	0.068367	7.90559	2.66674e-15	3.94014e-14
CCR8	21.5418	1.81461	0.120419	15.0691	2.5873e-51	1.43236e-49
TMEM150B	120.803	0.896598	0.0770894	11.6306	2.87976e-31	8.84492e-30
OR3A1	2.05457	0.857289	0.201332	4.25809	2.06182e-05	8.045e-05
SEPTIN1	554.358	0.938523	0.0648121	14.4807	1.60488e-47	7.90844e-46
HCLS1	4851.82	0.959011	0.0473716	20.2445	3.97555e-91	6.14737e-89
ARHGAP45	2663.32	0.836431	0.0549156	15.2312	2.19501e-52	1.25789e-50
OR10Q1	5.57599	0.53352	0.178989	2.98075	0.00287546	0.00696519
KCNE1	20.1787	0.618198	0.121278	5.09737	3.44396e-07	1.90485e-06
FUT7	23.6926	1.23559	0.0884619	13.9675	2.45959e-44	1.11691e-42
PRF1	1557.61	1.03713	0.0769081	13.4853	1.9082e-41	7.95987e-40
AGTR2	3.55642	0.919387	0.397727	2.3116	0.0207995	0.0397911
CXCR2	85.2568	0.591699	0.105189	5.62512	1.85381e-08	1.27353e-07
OR52N2	1.92127	0.62374	0.193706	3.22004	0.00128173	0.00338691
FCRL6	172.502	0.956811	0.0839793	11.3934	4.50966e-30	1.33481e-28
OR52N4	26.2849	0.66605	0.123643	5.38689	7.16871e-08	4.48345e-07
C4orf50	26.9256	1.24134	0.112846	11.0003	3.80988e-28	1.06778e-26
CCL13	41.7518	1.3333	0.157454	8.4679	2.4986e-17	4.22408e-16
UTS2R	1.8468	0.709128	0.234964	3.01803	0.00254427	0.00624046
SAGE1	4.34686	1.046	0.214438	4.87786	1.07245e-06	5.4325e-06
TMEM45A	2881.39	0.68912	0.132128	5.21556	1.83263e-07	1.06073e-06
FDCSP	40.05	3.05309	0.345867	8.82734	1.07192e-18	1.99864e-17
P2RY13	532.82	0.993162	0.0774987	12.8152	1.34781e-37	4.93382e-36
SLC9A9	1437.21	0.894007	0.0808698	11.0549	2.07579e-28	5.88206e-27
TIGIT	424.799	2.09411	0.0895508	23.3847	6.12216e-121	4.77448e-118
OR4C6	1.25159	2.67111	0.387457	6.89395	5.42645e-12	5.81795e-11
SHISAL2A	62.8692	0.8395	0.0873616	9.60949	7.29066e-22	1.60654e-20
NLRP10	1.1116	0.760755	0.224562	3.38772	0.00070476	0.00197335
C1S	23637.5	0.888827	0.122358	7.26417	3.7534e-13	4.62395e-12
IFNL1	2.32627	0.767188	0.162486	4.72156	2.3404e-06	1.10735e-05
TEX19	2.55547	0.918647	0.263173	3.49065	0.000481842	0.00140374
LHFPL1	6.41545	0.51449	0.115276	4.46311	8.0777e-06	3.42853e-05
CSF1R	6782.2	1.08071	0.0665176	16.2469	2.34955e-59	1.60243e-57
NTM	890.568	0.549962	0.135823	4.0491	5.14148e-05	0.000185075
HCAR2	58.4182	0.80906	0.169119	4.78397	1.71863e-06	8.37463e-06
OR2T29	1.1005	0.783478	0.24268	3.22844	0.00124469	0.00329855
VMO1	177.107	0.861483	0.0819212	10.516	7.29102e-26	1.89261e-24
LCK	943.725	1.66358	0.0695962	23.9033	2.82881e-126	3.38269e-123
ADGRG3	57.2092	0.631166	0.118916	5.30766	1.11044e-07	6.6951e-07
WFDC10B	7.02144	0.600087	0.213972	2.80451	0.00503927	0.0114404
MCEMP1	24.2416	1.08726	0.128676	8.44957	2.92375e-17	4.91963e-16
NEB	1027.71	0.927358	0.179618	5.16294	2.43107e-07	1.37994e-06
GJD3	210.489	0.505157	0.0803566	6.28644	3.24828e-10	2.81879e-09
TMEM119	822.844	0.795412	0.121953	6.52226	6.92563e-11	6.51075e-10
RIMBP3C	2.66839	0.673476	0.138148	4.87503	1.08791e-06	5.50303e-06
OR52E8	1.59658	2.69958	0.449704	6.00302	1.93682e-09	1.52707e-08
TMEM121B	74.1414	0.841392	0.0704596	11.9415	7.19274e-33	2.34149e-31
GBP6	18.7287	1.24453	0.0998591	12.4629	1.18984e-35	4.12806e-34
GPR132	416.898	0.849811	0.0683064	12.4412	1.5622e-35	5.39907e-34
MX2	924.655	0.724007	0.0672894	10.7596	5.33964e-27	1.44243e-25
TENT5C	1152.61	0.849081	0.0941227	9.02099	1.86392e-19	3.61048e-18
KLRC4	4.10058	1.30303	0.135427	9.62165	6.4784e-22	1.43107e-20
IZUMO1R	2.38814	0.644107	0.15113	4.26195	2.02647e-05	7.92258e-05
PCBP3	138.836	1.18119	0.186998	6.31662	2.67343e-10	2.33805e-09
CCR3	9.58294	1.05902	0.116046	9.12588	7.11543e-20	1.40406e-18
ASCL2	64.8138	1.41222	0.0895077	15.7776	4.43638e-56	2.74398e-54
CCR4	178.932	1.51709	0.0916718	16.5492	1.6236e-61	1.14206e-59
SH2D1A	299.236	1.85734	0.0824327	22.5315	2.03718e-112	8.91243e-110
ADAP2	1332.38	0.716218	0.0474179	15.1044	1.51503e-51	8.46578e-50
CLECL1	56.971	1.60019	0.084702	18.892	1.32621e-79	1.44172e-77
H1-5	1.44964	0.881223	0.204302	4.31333	1.60815e-05	6.40867e-05
CSF1	4519.3	0.609171	0.0575984	10.5762	3.84288e-26	1.00627e-24
KCND2	43.8067	1.08527	0.174491	6.21963	4.98315e-10	4.23414e-09
LPAR5	458.225	1.1962	0.0659168	18.1471	1.3527e-73	1.29061e-71
NELL2	247.844	1.88358	0.0944574	19.9411	1.79135e-88	2.45278e-86
APOBR	724.754	0.971817	0.0675677	14.3829	6.62947e-47	3.22257e-45
FMNL1	1721.31	1.12589	0.0576727	19.522	7.1357e-85	8.82711e-83
MIXL1	13.5963	1.79216	0.154698	11.5849	4.91577e-31	1.49701e-29
SCN10A	3.07263	1.10878	0.195413	5.67404	1.39467e-08	9.71505e-08
STAC3	259.873	0.888082	0.0615717	14.4235	3.68037e-47	1.80368e-45
PDE6G	72.2646	0.788379	0.0901618	8.74405	2.24898e-18	4.11213e-17
DBX2	1.15636	0.506929	0.208928	2.42633	0.0152524	0.0302467
KRT79	2.24845	1.00344	0.265009	3.78645	0.000152813	0.000495215
POU3F1	27.3351	1.13601	0.0934147	12.161	5.01523e-34	1.68777e-32
SNAI3	99.1588	0.826487	0.0577164	14.3198	1.64632e-46	7.89573e-45
MYBL1	474.399	0.67704	0.0807091	8.38865	4.91769e-17	8.13733e-16
IKZF1	1512.7	1.38649	0.0599312	23.1347	2.07319e-118	1.43026e-115
NPAP1	6.29932	0.828194	0.214421	3.86247	0.000112244	0.000374673
EVI2B	1285.7	1.30395	0.0594094	21.9486	8.9353e-107	2.96801e-104
C16orf54	301.109	1.45489	0.063953	22.7494	1.45571e-114	7.05703e-112
CALHM1	2.19008	0.870196	0.126639	6.87148	6.35392e-12	6.7518e-11
LEMD1	12.0972	0.57097	0.178215	3.20383	0.00135614	0.00356204
DLEU7	40.0804	0.986564	0.0798888	12.3492	4.9189e-35	1.687e-33
CD300LF	326.867	1.30936	0.0653472	20.037	2.61985e-89	3.7897e-87
UBL4B	3.32085	0.583025	0.165715	3.51824	0.000434422	0.00127888
FFAR4	108.482	1.0376	0.100491	10.3253	5.41276e-25	1.35033e-23
BTLA	71.5804	1.80771	0.0884483	20.438	7.67875e-93	1.28723e-90
THBS2	3727.4	0.740236	0.146545	5.05127	4.38879e-07	2.38623e-06
CD300E	272.264	0.72692	0.0915281	7.94205	1.98874e-15	2.96526e-14
FCAR	25.4331	0.952803	0.121659	7.83173	4.8121e-15	7.00037e-14
BTN3A2	7539.01	0.736105	0.0629857	11.6869	1.48775e-31	4.60895e-30
C5orf38	55.3706	0.830063	0.184394	4.50157	6.74525e-06	2.9091e-05
ARHGAP30	2266.65	1.26617	0.0556087	22.7693	9.24375e-115	4.6057e-112
SPATC1	19.5292	0.55844	0.100922	5.53338	3.14115e-08	2.07524e-07
OR10H1	1.59082	0.595605	0.201336	2.95827	0.00309375	0.00742685
CXCR3	368	2.03426	0.0942705	21.579	2.82851e-103	7.80537e-101
LILRB4	1476.96	1.57274	0.0765511	20.545	8.52727e-94	1.47071e-91
TNFRSF18	94.9472	1.19195	0.104747	11.3794	5.29772e-30	1.56035e-28
GPR141	71.0473	1.4423	0.0809137	17.8252	4.50546e-71	3.96149e-69
LILRA5	168.271	0.764312	0.0818488	9.33811	9.80735e-21	2.03841e-19
SPATA21	9.69077	0.560161	0.16981	3.29875	0.000971169	0.00262466
FNBP1	3498.61	0.515152	0.0386198	13.3391	1.37166e-40	5.52885e-39
CIDEC	38.7044	0.522206	0.225893	2.31174	0.0207921	0.039781
DCC	27.0572	1.3281	0.140214	9.47196	2.74647e-21	5.86469e-20
FPR3	2206.58	1.10701	0.0790751	13.9995	1.5704e-44	7.20414e-43
CDHR4	12.2639	0.876267	0.191241	4.58201	4.60534e-06	2.0559e-05
TLR5	506.397	0.599995	0.0652404	9.19669	3.69152e-20	7.43987e-19
RGPD1	3.35541	0.657455	0.166524	3.94811	7.87719e-05	0.00027303
ERC2	27.7501	0.549955	0.142894	3.8487	0.000118747	0.000394147
TRPV2	1242.98	0.566137	0.0488433	11.5909	4.58432e-31	1.39845e-29
DNAJB13	114.264	0.622431	0.161554	3.85278	0.000116783	0.000388635
CARD9	280.439	0.920754	0.074969	12.2818	1.13451e-34	3.87612e-33
SOWAHD	100.744	0.998095	0.0782202	12.7601	2.73992e-37	9.94859e-36
P2RX2	1.16753	0.530827	0.233891	2.26955	0.0232351	0.0438585
TTC24	26.8586	2.39218	0.130288	18.3606	2.71425e-75	2.67503e-73
CLEC17A	40.2887	1.35372	0.11962	11.3168	1.08308e-29	3.15888e-28
C17orf99	4.01961	0.564125	0.156841	3.59679	0.000322172	0.000972535
RTP5	12.5593	1.88518	0.13573	13.8892	7.36996e-44	3.29663e-42
ARL4C	5731.85	0.695088	0.102475	6.783	1.17703e-11	1.20849e-10
TREML4	5.72346	0.777115	0.196864	3.94748	7.89788e-05	0.000273642
PLA2G2A	50.8063	0.762011	0.254367	2.99571	0.00273804	0.00666562
RUFY4	70.93	1.64702	0.149656	11.0053	3.60176e-28	1.01262e-26
IGFL1	2.9082	1.30618	0.292507	4.46548	7.98908e-06	3.39494e-05
PEAK3	68.3445	0.699774	0.0715735	9.777	1.41335e-22	3.22945e-21
C10orf99	1060.46	1.80103	0.252267	7.13938	9.37551e-13	1.10492e-11
PDCD1	323.367	2.40623	0.118943	20.2301	5.31979e-91	8.08653e-89
SELL	776.648	1.29445	0.0663686	19.504	1.01466e-84	1.2381e-82
CFAP54	41.884	0.502035	0.0838414	5.98791	2.12555e-09	1.66853e-08
FAM72B	19.5037	0.58611	0.0884082	6.62959	3.36616e-11	3.28146e-10
DPYD	2035.09	0.547435	0.0588263	9.30596	1.3279e-20	2.72835e-19
IDO2	14.5258	0.815815	0.127861	6.38046	1.76557e-10	1.58504e-09
PRELP	2766.52	0.710194	0.143206	4.95926	7.07627e-07	3.71566e-06
CALHM6	116.806	2.15826	0.103865	20.7795	6.63295e-96	1.25237e-93
CNR2	17.4055	1.49807	0.111405	13.4471	3.20301e-41	1.32075e-39
BEND4	15.9438	1.51917	0.124985	12.1548	5.40775e-34	1.81306e-32
ASTL	4.73904	0.90463	0.13289	6.80733	9.94239e-12	1.03085e-10
KIR2DL4	38.079	0.727697	0.102696	7.08592	1.38126e-12	1.58819e-11
VSTM1	9.48804	0.618102	0.127657	4.8419	1.28604e-06	6.42018e-06
JPT1	2473.03	0.522853	0.0713825	7.32467	2.39492e-13	3.0167e-12
NUGGC	191.708	0.955876	0.140185	6.81866	9.18916e-12	9.54959e-11
TOGARAM2	46.5276	0.982064	0.0996108	9.85901	6.26637e-23	1.4522e-21
MMP23B	5.32257	0.755626	0.150625	5.0166	5.25931e-07	2.81197e-06
NCR1	32.3931	0.572818	0.087903	6.51648	7.19777e-11	6.75596e-10
OR2L13	1.86204	1.15912	0.173401	6.68461	2.31533e-11	2.30338e-10
PAX5	41.9623	1.59118	0.141613	11.2361	2.71066e-29	7.82947e-28
HLA-DRB1	47297.4	1.09797	0.0611634	17.9514	4.67655e-72	4.19416e-70
S100A4	4000.73	0.658826	0.081423	8.0914	5.89823e-16	9.08124e-15
KIF19	52.6372	0.581058	0.0960127	6.05189	1.43159e-09	1.14995e-08
CTSE	249.981	2.3674	0.178086	13.2935	2.52334e-40	1.0058e-38
SEMA4A	1075.26	0.861415	0.0651934	13.2132	7.3603e-40	2.88888e-38
SIRPB2	384.206	0.895554	0.0666346	13.4398	3.53501e-41	1.45097e-39
RYR1	306.417	0.572291	0.0846794	6.75833	1.39594e-11	1.42267e-10
NTNG2	198.356	0.729952	0.118989	6.13464	8.53544e-10	7.04881e-09
CRYBA4	2.37913	0.907653	0.168014	5.40225	6.58108e-08	4.13612e-07
ASMT	6.38793	0.634059	0.119538	5.30426	1.13132e-07	6.79991e-07
UGT2B15	2.953	0.762497	0.191467	3.98241	6.82213e-05	0.000239844
TLR7	822.25	1.33765	0.088723	15.0767	2.30558e-51	1.28432e-49
HSH2D	230.594	1.56433	0.102039	15.3307	4.76674e-53	2.76702e-51
HLA-DQA1	16342.4	1.49349	0.0733928	20.3493	4.71384e-92	7.54929e-90
GM2A	7292.63	0.540678	0.0534822	10.1095	5.01429e-24	1.20889e-22
OR52K1	1.1121	0.718727	0.227086	3.165	0.00155085	0.00401813
ADA	724.675	0.566042	0.0925558	6.11569	9.61413e-10	7.88156e-09
KRT39	2.64447	1.28983	0.233733	5.51841	3.42083e-08	2.2509e-07
CASP4	3505.04	0.54363	0.0425019	12.7907	1.84775e-37	6.73639e-36
DTHD1	117.408	1.91962	0.107685	17.8262	4.42212e-71	3.90737e-69
LCE1C	1.42966	1.3715	0.365598	3.75139	0.000175855	0.000562599
GAL3ST4	1074.94	1.09635	0.0709355	15.4556	6.91697e-54	4.05457e-52
ACSL5	1772.83	0.632791	0.0638301	9.91367	3.63057e-23	8.51263e-22
C6orf141	78.9076	0.819327	0.174811	4.68694	2.77323e-06	1.29338e-05
IL27	12.0254	1.29698	0.0997832	12.998	1.25621e-38	4.75371e-37
BLM	123.192	0.558234	0.0667699	8.36057	6.24183e-17	1.02433e-15
C5AR1	1605.5	0.758452	0.0752477	10.0794	6.81362e-24	1.63609e-22
SPN	1239.09	1.38487	0.0686533	20.172	1.72469e-90	2.55667e-88
SLC28A3	19.8316	1.43511	0.128317	11.1841	4.87634e-29	1.40171e-27
FAM177B	57.6649	0.673425	0.102514	6.56912	5.06144e-11	4.84198e-10
GZMM	142.77	1.05247	0.0769434	13.6785	1.36456e-42	5.8837e-41
MFAP5	198.506	0.609885	0.176079	3.4637	0.000532797	0.00153794
MYH6	1.56488	0.645618	0.218331	2.95706	0.00310588	0.00745286
MPEG1	3696.53	0.992598	0.0716846	13.8467	1.33118e-43	5.89564e-42
SERPINB2	3.70941	0.624369	0.25819	2.41826	0.015595	0.0308376
PDCD1LG2	299.765	1.00155	0.0774605	12.9299	3.05315e-38	1.14331e-36
UGT2B17	22.3501	1.18305	0.182132	6.49559	8.27092e-11	7.71479e-10
CLEC9A	108.288	1.40518	0.0984154	14.278	2.99921e-46	1.42697e-44
KEL	21.4845	0.523795	0.109649	4.77702	1.77911e-06	8.63882e-06
FCGR1B	99.5593	1.42457	0.0771394	18.4675	3.77187e-76	3.82238e-74
AKR1B10	164.689	0.544198	0.234417	2.32149	0.0202604	0.0388549
TMEM229B	573.119	0.756705	0.0502698	15.0529	3.30529e-51	1.81862e-49
CLEC4C	5.26297	1.18452	0.131922	8.97898	2.73293e-19	5.25409e-18
CSF2RA	792.759	1.09874	0.0642499	17.101	1.45926e-65	1.13803e-63
SLC29A3	663.207	0.802802	0.0601928	13.3372	1.4067e-40	5.65739e-39
CARD11	1040.17	1.08768	0.10565	10.2951	7.41659e-25	1.83999e-23
HLA-DRB5	15555.5	1.0154	0.0858312	11.8302	2.7261e-32	8.66987e-31
ARMH1	66.6029	0.558016	0.10375	5.37846	7.51244e-08	4.67397e-07
PLXNB3	182.386	0.531596	0.136808	3.8857	0.000102037	0.00034345
EGFL6	44.3584	1.18041	0.183919	6.41811	1.37975e-10	1.25309e-09
APCDD1L	241.472	1.48626	0.193909	7.66471	1.79233e-14	2.47681e-13
RCSD1	2514.36	0.639768	0.0529824	12.0751	1.42961e-33	4.73116e-32
GRIN3A	73.2233	0.831104	0.062632	13.2696	3.47293e-40	1.37514e-38
CD247	710.396	1.31459	0.0667455	19.6955	2.35515e-86	2.99606e-84
TOX	454.44	1.66331	0.101123	16.4483	8.62554e-61	5.95063e-59
CES1	375.869	1.35381	0.15966	8.47932	2.26518e-17	3.84032e-16
CD3E	1851.5	1.84785	0.0831672	22.2185	2.2736e-109	8.32276e-107
SFMBT2	1333.59	0.71293	0.0566234	12.5907	2.37471e-36	8.40141e-35
ITPRIPL1	154.133	0.699857	0.0591254	11.8368	2.51845e-32	8.03797e-31
RORB	21.4482	0.672881	0.173802	3.87153	0.000108153	0.000362334
CR1	227.026	1.31307	0.114197	11.4983	1.34529e-30	4.03519e-29
FCGR3A	8935.74	1.48439	0.0742052	20.0039	5.09631e-89	7.03174e-87
TMEM244	1.58913	0.926106	0.174992	5.29228	1.20801e-07	7.2035e-07
H2BC18	72.6055	0.597389	0.144533	4.13324	3.57683e-05	0.000132886
LIPN	18.0194	0.592248	0.115739	5.11711	3.10258e-07	1.72722e-06
LRIT2	8.30483	0.847124	0.216388	3.91484	9.04631e-05	0.000308427
MAFB	3031.46	0.922967	0.0667867	13.8196	1.9406e-43	8.55247e-42
GGTA1	1194.29	0.773283	0.0586017	13.1956	9.30353e-40	3.62777e-38
NPY4R	3.6552	1.74709	0.185405	9.42305	4.38161e-21	9.27897e-20
SYT15	24.1223	0.528755	0.0897941	5.88852	3.89659e-09	2.94535e-08
HLA-DOA	5120.64	1.32441	0.0820706	16.1375	1.39117e-58	9.27639e-57
HLA-DMA	7158.26	0.965489	0.0561037	17.209	2.27261e-66	1.81981e-64
TAP2	2207.69	0.619322	0.0478505	12.9428	2.57923e-38	9.6786e-37
HLA-DRA	84026.1	1.23997	0.0598404	20.7212	2.22871e-95	4.07922e-93
CARD16	616.18	0.809516	0.0628858	12.8728	6.4044e-38	2.3637e-36
AIF1	2274.34	1.24674	0.0545329	22.8622	1.10457e-115	6.60423e-113
NCR3	51.6587	1.04979	0.0742975	14.1295	2.49956e-45	1.17062e-43
LST1	1136.73	1.19084	0.0617065	19.2984	5.53688e-83	6.40742e-81
MICB	367.462	0.800783	0.0508431	15.7501	6.85998e-56	4.19957e-54
AADACL4	1.16946	0.967499	0.228004	4.24335	2.2021e-05	8.54036e-05
HLA-C	105102	0.506291	0.0532085	9.51523	1.81309e-21	3.90881e-20
LILRB3	482.649	1.20077	0.0713696	16.8247	1.60971e-63	1.18333e-61
HLA-G	2189.58	1.44116	0.13728	10.4979	8.82881e-26	2.27859e-24
HLA-F	7800.17	0.742802	0.0675612	10.9945	4.06102e-28	1.13639e-26
OR2H1	2.05089	1.00582	0.276404	3.63895	0.000273753	0.000840806
OR11A1	1.16986	1.2828	0.277733	4.6188	3.85957e-06	1.74557e-05
OR14J1	1.20135	1.02134	0.272313	3.75059	0.000176418	0.000564165
IGFL2	23.1163	0.722565	0.200048	3.61195	0.000303899	0.000922965
KRT25	11.2913	1.43261	0.261123	5.48636	4.10309e-08	2.6714e-07
PKHD1L1	35.9071	0.774618	0.143755	5.38846	7.10621e-08	4.44746e-07
SLFN12L	61.8627	1.45514	0.100502	14.4787	1.65261e-47	8.12134e-46
CCNI2	28.437	0.519198	0.0956071	5.43054	5.61852e-08	3.56363e-07
PSMB10	1139.38	0.809815	0.0579775	13.9678	2.45251e-44	1.11651e-42
SAMD9	1632.03	0.561524	0.0609457	9.21351	3.15622e-20	6.38253e-19
TMSB4X	71642.3	0.528225	0.0480988	10.9821	4.66007e-28	1.30199e-26
MANSC4	6.10505	0.867924	0.145839	5.95126	2.66088e-09	2.06526e-08
CRLF2	9.418	0.562004	0.126006	4.46014	8.19044e-06	3.47474e-05
ARRDC5	30.4367	1.48405	0.106901	13.8825	8.09158e-44	3.61042e-42
KLRC2	6.14003	0.922904	0.145553	6.34069	2.28737e-10	2.01714e-09
KLRC3	1.89935	1.0182	0.146169	6.96591	3.26299e-12	3.59731e-11
CLEC6A	7.23215	1.73193	0.126997	13.6375	2.39651e-42	1.02592e-40
OLIG2	34.7743	1.01814	0.267962	3.79956	0.000144956	0.000473256
ANKUB1	2.39194	0.586049	0.136412	4.29618	1.73763e-05	6.87731e-05
HLA-A	118578	0.528399	0.0551227	9.58587	9.16798e-22	2.003e-20
TAS2R13	1.55246	0.545475	0.172148	3.16863	0.00153159	0.00397398
KRTAP29-1	0.9967	1.14097	0.200579	5.68837	1.28254e-08	8.99738e-08
ACKR1	1158.78	0.661165	0.115026	5.74797	9.03224e-09	6.45978e-08
SUPT4H1	1.97415	0.874504	0.159911	5.46869	4.53381e-08	2.92413e-07
GBP7	18.7448	1.31211	0.156181	8.40122	4.4185e-17	7.33839e-16
GPSM3	2014.62	1.01875	0.0504687	20.1858	1.30504e-90	1.95071e-88
LAT	32.2077	0.563915	0.128158	4.40015	1.08175e-05	4.48219e-05
KLRK1	32.3143	1.56955	0.123758	12.6824	7.40169e-37	2.64998e-35
UBD	2.26425	1.36545	0.158988	8.58842	8.81728e-18	1.54751e-16
C19orf38	183.258	1.0073	0.0631335	15.9552	2.62292e-57	1.69235e-55
IQCF6	1.74033	0.700524	0.244028	2.87067	0.004096	0.00951006
C10orf105	6.71504	0.949254	0.0935685	10.145	3.4873e-24	8.44152e-23
MS4A4E	105.627	0.839339	0.106547	7.87767	3.33536e-15	4.89176e-14
GPR33	2.42761	1.70837	0.146361	11.6723	1.76682e-31	5.46405e-30
GAGE10	1.0726	0.581554	0.211996	2.74324	0.00608371	0.0134737
ZNF705G	1.0635	1.52984	0.359946	4.2502	2.13578e-05	8.3011e-05
EFCAB8	9.93591	0.515223	0.153184	3.36342	0.000769841	0.00213657
IFI30	55.2483	1.14207	0.138476	8.24742	1.61849e-16	2.58052e-15
IGSF23	27.7138	0.995403	0.174296	5.71099	1.12318e-08	7.93482e-08
TENM3	426.193	0.624099	0.168287	3.70854	0.000208456	0.000654945
TDRD15	1.23415	0.655712	0.197646	3.31761	0.000907911	0.00247797
LINGO3	26.2253	1.04626	0.097085	10.7767	4.43465e-27	1.20158e-25
KRTAP1-5	2.30336	0.560055	0.219353	2.55322	0.0106733	0.022189
OR3A2	8.18295	0.782281	0.156721	4.99155	5.98968e-07	3.17766e-06
HMSD	5.92392	1.35165	0.127562	10.596	3.11039e-26	8.20458e-25
FXYD7	8.0663	0.513046	0.116707	4.39603	1.10247e-05	4.55541e-05
XKR9	55.0027	0.554648	0.114645	4.83796	1.31179e-06	6.53055e-06
APOL6	7012.15	0.680922	0.0527169	12.9166	3.62982e-38	1.3536e-36
HLA-DPB1	24403.9	1.27512	0.0606111	21.0378	2.95999e-98	6.39679e-96
APOC4-APOC2	1.16012	0.933737	0.207135	4.50786	6.54849e-06	2.83652e-05
Z82206.1	9.4597	0.586945	0.101262	5.79628	6.78021e-09	4.95384e-08
FRG2B	0.640051	1.37251	0.415417	3.30394	0.000953371	0.00258279
LTA	58.2548	1.85543	0.0854347	21.7175	1.40122e-104	4.25996e-102
SPANXB1	1.6812	0.945703	0.388593	2.43366	0.0149471	0.02975
AKR1B15	5.9005	0.788135	0.270686	2.91162	0.00359561	0.00848611
LTB	585.218	1.70811	0.0937002	18.2295	3.00931e-74	2.91773e-72
PATL2	188.685	0.944635	0.0979191	9.6471	5.05676e-22	1.12256e-20
TEX53	2.10691	0.940993	0.151189	6.22396	4.84752e-10	4.12672e-09
HLA-DPA1	39430.1	1.27368	0.0662842	19.2154	2.75009e-82	3.12205e-80
TMEM114	0.870203	0.807659	0.321543	2.51182	0.012011	0.024535
HLA-DQB2	1777.2	1.31778	0.108909	12.0999	1.05774e-33	3.51463e-32
TNF	56.0257	0.81536	0.112279	7.26193	3.81597e-13	4.69781e-12
C5orf58	24.4408	1.03825	0.0950296	10.9255	8.70523e-28	2.41338e-26
HLA-B	174857	0.634897	0.0518614	12.2422	1.85018e-34	6.28535e-33
APOC2	3.02549	1.0376	0.161197	6.43688	1.21953e-10	1.1172e-09
NFAM1	968.529	0.962948	0.0595402	16.1731	7.80968e-59	5.24653e-57
ANKRD34C	3.56438	0.523409	0.207004	2.52849	0.0114554	0.0236015
SLFN14	10.9879	0.813694	0.12822	6.34608	2.2087e-10	1.95449e-09
HLA-DQA2	3336.68	1.429	0.143783	9.93864	2.82647e-23	6.65334e-22
OR2I1P	5664.45	1.64183	0.138126	11.8864	1.39285e-32	4.48538e-31
PRR20G	1.96218	1.07771	0.233205	4.6213	3.81352e-06	1.72822e-05
APOBEC3G	1795	1.02447	0.0687711	14.8968	3.45499e-50	1.83893e-48
LILRA4	62.5519	1.28036	0.116161	11.0223	2.98336e-28	8.41392e-27
LILRA2	290.657	0.917024	0.072164	12.7075	5.37251e-37	1.93507e-35
PSMB9	4507.55	0.831619	0.0645704	12.8793	5.88862e-38	2.18232e-36
KIR3DL2	22.5705	0.539918	0.102159	5.28509	1.25642e-07	7.47228e-07
TNFRSF13B	19.3393	2.18832	0.143181	15.2836	9.8341e-53	5.67184e-51
PLCXD2	179.194	0.784505	0.080871	9.7007	2.99451e-22	6.75629e-21
HLA-DOB	197.167	2.0573	0.0982228	20.9452	2.07476e-97	4.08955e-95
PLEKHO2	3947.67	0.540036	0.043434	12.4335	1.71946e-35	5.91975e-34
UGT1A8	22.1107	1.85496	0.288977	6.41905	1.37127e-10	1.24602e-09
UGT1A10	48.2028	0.769061	0.290362	2.64862	0.00808201	0.0173385
HLA-DMB	3612.78	1.15672	0.0525756	22.0011	2.81198e-107	9.51669e-105
APOBEC3D	33.8887	0.727492	0.0722651	10.067	7.73073e-24	1.85383e-22
CFHR1	9.17218	0.699717	0.23744	2.94693	0.00320949	0.00766763
LILRA6	173.31	1.24188	0.0776472	15.9939	1.40828e-57	9.18556e-56
APOBEC3C	3881	0.743623	0.0717905	10.3582	3.83936e-25	9.61823e-24
CEBPA	298.731	1.18449	0.0852393	13.8961	6.69319e-44	3.0014e-42
INSL3	23.7291	0.773911	0.120316	6.43234	1.25657e-10	1.14819e-09
POU5F2	10.9043	0.545757	0.137295	3.97507	7.03578e-05	0.000246438
NAIP	105.068	1.16883	0.0874509	13.3655	9.61586e-41	3.9111e-39
TMEM158	100.892	0.50214	0.128132	3.91892	8.89467e-05	0.000304182
GIMD1	0.617462	1.25704	0.405225	3.10209	0.00192161	0.00487869
AC010255.2	8.19808	0.726479	0.237816	3.0548	0.0022521	0.00562148
LYN	2852.13	0.723609	0.0453034	15.9725	1.98574e-57	1.29051e-55
CD8B2	85.324	0.831501	0.223025	3.72828	0.000192789	0.000612045
SIGLEC14	231.849	1.18089	0.0939514	12.5692	3.11997e-36	1.10163e-34
SIGLEC12	49.6199	1.0552	0.1488	7.09138	1.32777e-12	1.52864e-11
RTL1	11.6609	1.12114	0.346594	3.23475	0.0012175	0.00323291
IGLL5	38.3648	3.06802	0.189509	16.1894	5.99486e-59	4.05773e-57
CARD17	5.48478	1.70155	0.11888	14.3132	1.81035e-46	8.65928e-45
SMIM35	16.6634	1.02599	0.0884605	11.5982	4.20655e-31	1.2854e-29
HCAR3	12.193	0.959386	0.186643	5.14022	2.74421e-07	1.54255e-06
KLRC4-KLRK1	7.62611	1.39734	0.123237	11.3386	8.44746e-30	2.46779e-28
TIFAB	42.9674	1.84032	0.104715	17.5746	3.85936e-69	3.23483e-67
OR13A1	8.81929	1.07443	0.174371	6.16172	7.19612e-10	5.99799e-09
CLEC12B	11.198	1.19469	0.133997	8.91583	4.84173e-19	9.20955e-18
KLRF2	4.77896	0.890577	0.204031	4.3649	1.27179e-05	5.17923e-05
HP	2180.11	1.41118	0.280737	5.02671	4.9896e-07	2.68281e-06
C11orf97	8.88734	0.575811	0.167962	3.42822	0.000607561	0.00172954
AL157935.2	8.28679	0.7338	0.086374	8.49561	1.96897e-17	3.35398e-16
CLEC5A	268.986	0.757291	0.0992249	7.63206	2.31024e-14	3.15844e-13
DUXA	1.1528	0.629961	0.265351	2.37407	0.0175933	0.0343049
AC136428.1	6.89679	2.84493	0.236097	12.0498	1.94323e-33	6.41909e-32
SLC22A31	6.61725	1.37563	0.218848	6.28578	3.26217e-10	2.82948e-09
KCNJ18	1.24663	0.588058	0.228574	2.57273	0.01009	0.0211208
CLEC19A	6.5198	0.639462	0.119407	5.35534	8.53957e-08	5.26191e-07
GOLGA6L7	17.5498	0.543403	0.230819	2.35423	0.0185609	0.0359727
AC040162.1	87.0657	0.551374	0.0933307	5.90775	3.46815e-09	2.64266e-08
MMP12	48.5015	2.74527	0.218717	12.5517	3.89009e-36	1.36282e-34
C19orf84	13.2563	1.16115	0.0934279	12.4283	1.83435e-35	6.3032e-34
AC119396.1	23.9517	0.638826	0.0856807	7.45588	8.92668e-14	1.16365e-12
IKBKE	525.458	0.83085	0.0748857	11.0949	1.32808e-28	3.79932e-27
RHEX	1384.69	0.736829	0.129817	5.67592	1.37948e-08	9.61292e-08
ANXA8L1	3.49737	1.25054	0.365204	3.42422	0.00061656	0.00175154
NPY4R2	1.51609	1.73877	0.238261	7.29777	2.92566e-13	3.64935e-12
ANXA8	6.896	0.899336	0.250492	3.59028	0.000330328	0.000994644
RASSF5	1829.98	1.15421	0.0553824	20.8408	1.84869e-96	3.52766e-94
S1PR2	355.499	0.614182	0.0665428	9.22988	2.70934e-20	5.49123e-19
NFILZ	2.33458	0.83281	0.166011	5.01659	5.25961e-07	2.81197e-06
CSAG3	0.964269	1.17837	0.330007	3.57075	0.00035596	0.00106699
SPIB	56.27	1.66367	0.127436	13.055	5.95321e-39	2.27197e-37
ERVV-1	30.7328	0.653067	0.225661	2.89402	0.00380344	0.00892029
CCDC194	9.98312	0.580417	0.148045	3.92056	8.83451e-05	0.000302298
PPIAL4H	1.23269	0.702549	0.2064	3.40383	0.000664487	0.00187316
HEATR9	12.4957	1.4507	0.135444	10.7107	9.06608e-27	2.42714e-25
CCL5	4599.61	1.85167	0.0899001	20.5969	2.9248e-94	5.14335e-92
MILR1	305.254	1.19792	0.0589008	20.3379	5.94555e-92	9.43764e-90
MUSTN1	1.11537	0.554768	0.190628	2.91022	0.00361179	0.00851758
AGBL1	9.86633	1.11271	0.218038	5.10329	3.33801e-07	1.8491e-06
H2BC14	1.37653	1.0339	0.225675	4.58138	4.61921e-06	2.06106e-05
H2BC8	157.549	0.630382	0.144849	4.352	1.34904e-05	5.46595e-05
RIMBP3B	1.71077	0.509961	0.126974	4.01626	5.91278e-05	0.000210057
CCL23	17.8814	0.693895	0.0838712	8.27334	1.30258e-16	2.10301e-15
H2AC12	1.39957	0.545738	0.18317	2.97941	0.00288805	0.00699
CCL4	964.068	1.35027	0.0879967	15.3446	3.85142e-53	2.24295e-51
CCL18	1007.85	1.63429	0.186518	8.7621	1.91643e-18	3.52925e-17
FCGBP	2060.49	0.96353	0.136814	7.04265	1.88622e-12	2.13189e-11
H2BC9	35.8646	1.10963	0.147676	7.51394	5.73755e-14	7.56724e-13
UHRF1	286.817	0.588385	0.085158	6.90934	4.86924e-12	5.22679e-11
CCL4L2	501.051	0.913328	0.12636	7.22799	4.90204e-13	5.97337e-12
CCL3L3	200.735	0.581443	0.138437	4.20006	2.66842e-05	0.000101599
H2AC14	1.00172	0.709184	0.200895	3.53012	0.000415364	0.00122883
RAB7B	376.016	0.700274	0.0708054	9.89012	4.59461e-23	1.07309e-21
PADI6	2.47131	0.869352	0.197001	4.41294	1.01976e-05	4.24495e-05
H2AC16	0.843799	0.571762	0.22526	2.53823	0.0111416	0.0230264
H4C5	35.1375	0.526769	0.154127	3.41776	0.000631396	0.00178887
F8A3	6.70208	0.532292	0.142023	3.74791	0.000178311	0.000569712
H2BC7	24.6618	0.875705	0.184596	4.7439	2.09642e-06	1.00303e-05
CCL3	87.7238	0.845251	0.108907	7.76122	8.41193e-15	1.19497e-13
H3C7	1.15445	0.640573	0.200101	3.20125	0.00136831	0.00358822
SSTR3	8.96056	2.04592	0.130783	15.6437	3.67064e-55	2.18738e-53
H2BC10	1.06547	1.03112	0.218166	4.7263	2.28648e-06	1.08413e-05
OR12D2	2.59891	2.56205	0.333372	7.68526	1.52687e-14	2.12141e-13
ADORA3	588.169	1.10326	0.0778167	14.1777	1.25942e-45	5.91369e-44
SMIM33	3.3335	0.788283	0.142018	5.55057	2.84736e-08	1.89863e-07
SPEM3	1.47041	0.675179	0.229979	2.93583	0.00332658	0.00792415
PRR33	114.79	0.724456	0.126594	5.72269	1.04853e-08	7.43969e-08
SCO2	24.1937	0.872622	0.123726	7.05288	1.7525e-12	1.98702e-11
AC097636.1	2.13406	1.12531	0.214047	5.25732	1.46173e-07	8.61054e-07
AC004687.2	6.34276	0.561556	0.105222	5.33688	9.45604e-08	5.76523e-07
CR589904.2	44.7376	0.557329	0.221803	2.51272	0.0119805	0.0244837
CFTR	160.833	-1.65564	0.159001	-10.4128	2.16864e-25	5.47871e-24
HECW1	87.8823	-0.703391	0.147457	-4.77016	1.8408e-06	8.91668e-06
PDK4	43506.1	-0.672399	0.138745	-4.8463	1.25786e-06	6.2988e-06
ABCB5	20.6785	-1.07302	0.207137	-5.18022	2.21621e-07	1.26358e-06
SLC4A1	374.081	-2.79522	0.232273	-12.0342	2.34937e-33	7.73224e-32
PRSS22	23.0992	-1.51294	0.22962	-6.5889	4.43102e-11	4.2639e-10
THSD7A	1737.44	-0.794752	0.105398	-7.54052	4.68109e-14	6.24273e-13
SOX8	65.1926	-1.26719	0.13182	-9.61308	7.04096e-22	1.55343e-20
YBX2	196.776	-0.805474	0.143049	-5.63075	1.79427e-08	1.23452e-07
MAP3K9	285.317	-0.582001	0.0993755	-5.85659	4.72477e-09	3.5253e-08
SCIN	3460.33	-0.700574	0.152767	-4.58591	4.5202e-06	2.02041e-05
MYH13	23.0505	-0.8836	0.254777	-3.46813	0.000524097	0.00151454
SLC13A2	74.224	-2.36651	0.217093	-10.9009	1.1412e-27	3.15403e-26
SCN4A	432.092	-0.803347	0.124365	-6.4596	1.04979e-10	9.69625e-10
TFAP2B	20.2049	-1.27006	0.219186	-5.79442	6.8556e-09	5.0028e-08
MAPK8IP2	124.778	-0.633714	0.140285	-4.51732	6.26269e-06	2.72127e-05
IYD	144.85	-0.646102	0.165426	-3.90568	9.39618e-05	0.000318961
MLXIPL	1781.04	-0.740158	0.127501	-5.80511	6.43226e-09	4.71883e-08
CD9	14033.6	-0.601521	0.0880749	-6.82966	8.51179e-12	8.88167e-11
HHATL	111.225	-5.02861	0.313889	-16.0203	9.21906e-58	6.03512e-56
FMO1	3696.86	-0.61383	0.131381	-4.67215	2.98069e-06	1.38009e-05
SYT7	134.772	-0.735336	0.138161	-5.32233	1.02446e-07	6.21011e-07
GABRA3	6.55895	-0.658555	0.198345	-3.32025	0.000899358	0.00245629
SLC7A14	3.31416	-0.675002	0.196425	-3.43644	0.000589421	0.00168271
DPEP1	688.385	-1.19807	0.178389	-6.71603	1.86747e-11	1.87867e-10
VSIG2	156.015	-0.943688	0.138294	-6.82376	8.86895e-12	9.23287e-11
RRAGD	4215.78	-0.671019	0.0813433	-8.24921	1.59441e-16	2.54665e-15
STAP1	97.677	-1.37595	0.176858	-7.77994	7.25599e-15	1.04037e-13
OTC	3.70802	-0.642969	0.237354	-2.7089	0.0067506	0.0147918
USP2	1554.36	-1.19438	0.116812	-10.2248	1.53476e-24	3.75566e-23
CASR	162.391	-0.643516	0.196552	-3.27402	0.00106028	0.00284619
C6	771.842	-0.88611	0.176264	-5.02717	4.9777e-07	2.67721e-06
CDH10	3.96009	-0.682203	0.202875	-3.36268	0.000771898	0.00214161
MYO16	23.7399	-0.78646	0.146218	-5.37868	7.50332e-08	4.66992e-07
C2orf83	2.02694	-0.592898	0.264732	-2.23962	0.0251156	0.0469807
ADRB1	25.9628	-0.966481	0.149271	-6.47468	9.50124e-11	8.83024e-10
DSG2	9137.77	-0.708262	0.0909	-7.79167	6.6131e-15	9.51999e-14
ARHGAP6	1212.39	-0.585095	0.0693092	-8.4418	3.12476e-17	5.24311e-16
FAM184B	30.8303	-0.766031	0.105422	-7.2663	3.69477e-13	4.55486e-12
KITLG	2334.26	-0.532749	0.0887268	-6.00438	1.92068e-09	1.51634e-08
EPN3	68.902	-2.11083	0.193962	-10.8827	1.39354e-27	3.82201e-26
NEDD4L	5550.5	-0.792493	0.0850851	-9.31413	1.2296e-20	2.53802e-19
NEXMIF	67.8052	-0.718295	0.183625	-3.91174	9.16342e-05	0.000312005
LAMC3	1603.88	-0.572724	0.128852	-4.44483	8.79616e-06	3.71327e-05
PTGER3	4718.6	-0.948079	0.152053	-6.23518	4.5127e-10	3.85816e-09
FNIP2	5120.53	-0.520331	0.0692812	-7.51042	5.89394e-14	7.75639e-13
FSTL4	73.9033	-1.43357	0.148214	-9.67228	3.95481e-22	8.84506e-21
KCNQ1	1231.83	-0.503658	0.0901396	-5.58753	2.3032e-08	1.5572e-07
ENTPD2	805.435	-0.565447	0.105119	-5.37911	7.48554e-08	4.66371e-07
PLEKHH1	930.277	-0.640396	0.0830261	-7.71318	1.22716e-14	1.71832e-13
KCNH2	198.427	-0.785044	0.156532	-5.01524	5.29679e-07	2.831e-06
MCOLN3	177.226	-1.58621	0.173748	-9.12938	6.88926e-20	1.36243e-18
CCDC85A	123.95	-0.57774	0.103899	-5.5606	2.68844e-08	1.80136e-07
PHF21B	13.3109	-1.43802	0.188658	-7.62235	2.49106e-14	3.3953e-13
F7	17.5026	-1.45942	0.180613	-8.08039	6.45596e-16	9.89748e-15
CAMK2B	160.546	-1.03022	0.174944	-5.88887	3.88852e-09	2.94049e-08
RIMBP2	29.2224	-0.742496	0.141021	-5.26513	1.40089e-07	8.27114e-07
MPC1	2471.21	-0.549379	0.074484	-7.3758	1.63364e-13	2.0782e-12
CDH3	191.227	-0.518783	0.150901	-3.43789	0.00058626	0.00167475
ANKS1A	3054.64	-0.626771	0.0704164	-8.90091	5.53891e-19	1.04801e-17
NTN1	200.415	-1.07199	0.11652	-9.20004	3.5781e-20	7.21939e-19
GSTO2	475.053	-0.620279	0.127093	-4.88052	1.05805e-06	5.36413e-06
CTNNA2	9.77869	-1.36255	0.23583	-5.77767	7.57435e-09	5.49377e-08
MPPED2	264.036	-1.02004	0.118039	-8.64157	5.54477e-18	9.88634e-17
KIF26A	770.944	-0.518983	0.111304	-4.66277	3.11979e-06	1.4356e-05
ACSM2B	9867.71	-0.606892	0.146485	-4.14304	3.42726e-05	0.00012778
PHKA1	1113.08	-0.61448	0.100136	-6.13647	8.43744e-10	6.97109e-09
ATP2B3	8.97831	-0.667006	0.227997	-2.9255	0.00343905	0.00814984
REEP1	238.366	-0.670162	0.0990935	-6.76292	1.35237e-11	1.38062e-10
ATP11A	17588.8	-0.507429	0.0788662	-6.43405	1.24248e-10	1.13648e-09
ADGRF5	13639.6	-0.508152	0.0888647	-5.71827	1.07612e-08	7.62036e-08
PFN2	4174.19	-0.51955	0.0994336	-5.22509	1.74067e-07	1.01339e-06
PTPN3	3170.5	-0.631378	0.0750257	-8.41549	3.91262e-17	6.52844e-16
FRMPD1	65.2651	-0.839829	0.125401	-6.69714	2.12543e-11	2.12152e-10
CNGB1	9.66399	-0.908337	0.195611	-4.6436	3.42388e-06	1.56589e-05
ST6GALNAC2	70.1094	-1.22749	0.125527	-9.77869	1.38996e-22	3.18412e-21
PTPN21	1136.79	-0.519899	0.0536004	-9.69952	3.02927e-22	6.80902e-21
CAMK2A	16.3701	-0.564482	0.140886	-4.00665	6.15865e-05	0.000217924
EPHA8	4.69505	-0.674004	0.202488	-3.3286	0.000872827	0.0023924
SLC12A3	143.85	-2.13297	0.189511	-11.2551	2.185e-29	6.33155e-28
TRPM5	4.1559	-0.906417	0.170945	-5.30239	1.14296e-07	6.85662e-07
MYO3B	168.771	-1.09231	0.183811	-5.94257	2.80582e-09	2.16931e-08
SLC6A15	20.8852	-1.77648	0.300103	-5.91957	3.22792e-09	2.47538e-08
RDH11	4628.45	-0.521955	0.0647996	-8.05491	7.9537e-16	1.21108e-14
RPS6KA6	299.888	-0.899407	0.152452	-5.89961	3.64364e-09	2.76463e-08
LNX1	707.538	-0.686105	0.0803818	-8.53557	1.3946e-17	2.40992e-16
TRHDE	1193.26	-0.549725	0.13731	-4.00355	6.23997e-05	0.000220588
EVC	3800.23	-0.573531	0.0794222	-7.22129	5.14976e-13	6.2413e-12
TMEM38A	351.133	-1.05464	0.0989258	-10.6609	1.55074e-26	4.12085e-25
SNCB	6.05676	-1.31122	0.221117	-5.92999	3.02957e-09	2.32925e-08
SLC12A1	503.238	-2.13408	0.226035	-9.44137	3.67954e-21	7.83847e-20
ACAT1	6678.34	-0.795407	0.0874722	-9.09325	9.61209e-20	1.88635e-18
CACNG4	32.4477	-0.650167	0.216448	-3.0038	0.00266628	0.00651213
ACACB	2666.64	-0.567357	0.0657775	-8.62539	6.38741e-18	1.13324e-16
RAP1GAP	3020.45	-1.18772	0.1161	-10.2301	1.45352e-24	3.56173e-23
NMRK2	77.1933	-4.89306	0.288992	-16.9315	2.63707e-64	1.97913e-62
SPAG6	13.1282	-0.755953	0.162573	-4.64992	3.32065e-06	1.52295e-05
TYR	4.96654	-0.526796	0.15609	-3.37495	0.000738299	0.00205699
ADCYAP1R1	32.4644	-0.71034	0.149262	-4.75902	1.94537e-06	9.3751e-06
CLUL1	19.5062	-0.532323	0.107239	-4.9639	6.90907e-07	3.63425e-06
CDH17	43.2627	-0.615606	0.154918	-3.97376	7.07466e-05	0.000247703
AFM	70.2308	-1.6484	0.194055	-8.49452	1.98759e-17	3.37927e-16
RIMS1	10.2464	-1.06568	0.180466	-5.90518	3.52263e-09	2.67962e-08
RDH8	2.09381	-0.634756	0.264235	-2.40224	0.0162949	0.0320485
COL4A4	1417.87	-0.795704	0.0894111	-8.89939	5.61538e-19	1.06136e-17
CDH7	10.3994	-1.65748	0.256068	-6.47281	9.61988e-11	8.93588e-10
ARG2	937.642	-0.83628	0.157645	-5.30482	1.12785e-07	6.78642e-07
PGR	326.434	-0.728683	0.120765	-6.03388	1.60068e-09	1.27663e-08
COL19A1	72.6915	-0.844539	0.15024	-5.62127	1.89558e-08	1.30073e-07
COBLL1	3925.99	-0.647988	0.0698217	-9.28062	1.68495e-20	3.45012e-19
TRPM3	1072.5	-0.526695	0.132032	-3.98915	6.63112e-05	0.000233724
BCKDHB	1024.6	-0.515745	0.0658962	-7.82663	5.01139e-15	7.27259e-14
GRHL2	91.7674	-2.55585	0.229935	-11.1155	1.05414e-28	3.02048e-27
OXCT1	2092.69	-1.20573	0.103476	-11.6523	2.23334e-31	6.87126e-30
EFR3B	228.889	-0.607971	0.0842431	-7.21686	5.32016e-13	6.42611e-12
IGSF9	43.8878	-0.834456	0.156589	-5.32896	9.87776e-08	6.00805e-07
WNT11	47.8942	-1.24085	0.145579	-8.52358	1.54692e-17	2.66287e-16
AQP6	302.79	-4.58389	0.263023	-17.4277	5.08665e-68	4.16618e-66
HSD17B2	142.936	-0.543518	0.134487	-4.04142	5.31296e-05	0.000190407
TMPRSS11E	14.6854	-3.59576	0.303982	-11.8289	2.7687e-32	8.78977e-31
L2HGDH	687.366	-0.590634	0.0691432	-8.54219	1.31704e-17	2.28029e-16
PHACTR3	85.036	-0.843918	0.167934	-5.0253	5.02635e-07	2.69852e-06
DOCK3	59.9055	-0.516989	0.136682	-3.78243	0.000155302	0.000502734
C3orf18	498.471	-0.710209	0.0815093	-8.71322	2.95354e-18	5.3621e-17
SLC4A11	141.925	-0.694813	0.120631	-5.75981	8.42069e-09	6.04651e-08
LZTS3	934.299	-0.704223	0.0908058	-7.75527	8.81569e-15	1.24706e-13
CHGB	101.603	-0.870207	0.171679	-5.0688	4.0033e-07	2.18924e-06
FXYD3	12.3021	-0.628198	0.170896	-3.67591	0.000237008	0.000737544
LAMB4	56.0111	-0.998241	0.118089	-8.45331	2.83153e-17	4.76894e-16
ITGA6	12520.4	-0.503986	0.0670751	-7.51375	5.74574e-14	7.57247e-13
SMPX	4.11894	-1.15618	0.446207	-2.59113	0.00956627	0.0201562
TMEM101	2351.9	-0.641362	0.073852	-8.68442	3.80688e-18	6.84894e-17
SLC7A8	1718.82	-0.641426	0.124533	-5.15066	2.59567e-07	1.46457e-06
PHGDH	1949.61	-0.566546	0.11975	-4.73108	2.23329e-06	1.06172e-05
EPB41L4B	113.446	-2.17439	0.166715	-13.0426	7.00123e-39	2.66627e-37
TDRD1	11.4456	-1.28107	0.1579	-8.11319	4.93067e-16	7.65727e-15
SMIM24	6468.06	-0.716047	0.123175	-5.81326	6.12694e-09	4.51331e-08
HCN2	46.0003	-0.756543	0.148512	-5.09416	3.50294e-07	1.93568e-06
SERPIND1	23.4122	-1.6667	0.169573	-9.8288	8.46218e-23	1.95601e-21
CECR2	64.0894	-1.26855	0.144809	-8.76013	1.95019e-18	3.58407e-17
PLA2G3	2.08081	-1.75836	0.324485	-5.41892	5.99604e-08	3.79502e-07
GCAT	497.4	-0.618781	0.086694	-7.13752	9.50267e-13	1.11917e-11
SLC5A4	99.2817	-0.504829	0.100946	-5.00096	5.70466e-07	3.03544e-06
SYNGR1	1126.12	-0.604816	0.0884498	-6.83796	8.03313e-12	8.39198e-11
PVALB	362.71	-3.93397	0.279218	-14.0892	4.42276e-45	2.06054e-43
COCH	42.092	-0.728428	0.165879	-4.39131	1.12668e-05	4.64688e-05
CDKL1	700.907	-0.520035	0.0628698	-8.27162	1.32152e-16	2.13166e-15
GNPNAT1	631.579	-0.529874	0.0746698	-7.09623	1.28207e-12	1.47793e-11
ATP6V1D	3984.39	-0.504455	0.0628077	-8.03174	9.60986e-16	1.45339e-14
DHRS7	3903.99	-0.573055	0.0805433	-7.11487	1.12016e-12	1.30469e-11
SIX4	43.0647	-1.1493	0.162391	-7.07737	1.46917e-12	1.6828e-11
SERPINA4	57.6919	-1.15872	0.237313	-4.88268	1.04652e-06	5.31166e-06
BDKRB1	50.7665	-0.585255	0.173234	-3.37842	0.000729047	0.00203468
CCNB1IP1	2361.36	-0.564433	0.0591766	-9.53811	1.45453e-21	3.15095e-20
DHRS2	87.0758	-1.47495	0.197716	-7.45996	8.65517e-14	1.13072e-12
CPNE6	6.07873	-1.04712	0.191932	-5.45569	4.87831e-08	3.1262e-07
VSX1	31.4445	-0.721083	0.185818	-3.88058	0.000104207	0.000350358
SGK2	1035.55	-0.814315	0.101275	-8.04061	8.93957e-16	1.35774e-14
BMP7	55.7924	-1.60303	0.223687	-7.16638	7.7009e-13	9.16596e-12
SLCO4A1	1469.3	-0.597472	0.126217	-4.73368	2.20481e-06	1.04957e-05
NTSR1	55.2572	-1.47854	0.152032	-9.72524	2.35361e-22	5.33039e-21
COL20A1	9.83775	-0.739593	0.167014	-4.42832	9.49704e-06	3.97917e-05
CHRNA4	19.0391	-1.53993	0.254114	-6.05998	1.36137e-09	1.09747e-08
EEF1A2	467.486	-0.880894	0.217905	-4.04256	5.28711e-05	0.000189583
SLC52A3	208.429	-0.529926	0.133126	-3.98065	6.87274e-05	0.000241434
HAO1	3.45401	-1.24881	0.327043	-3.8185	0.000134264	0.000440595
PAK5	3.05472	-1.631	0.303893	-5.36701	8.00531e-08	4.95655e-07
SNTA1	2759.96	-0.584016	0.074999	-7.78699	6.86265e-15	9.8634e-14
ASIP	23.8119	-0.525176	0.149919	-3.50307	0.000459923	0.00134622
WFDC2	4134.08	-0.782857	0.16649	-4.70213	2.57461e-06	1.20955e-05
TNNC2	18.0586	-0.738928	0.116576	-6.33857	2.31903e-10	2.04304e-09
CELF4	76.2586	-0.809269	0.114437	-7.07172	1.53021e-12	1.74824e-11
CDH20	11.7398	-0.576884	0.108964	-5.29426	1.19501e-07	7.14021e-07
ST8SIA5	66.0693	-0.945468	0.145151	-6.51368	7.33314e-11	6.87223e-10
LIPG	612.74	-0.707926	0.124485	-5.68685	1.29407e-08	9.06709e-08
LAMA1	1577.15	-0.587716	0.104324	-5.63358	1.76503e-08	1.2158e-07
NOL4	58.0328	-0.583027	0.227405	-2.56382	0.0103526	0.0216
RBBP8	2621.36	-0.513008	0.06667	-7.69473	1.41795e-14	1.97621e-13
GPR143	592.897	-1.63116	0.178216	-9.15267	5.55413e-20	1.1094e-18
GLRA2	6.95826	-0.837117	0.173027	-4.83808	1.311e-06	6.52856e-06
ASB9	335.164	-0.605952	0.068716	-8.8182	1.16311e-18	2.16417e-17
VGLL1	2.43663	-0.853084	0.32913	-2.59194	0.00954366	0.020111
TAF7L	16.921	-1.2077	0.160818	-7.50972	5.92548e-14	7.79218e-13
MLNR	11.5639	-0.848512	0.16135	-5.25883	1.44978e-07	8.54577e-07
KLF5	810.119	-0.610032	0.103939	-5.86913	4.38091e-09	3.28102e-08
FGF9	67.1473	-2.71202	0.238517	-11.3703	5.87673e-30	1.7224e-28
MSLN	1128.53	-1.0173	0.247587	-4.10884	3.97651e-05	0.000146371
CBLN1	65.2374	-1.17782	0.172818	-6.8154	9.40016e-12	9.75192e-11
PLLP	1825.39	-0.503964	0.0885873	-5.6889	1.27863e-08	8.97641e-08
FA2H	152.485	-0.722964	0.171781	-4.20863	2.56929e-05	9.81793e-05
NECAB2	237.554	-0.652493	0.146357	-4.45823	8.26388e-06	3.50258e-05
HAGHL	403.242	-0.720768	0.157771	-4.56843	4.91381e-06	2.17735e-05
ZP2	1.49085	-0.680547	0.216845	-3.1384	0.0016987	0.00436653
CRYM	868.382	-0.588371	0.112476	-5.2311	1.68506e-07	9.83291e-07
TOX3	413.669	-1.40596	0.174237	-8.06925	7.07341e-16	1.08163e-14
QPRT	4417.74	-0.565261	0.112116	-5.04174	4.61324e-07	2.49541e-06
SYT17	341.442	-1.09377	0.134569	-8.12795	4.36615e-16	6.81006e-15
TMC5	37.7469	-0.718048	0.158426	-4.53239	5.83203e-06	2.55144e-05
SLC6A2	5.73223	-2.26347	0.291773	-7.75766	8.65122e-15	1.22669e-13
ACSBG1	34.7098	-0.779292	0.135926	-5.73319	9.85566e-09	7.01511e-08
HOMER2	371.865	-0.990788	0.1204	-8.22913	1.88583e-16	2.99611e-15
SCG3	23.8889	-0.788362	0.162915	-4.83909	1.30432e-06	6.5042e-06
CA2	6706.69	-0.518537	0.0894886	-5.79445	6.85456e-09	5.0028e-08
CALB1	55.45	-0.850282	0.152417	-5.57865	2.42387e-08	1.63473e-07
ESRP1	228.486	-1.64264	0.247377	-6.64022	3.13217e-11	3.06501e-10
ANXA13	1330.27	-0.788134	0.156684	-5.03008	4.90265e-07	2.64001e-06
SH2D4A	932.412	-0.595311	0.0729363	-8.16206	3.2936e-16	5.17314e-15
ADAM2	3.046	-1.25188	0.291661	-4.29225	1.76876e-05	6.99122e-05
TUBB4A	337.328	-1.68337	0.16813	-10.0123	1.3459e-23	3.2103e-22
KLC3	41.1162	-0.815953	0.174717	-4.67015	3.00977e-06	1.39211e-05
CASP14	35.0356	-2.04267	0.436211	-4.68275	2.83051e-06	1.31804e-05
SLC1A6	12.7195	-1.12456	0.252469	-4.45426	8.41832e-06	3.56467e-05
TJP3	159.582	-1.09744	0.158854	-6.90845	4.89986e-12	5.2565e-11
MYH14	1284.11	-0.644675	0.150503	-4.28348	1.83992e-05	7.2406e-05
SULT2A1	3.32801	-0.807827	0.28878	-2.79738	0.00515195	0.0116459
FAM83E	10.2377	-0.939187	0.194685	-4.82414	1.40606e-06	6.95352e-06
KCNN1	218.527	-0.652603	0.155462	-4.19782	2.69493e-05	0.000102522
MAG	20.254	-0.703011	0.234593	-2.99673	0.00272895	0.0066462
GRIK5	131.712	-1.64943	0.170044	-9.70002	3.01436e-22	6.78401e-21
CADM4	719.654	-0.629369	0.126739	-4.96587	6.83947e-07	3.60081e-06
ATP6V0A4	671.946	-4.44687	0.262469	-16.9424	2.18933e-64	1.65e-62
COBL	1436.14	-0.509056	0.0929532	-5.47648	4.33878e-08	2.81463e-07
AMBP	131.082	-0.683978	0.138885	-4.92479	8.4452e-07	4.36421e-06
DNM1	1951.04	-0.793807	0.109895	-7.22331	5.0736e-13	6.16566e-12
ELAVL2	80.9892	-1.23219	0.140924	-8.74365	2.257e-18	4.12259e-17
TYRP1	13.9842	-1.60415	0.226846	-7.07156	1.53204e-12	1.74922e-11
LHX3	0.85016	-1.68381	0.347976	-4.83887	1.30578e-06	6.50965e-06
PIP5K1B	278.257	-0.630924	0.102579	-6.15059	7.71952e-10	6.41636e-09
SH3GL2	133.363	-0.869462	0.233763	-3.71941	0.000199688	0.000631044
ZFAND5	12047.7	-0.506244	0.0598509	-8.45842	2.71031e-17	4.56906e-16
DNTT	6.06948	-2.40311	0.308406	-7.79203	6.59398e-15	9.5001e-14
PHYH	3228.21	-0.596829	0.0640862	-9.3129	1.24389e-20	2.56456e-19
CDH23	565.092	-0.822273	0.123063	-6.68174	2.3612e-11	2.34642e-10
NEURL1	53.9689	-0.548371	0.1146	-4.78508	1.70916e-06	8.33077e-06
EBF3	254.134	-0.624444	0.107772	-5.79414	6.86724e-09	5.00926e-08
SORCS1	74.1915	-1.0881	0.19596	-5.55266	2.81362e-08	1.87822e-07
KRT23	15.3966	-0.667716	0.188602	-3.54034	0.000399606	0.00118593
RUNDC3A	111.129	-0.707616	0.14752	-4.79675	1.61261e-06	7.88803e-06
RNF43	105.941	-0.735904	0.10335	-7.12053	1.07509e-12	1.25628e-11
HOXB6	201.768	-0.595197	0.0912548	-6.52236	6.92082e-11	6.50963e-10
ASIC2	39.2913	-0.604612	0.171947	-3.51626	0.000437668	0.00128759
EFNB3	150.206	-0.705021	0.105607	-6.67589	2.45743e-11	2.4353e-10
MYH1	9.64882	-1.16999	0.261614	-4.47218	7.74266e-06	3.29725e-05
VTN	63.6181	-0.654365	0.162849	-4.01824	5.86357e-05	0.000208408
CWH43	76.1419	-1.67537	0.226425	-7.39926	1.36948e-13	1.75085e-12
SULT1E1	7.57601	-0.992303	0.177429	-5.59268	2.2359e-08	1.51455e-07
ODAM	4.06625	-2.50853	0.465489	-5.38901	7.08485e-08	4.43719e-07
UCP1	1.10694	-0.762673	0.230378	-3.31053	0.000931201	0.00253267
TRIM2	2933.98	-0.820549	0.091347	-8.98278	2.6402e-19	5.08125e-18
CLNK	87.9627	-0.844374	0.164555	-5.13127	2.87794e-07	1.61167e-06
PPARGC1A	2642.54	-1.17116	0.119952	-9.76361	1.6131e-22	3.66719e-21
ZBTB16	3578.95	-0.625043	0.119671	-5.223	1.76043e-07	1.02257e-06
SC5D	2604.14	-0.548831	0.0777486	-7.05905	1.67648e-12	1.90202e-11
DCPS	1435.07	-0.603436	0.0695308	-8.67868	4.00372e-18	7.18866e-17
NRXN2	2061.88	-0.560463	0.112124	-4.99858	5.77537e-07	3.06942e-06
ST3GAL4	1695.55	-0.919891	0.0923722	-9.95852	2.31475e-23	5.47754e-22
APOA5	1.3782	-0.62245	0.262203	-2.37392	0.0176002	0.0343147
APOC3	50.4188	-2.27989	0.291627	-7.81783	5.37428e-15	7.78035e-14
CALCA	28.0687	-4.14759	0.286211	-14.4914	1.37394e-47	6.82669e-46
EXPH5	686.573	-0.632697	0.0938901	-6.7387	1.59812e-11	1.61769e-10
ASIC1	100.249	-1.00226	0.14849	-6.74968	1.48167e-11	1.50491e-10
DAO	321.599	-0.677135	0.169512	-3.9946	6.48031e-05	0.000228544
SYT10	19.6628	-1.95362	0.275718	-7.08556	1.38482e-12	1.59126e-11
LIN7A	2954.87	-0.834314	0.11734	-7.11022	1.1586e-12	1.3451e-11
ACSS3	3092.59	-0.647987	0.103748	-6.24578	4.21678e-10	3.62417e-09
PPM1H	1026.94	-0.572311	0.106231	-5.3874	7.14843e-08	4.47232e-07
PRMT8	6.38885	-1.11498	0.168148	-6.63095	3.33541e-11	3.25502e-10
SCNN1A	2883.68	-1.59896	0.176431	-9.06281	1.2713e-19	2.47593e-18
RERGL	173.711	-0.834941	0.133845	-6.23811	4.42892e-10	3.79196e-09
UST	350.12	-0.680676	0.138692	-4.90781	9.20993e-07	4.72941e-06
GLP1R	76.8399	-0.845884	0.152775	-5.53678	3.08075e-08	2.0406e-07
BMP5	73.4839	-0.913109	0.216848	-4.21082	2.54451e-05	9.7369e-05
SIM1	603.962	-0.890113	0.202599	-4.39347	1.11554e-05	4.60728e-05
COL9A1	26.4094	-1.05727	0.146604	-7.21171	5.52528e-13	6.66041e-12
EYA4	114.635	-0.626505	0.124521	-5.03131	4.87128e-07	2.6247e-06
NR2E1	109.935	-0.785342	0.231695	-3.38956	0.000700061	0.00196142
SLC16A10	405.847	-0.585261	0.121652	-4.81093	1.50231e-06	7.39344e-06
PACRG	153.717	-2.02013	0.149675	-13.4968	1.63406e-41	6.84817e-40
CCN6	22.2252	-0.877207	0.184135	-4.76393	1.89859e-06	9.16689e-06
GHR	1195.59	-0.523611	0.10359	-5.05463	4.31221e-07	2.34744e-06
NNT	5812	-0.706839	0.0822452	-8.59429	8.37801e-18	1.47474e-16
SLC4A9	23.481	-1.66259	0.195715	-8.49498	1.97959e-17	3.36886e-16
CDH9	39.4754	-0.65131	0.246936	-2.63757	0.00835026	0.0178435
THBS4	286.58	-1.11798	0.144108	-7.75798	8.6291e-15	1.22453e-13
NPR3	14410.1	-0.521201	0.13404	-3.88839	0.000100912	0.000339916
PRLR	1078.54	-1.39696	0.14055	-9.93928	2.80861e-23	6.61998e-22
CNTN3	112.54	-1.6405	0.215791	-7.60226	2.91008e-14	3.94938e-13
KNG1	116.915	-2.7251	0.247202	-11.0238	2.9343e-28	8.28858e-27
HRG	20.2017	-1.23841	0.251213	-4.92971	8.23535e-07	4.26436e-06
BCHE	109.888	-0.642763	0.17612	-3.64958	0.000262667	0.000808974
FGF12	285.121	-0.727894	0.0917052	-7.93732	2.0659e-15	3.07519e-14
C3orf52	202.878	-0.606523	0.122787	-4.93962	7.82745e-07	4.07314e-06
ATP6V1A	9393.6	-0.60732	0.0887657	-6.84183	7.81894e-12	8.18729e-11
VIPR1	136.586	-0.567886	0.117863	-4.81817	1.44883e-06	7.15126e-06
TNNC1	26.0256	-0.547266	0.128516	-4.25836	2.05935e-05	8.0371e-05
KCNIP3	809.103	-0.60843	0.141749	-4.29231	1.76821e-05	6.9906e-05
EPB41L5	1681	-0.54688	0.0568256	-9.62384	6.34197e-22	1.40266e-20
TFCP2L1	1814.02	-2.33208	0.192736	-12.0998	1.05809e-33	3.51463e-32
GRB14	745.807	-1.13862	0.128048	-8.89209	5.99727e-19	1.12997e-17
GALNT3	370.414	-0.634992	0.122352	-5.1899	2.10409e-07	1.20463e-06
EFHD1	2773.96	-0.554337	0.0892255	-6.21276	5.20607e-10	4.41311e-09
PLCD4	71.7534	-0.671149	0.138763	-4.83665	1.32044e-06	6.56814e-06
IL1RL1	551.231	-0.586995	0.161358	-3.63785	0.000274928	0.000843981
SLC9A2	77.7351	-1.70996	0.206359	-8.28637	1.16757e-16	1.89184e-15
MLPH	387.054	-0.810747	0.136653	-5.93289	2.97648e-09	2.29138e-08
PLCL1	1197.38	-0.768669	0.0904315	-8.50002	1.89564e-17	3.24447e-16
KISS1R	589.483	-0.52449	0.173394	-3.02484	0.00248762	0.00612246
ATP6V1B1	11.2788	-2.66643	0.209256	-12.7425	3.43332e-37	1.2416e-35
PAPPA2	275.076	-1.33025	0.197062	-6.75041	1.47432e-11	1.49829e-10
ANGPTL1	207.778	-0.718807	0.151235	-4.75293	2.00494e-06	9.63114e-06
CHD5	17.5013	-0.812232	0.154225	-5.26654	1.3902e-07	8.21346e-07
FBXO2	261.806	-0.56478	0.14518	-3.8902	0.000100162	0.000337709
WLS	3966.89	-0.516956	0.0726522	-7.11549	1.11513e-12	1.29968e-11
CTH	217.242	-0.537203	0.0715137	-7.51188	5.82828e-14	7.67561e-13
AGMAT	2102.21	-0.509947	0.116998	-4.35861	1.30891e-05	5.31535e-05
SLC19A2	906.079	-0.919969	0.103479	-8.89036	6.09109e-19	1.14644e-17
IRF6	1535.16	-0.732247	0.128898	-5.68084	1.34031e-08	9.36863e-08
MAN1C1	895.643	-0.650191	0.116896	-5.56215	2.66473e-08	1.78748e-07
PROX1	143.605	-0.715384	0.13704	-5.22025	1.78686e-07	1.03591e-06
CHRNB4	14.9467	-0.509781	0.160732	-3.17161	0.00151596	0.00393684
MUC5B	28.6201	-0.604899	0.16082	-3.76134	0.000169005	0.000542889
COLEC11	542.447	-0.803133	0.108489	-7.40292	1.33222e-13	1.70564e-12
TTR	68.9277	-2.93971	0.286066	-10.2763	9.00851e-25	2.2257e-23
B4GALT6	410.725	-0.513747	0.0923429	-5.56347	2.64461e-08	1.77598e-07
ELOVL4	112.308	-0.639254	0.106875	-5.98132	2.21339e-09	1.73369e-08
SPACA1	1.78607	-1.82733	0.387328	-4.71777	2.3844e-06	1.12668e-05
SLC16A7	1412.28	-1.21031	0.125469	-9.64627	5.09786e-22	1.13029e-20
OLFM3	1.08693	-0.956091	0.292439	-3.26937	0.00107787	0.00288866
GDA	3612.29	-0.595731	0.153428	-3.8828	0.000103262	0.000347508
KLF9	8722.4	-0.504451	0.0659202	-7.65246	1.97174e-14	2.71456e-13
BSPRY	371.615	-0.879143	0.141883	-6.19627	5.78183e-10	4.87582e-09
ACOT2	942.711	-0.542391	0.0647858	-8.37207	5.66149e-17	9.31653e-16
PPP4R4	16.4668	-0.936621	0.17113	-5.47315	4.42095e-08	2.86173e-07
ALDH6A1	3189.59	-0.788246	0.084338	-9.34627	9.07973e-21	1.89596e-19
EPCAM	2886.41	-0.944684	0.109424	-8.63325	5.96307e-18	1.06006e-16
GOT1	5951.03	-0.644696	0.0767634	-8.39848	4.52295e-17	7.50491e-16
CPN1	23.1309	-1.41133	0.292641	-4.82275	1.4159e-06	6.99835e-06
HOXB8	458.867	-1.01279	0.129365	-7.82897	4.91871e-15	7.14387e-14
HOXB5	196.368	-0.543662	0.0977801	-5.56005	2.69703e-08	1.80577e-07
HOXB1	2.58406	-1.70742	0.296683	-5.75502	8.66291e-09	6.21298e-08
GRIA2	9.37138	-1.09602	0.232615	-4.71176	2.45587e-06	1.15771e-05
LRP11	67.3111	-0.542453	0.0584607	-9.27894	1.71171e-20	3.50091e-19
TNN	104.594	-1.03322	0.130605	-7.91106	2.55215e-15	3.77706e-14
TP53AIP1	11.8587	-1.12101	0.161053	-6.96053	3.39004e-12	3.72137e-11
IQSEC3	860.894	-1.04943	0.165299	-6.3487	2.17142e-10	1.92435e-09
CHRNA2	1.81426	-0.88263	0.213203	-4.13985	3.47529e-05	0.000129382
PDZRN3	603.469	-0.574225	0.108016	-5.31609	1.06021e-07	6.403e-07
CPXM2	3152.38	-0.642818	0.140171	-4.58597	4.51879e-06	2.02028e-05
XPNPEP2	245.322	-0.981664	0.177241	-5.53859	3.04909e-08	2.02038e-07
PLG	1279.66	-1.20685	0.266874	-4.52217	6.12076e-06	2.66605e-05
HOXA7	113.342	-0.619633	0.101262	-6.11909	9.41125e-10	7.72584e-09
CNTFR	51.2745	-0.73498	0.190063	-3.86703	0.000110171	0.000368274
NECAB1	354.884	-0.731433	0.116625	-6.27165	3.57245e-10	3.08814e-09
NEUROD4	3.91057	-1.01534	0.438051	-2.31785	0.0204575	0.0391869
NR4A1	9346.16	-0.926615	0.135376	-6.84475	7.66092e-12	8.02651e-11
HOXC13	16.6355	-0.503971	0.135971	-3.70647	0.000210171	0.000659755
HOXC12	11.3805	-0.801807	0.146474	-5.47404	4.39893e-08	2.84954e-07
SERPINA7	18.2328	-1.04445	0.169189	-6.17329	6.68822e-10	5.59807e-09
NRK	64.0046	-1.16276	0.181029	-6.42305	1.3357e-10	1.21554e-09
PFKFB2	1157.89	-0.554609	0.101898	-5.4428	5.24483e-08	3.34079e-07
C4BPA	42.1616	-0.525994	0.232204	-2.26522	0.0234991	0.0443175
C4BPB	18.6154	-1.24374	0.16645	-7.47212	7.89117e-14	1.03317e-12
INHA	71.9313	-0.680537	0.163275	-4.16804	3.07237e-05	0.000115363
MOGAT1	9.47996	-0.686072	0.170327	-4.02798	5.62583e-05	0.000200378
OBSL1	5333.13	-0.617653	0.0879149	-7.02558	2.13186e-12	2.39293e-11
KCNK15	58.9986	-1.29652	0.19165	-6.76506	1.33253e-11	1.36114e-10
PCK1	8766.51	-0.719619	0.18008	-3.99611	6.4391e-05	0.00022718
XG	36.6351	-0.56224	0.16076	-3.49739	0.000469834	0.00137232
PAIP2B	968.967	-0.859272	0.0965919	-8.8959	5.79473e-19	1.09411e-17
POF1B	352.866	-0.533746	0.198829	-2.68444	0.00726504	0.0157726
HIF3A	368.16	-0.57313	0.120458	-4.75791	1.95611e-06	9.42181e-06
PSG8	1.49546	-1.10768	0.363052	-3.05103	0.00228059	0.0056839
CRISP2	1.4934	-1.46215	0.402829	-3.6297	0.000283748	0.000868085
SPDEF	29.6689	-0.523001	0.17684	-2.95748	0.00310166	0.00744373
SCGB1D2	71.6045	-0.787524	0.15484	-5.08605	3.65593e-07	2.01525e-06
SCGB2A1	15.8859	-1.2504	0.206504	-6.05511	1.40326e-09	1.1277e-08
SLC10A2	1189.89	-0.85373	0.186251	-4.58376	4.56699e-06	2.03929e-05
SOX21	4.79495	-0.948754	0.18638	-5.09042	3.57279e-07	1.97246e-06
SOX9	4019.01	-0.507912	0.0993489	-5.11241	3.18082e-07	1.76913e-06
MYH2	4.16243	-0.846855	0.281813	-3.00502	0.0026556	0.00649046
SRMS	13.932	-0.625753	0.108037	-5.79203	6.95421e-09	5.06857e-08
FOSB	10237.9	-0.829248	0.177765	-4.66485	3.08843e-06	1.42336e-05
SDCBP2	256.554	-0.609973	0.0946675	-6.44332	1.16889e-10	1.0752e-09
NKX2-2	1.61332	-0.706878	0.270515	-2.61308	0.00897307	0.0190226
OVOL2	13.0101	-1.61623	0.238255	-6.78362	1.172e-11	1.20402e-10
FAM83C	1.37472	-0.640228	0.230419	-2.77853	0.0054605	0.0122507
F10	630.421	-0.848712	0.163293	-5.19748	2.02008e-07	1.16098e-06
PROZ	15.1902	-1.30772	0.155535	-8.40787	4.17521e-17	6.94719e-16
PRRG2	87.7011	-0.980357	0.114314	-8.57604	9.81995e-18	1.71789e-16
FLRT1	19.6163	-1.24754	0.13356	-9.34066	9.57354e-21	1.99212e-19
DACH2	10.5265	-0.882279	0.17291	-5.10252	3.35162e-07	1.8555e-06
TMEM35A	41.3855	-0.855947	0.161304	-5.30641	1.11805e-07	6.73644e-07
MASP1	3019.38	-0.503756	0.115331	-4.36792	1.25437e-05	5.11702e-05
ATP13A4	255.771	-0.743563	0.156593	-4.74838	2.05056e-06	9.82132e-06
F2RL3	1927.37	-0.688412	0.11713	-5.87735	4.16874e-09	3.1352e-08
KRT17	307.006	-1.38418	0.170952	-8.09691	5.63738e-16	8.71705e-15
HOXD1	20.5519	-0.644145	0.114957	-5.60334	2.10264e-08	1.43077e-07
ALDH1A2	848.861	-0.767991	0.167749	-4.57821	4.68973e-06	2.08753e-05
AP1M2	841.565	-0.529404	0.126938	-4.17057	3.03841e-05	0.000114327
FOXA1	38.1723	-0.536351	0.222459	-2.41102	0.0159082	0.0313946
CDO1	58.0221	-0.574524	0.136603	-4.20579	2.60176e-05	9.92297e-05
FAM155B	128.904	-0.952754	0.15592	-6.11051	9.93113e-10	8.12287e-09
SH3BP4	4572.78	-0.644906	0.0615147	-10.4838	1.02561e-25	2.62805e-24
GADD45G	381.211	-0.852319	0.118008	-7.22259	5.10081e-13	6.19035e-12
DPP6	48.727	-1.41615	0.162725	-8.70272	3.2403e-18	5.87084e-17
KIF1A	13.4439	-0.745475	0.199512	-3.73648	0.000186613	0.000594014
GDF15	4362.22	-0.512184	0.110696	-4.62695	3.71083e-06	1.68552e-05
CRB3	1160.97	-0.502063	0.0746246	-6.72785	1.7219e-11	1.73906e-10
RBBP8NL	3.53234	-1.63824	0.330118	-4.96259	6.95605e-07	3.65682e-06
ASS1	8438.85	-0.511112	0.0865608	-5.90465	3.53389e-09	2.68705e-08
FIBCD1	210.032	-0.544522	0.206268	-2.63988	0.00829356	0.0177414
DUSP9	63.4536	-0.623932	0.209966	-2.97159	0.00296267	0.00714746
SLC7A10	14.4201	-1.09686	0.20067	-5.466	4.60307e-08	2.96103e-07
BPIFA2	4.9772	-0.63497	0.252101	-2.51871	0.0117785	0.0241618
COX4I2	749.609	-0.783288	0.11477	-6.82484	8.80254e-12	9.17971e-11
PYY	13.2914	-1.14003	0.151651	-7.51741	5.58723e-14	7.38527e-13
SLC34A1	414.195	-1.02539	0.21815	-4.70039	2.59664e-06	1.21824e-05
GALNT15	2028.22	-0.523601	0.112433	-4.65702	3.20823e-06	1.47516e-05
G6PC	562.095	-1.11168	0.202296	-5.49534	3.89962e-08	2.5491e-07
RHOXF2	1.447	-0.74924	0.2432	-3.08076	0.00206474	0.00520085
CKMT2	693.93	-1.74039	0.195383	-8.90755	5.21729e-19	9.882e-18
PPP1R1B	19.5711	-0.943075	0.194553	-4.8474	1.25093e-06	6.27109e-06
FMO5	486.488	-0.505607	0.0968503	-5.2205	1.78437e-07	1.0348e-06
NR0B2	27.2452	-3.56476	0.306802	-11.6191	3.29596e-31	1.00887e-29
LRRC9	7.69724	-1.62459	0.209317	-7.76135	8.40272e-15	1.19497e-13
TBC1D14	2042.03	-0.680489	0.104184	-6.53164	6.50552e-11	6.13188e-10
ENAM	440.945	-0.965986	0.144914	-6.66593	2.62998e-11	2.60198e-10
RHBG	81.0823	-3.58318	0.266144	-13.4633	2.57088e-41	1.06745e-39
RAB25	165.823	-2.02581	0.23622	-8.57594	9.82783e-18	1.71789e-16
HAPLN2	37.9924	-0.524628	0.114729	-4.57274	4.81386e-06	2.13623e-05
VSTM2L	72.721	-1.15497	0.197599	-5.84505	5.06422e-09	3.76604e-08
SLC14A2	19.5405	-1.12957	0.160447	-7.04018	1.91995e-12	2.16729e-11
MTUS2	43.6814	-0.588508	0.144499	-4.07276	4.64597e-05	0.000168626
WASF3	257.807	-0.543615	0.0736804	-7.37801	1.60674e-13	2.04688e-12
CHRM3	425.721	-0.692168	0.117629	-5.88433	3.99664e-09	3.01843e-08
MYH8	291.436	-0.935108	0.29176	-3.20506	0.00135033	0.00354936
KL	5248.41	-0.500367	0.110488	-4.5287	5.93485e-06	2.59243e-05
IRS4	0.4727	-1.17595	0.347916	-3.37998	0.000724911	0.00202409
BEX2	939.055	-0.518176	0.111491	-4.64769	3.35675e-06	1.53911e-05
BEX1	198.338	-1.12558	0.230568	-4.88176	1.05146e-06	5.33371e-06
MACROD1	910.019	-0.510965	0.0895861	-5.70362	1.17289e-08	8.27623e-08
FAM83F	487.108	-0.891527	0.21158	-4.21366	2.5126e-05	9.63827e-05
TEX15	393.074	-0.715622	0.226004	-3.16642	0.00154329	0.00399913
TTC9	463.732	-0.557984	0.086251	-6.46931	9.84515e-11	9.12622e-10
PEBP4	23.7902	-0.604489	0.108305	-5.58138	2.38624e-08	1.61152e-07
CHL1	326.744	-0.870546	0.155924	-5.58313	2.36221e-08	1.5959e-07
CHIA	3.19024	-0.622164	0.207518	-2.99812	0.00271654	0.00662227
HMGCS2	2661.39	-1.31337	0.209	-6.28407	3.29829e-10	2.85804e-09
VTCN1	78.7914	-0.907993	0.176526	-5.14367	2.69427e-07	1.51591e-06
KCTD1	795.548	-0.736739	0.0853204	-8.63498	5.87399e-18	1.04526e-16
CABLES1	1940.3	-0.528729	0.0648489	-8.15326	3.5425e-16	5.55436e-15
SPX	1963.54	-0.8805	0.148217	-5.94062	2.83944e-09	2.19305e-08
GGACT	411.599	-0.737661	0.105285	-7.00631	2.44681e-12	2.73448e-11
GOLM1	8839.88	-0.555163	0.0952985	-5.82551	5.69383e-09	4.20982e-08
FAM189A2	341.285	-1.37715	0.119938	-11.4822	1.62114e-30	4.84641e-29
PSAT1	1091.61	-0.768849	0.163578	-4.70019	2.59915e-06	1.21885e-05
HRK	30.7081	-1.36436	0.198223	-6.88293	5.86343e-12	6.26771e-11
UGT2B28	2.32855	-0.987404	0.271645	-3.6349	0.000278084	0.000852503
ADGRB3	44.6714	-0.715156	0.134867	-5.30268	1.14113e-07	6.84974e-07
CGA	3.67682	-1.90046	0.270528	-7.02503	2.14026e-12	2.40086e-11
EHF	221.52	-1.33521	0.189139	-7.05943	1.67184e-12	1.89796e-11
B4GALNT1	708.016	-1.15961	0.174088	-6.66106	2.71857e-11	2.68371e-10
KRT7	1088.41	-1.52016	0.184215	-8.25206	1.5569e-16	2.4934e-15
MAP7	3179.65	-0.53309	0.0940784	-5.66644	1.45795e-08	1.01401e-07
RGS8	5.04127	-1.23674	0.198732	-6.22313	4.8732e-10	4.14661e-09
SLC19A3	366.642	-0.71303	0.122425	-5.8242	5.73873e-09	4.24127e-08
EDAR	61.9024	-0.508162	0.171062	-2.97062	0.00297196	0.00716699
CNMD	8.00411	-2.22303	0.211825	-10.4947	9.14118e-26	2.35244e-24
SCEL	14.3315	-1.27293	0.220339	-5.77715	7.59761e-09	5.50619e-08
EDNRB	10665.9	-0.522749	0.0998274	-5.23653	1.63627e-07	9.5633e-07
SCN2A	88.7843	-1.02293	0.169561	-6.03281	1.61133e-09	1.28455e-08
SCN7A	17.8931	-0.806854	0.203807	-3.95891	7.52925e-05	0.000261881
RALGPS1	395.615	-0.661361	0.0953263	-6.93787	3.98068e-12	4.32212e-11
ZNF189	3202.93	-0.557063	0.0771685	-7.21879	5.24512e-13	6.34401e-12
ALDOB	8147.29	-0.965048	0.214394	-4.50129	6.75428e-06	2.9123e-05
NR5A1	2.95209	-1.4078	0.241063	-5.83997	5.22101e-09	3.87942e-08
LMX1B	21.0348	-0.792587	0.222874	-3.55622	0.000376235	0.00112438
DMRT1	2.42375	-1.0876	0.243319	-4.46984	7.82777e-06	3.32954e-05
TMEM8B	1610.52	-0.564136	0.0661626	-8.5265	1.50837e-17	2.6015e-16
GMPR	468.188	-0.688353	0.112552	-6.11585	9.60448e-10	7.87725e-09
TFAP2A	232.695	-0.746804	0.184188	-4.05458	5.02237e-05	0.000180969
TUBB2A	565.632	-0.538495	0.0812238	-6.62976	3.36227e-11	3.27945e-10
TUBB2B	138.666	-0.645163	0.137965	-4.67627	2.9214e-06	1.35579e-05
FGFBP1	4.02543	-0.690448	0.285913	-2.41489	0.0157401	0.0310971
FHDC1	335.008	-0.595888	0.109775	-5.42825	5.69092e-08	3.607e-07
TTPA	5.21942	-0.628868	0.171202	-3.67324	0.000239491	0.000744626
TMPRSS4	78.3024	-1.00303	0.201484	-4.9782	6.41771e-07	3.38971e-06
POU2F3	31.6751	-0.611563	0.136812	-4.4701	7.81843e-06	3.32636e-05
PAK6	91.6238	-1.14481	0.157296	-7.27809	3.38568e-13	4.19161e-12
SEMA6D	605.962	-0.839478	0.0978886	-8.57585	9.83592e-18	1.71789e-16
BCL2L10	63.0604	-0.957714	0.161104	-5.9447	2.76968e-09	2.14599e-08
GCOM1	31.0772	-0.732868	0.122659	-5.97484	2.30319e-09	1.80167e-08
KHK	5161.59	-0.500272	0.111451	-4.4887	7.1659e-06	3.07205e-05
LHCGR	15.0006	-1.24437	0.312868	-3.9773	6.97027e-05	0.000244525
PCDH10	1571.41	-0.595813	0.169916	-3.50652	0.00045401	0.0013313
PRKG2	163.531	-0.629529	0.190411	-3.30616	0.000945843	0.00256471
GPAT3	1096.89	-1.36453	0.123249	-11.0713	1.7286e-28	4.92157e-27
BMPR1B	199.667	-1.43654	0.203028	-7.07555	1.48853e-12	1.7017e-11
CDKL2	484.751	-0.531161	0.0726711	-7.30911	2.6892e-13	3.3661e-12
SHROOM3	1304.12	-0.552425	0.112628	-4.90488	9.34863e-07	4.79652e-06
EGF	559.531	-0.92676	0.16361	-5.66445	1.47499e-08	1.02506e-07
B4GALNT3	346.833	-0.854104	0.134825	-6.33492	2.37461e-10	2.08689e-09
ERP27	252.821	-1.16178	0.125069	-9.28912	1.55569e-20	3.18908e-19
GABARAPL1	6895.07	-0.664828	0.081615	-8.1459	3.76457e-16	5.89739e-15
KIF21A	3087.4	-0.63995	0.0869697	-7.35832	1.86245e-13	2.36258e-12
PIK3C2G	15.6219	-2.17646	0.239256	-9.09679	9.30414e-20	1.82791e-18
PLCZ1	2.9785	-0.826052	0.184755	-4.47106	7.78337e-06	3.3138e-05
SLC38A4	232.946	-0.760402	0.195224	-3.89502	9.81918e-05	0.000331439
LGR5	17.3342	-0.775249	0.192886	-4.0192	5.83961e-05	0.000207704
FAM222A	176.177	-0.731302	0.111643	-6.55036	5.74e-11	5.44753e-10
FOXN4	6.66574	-0.833667	0.182467	-4.56886	4.90392e-06	2.1735e-05
SLC7A1	4184.19	-0.524349	0.0916023	-5.72419	1.03927e-08	7.38274e-08
TTC6	4.22042	-0.797296	0.213539	-3.73372	0.000188669	0.000600133
MDGA2	22.8586	-0.849363	0.157751	-5.3842	7.27667e-08	4.54462e-07
ARMH4	269.256	-0.583668	0.103553	-5.63641	1.73636e-08	1.19835e-07
SYT16	70.0084	-0.586049	0.176393	-3.3224	0.000892471	0.00244214
RDH12	90.0861	-0.932142	0.135996	-6.85421	7.17077e-12	7.55475e-11
SERPINA10	9.85361	-0.975392	0.184688	-5.28129	1.28276e-07	7.61885e-07
[truncated: 812 more rows]
