# Supplementary material for: Identification and Validation of Tumor Microenvironment-Associated Signature in Clear-Cell Renal Cell Carcinoma through Integration of DNA Methylation and Gene Expression
Source: Int J Mol Sci. 2024 Jun 20;25(12):6792. doi: 10.3390/ijms25126792 (PMC11203551; doi:10.3390/ijms25126792)
Supplement: Supplementary file 1 [file ijms-25-06792-s001.zip › supplementary table2.xlsx]

## Sheet: Sheet1
Table S2 DEGs in TCGA-KIRC cohort
	baseMean	log2FoldChange	lfcSE	stat	pvalue	padj
C1orf112	192.415	0.571419	0.0584662	9.77348	1.46338e-22	5.8243e-22
FGR	1085.21	1.5536	0.101833	15.2565	1.4914e-52	1.95418e-51
CFH	5378.46	0.718661	0.171572	4.18868	2.80577e-05	4.4599e-05
SEMA3F	6441.26	1.15406	0.0890533	12.9592	2.08332e-38	1.59295e-37
KRIT1	381.334	0.560538	0.0601111	9.32503	1.10951e-20	4.0642e-20
RAD52	585.025	0.579953	0.0856898	6.76805	1.30528e-11	3.03725e-11
CD99	9878.61	1.2967	0.0825819	15.702	1.4659e-55	2.10027e-54
MAD1L1	32.337	1.38873	0.111702	12.4325	1.74192e-35	1.19125e-34
TMEM176A	29908.2	1.31069	0.122861	10.6681	1.43563e-26	6.8218e-26
TFPI	12393.2	1.10173	0.143712	7.66621	1.77147e-14	4.80518e-14
SLC7A2	4263.77	0.696323	0.164349	4.23685	2.26673e-05	3.62653e-05
PLXND1	14602.3	1.61515	0.0899284	17.9604	3.97622e-72	1.02186e-70
CD38	489.945	1.86241	0.161507	11.5315	9.15601e-31	5.14377e-30
CAMKK1	898.714	1.47381	0.0828573	17.7874	8.85113e-71	2.14847e-69
RECQL	1434.02	0.510112	0.0845779	6.03127	1.62674e-09	3.35909e-09
ARHGAP33	598.262	2.14134	0.145057	14.762	2.57424e-49	2.94682e-48
PDK4	42134.5	0.613985	0.196881	3.11855	0.0018174	0.00251878
SLC22A16	15.827	2.05645	0.215672	9.53505	1.4981e-21	5.7055e-21
ABCB5	20.9105	2.04484	0.307947	6.64025	3.13161e-11	7.13604e-11
ARX	50.9014	3.60166	0.404602	8.90174	5.49794e-19	1.86149e-18
CALCR	362.74	1.1032	0.231508	4.7653	1.88576e-06	3.24011e-06
MCUB	636.166	1.64786	0.110165	14.9582	1.37781e-50	1.66432e-49
POLR2J	1684.4	0.664868	0.0995346	6.67976	2.39326e-11	5.487e-11
MEOX1	51.3227	0.834562	0.178109	4.68568	2.79028e-06	4.74697e-06
REXO5	200.079	0.516752	0.0762127	6.78039	1.19855e-11	2.79579e-11
SPPL2B	2486.62	1.00278	0.092474	10.8439	2.13152e-27	1.04754e-26
COPZ2	1075.83	0.695739	0.110011	6.32427	2.54437e-10	5.5102e-10
MSL3	1515.69	0.55887	0.0459238	12.1695	4.51841e-34	2.90298e-33
WDR54	1765.5	1.18126	0.0933254	12.6574	1.01774e-36	7.32007e-36
ABCB4	336.115	2.10675	0.166532	12.6507	1.10857e-36	7.95738e-36
SOX8	62.4698	0.803112	0.194747	4.12387	3.7256e-05	5.87876e-05
ZNF195	1402.36	0.571704	0.0576375	9.91895	3.44362e-23	1.4066e-22
ITGAL	2145.85	2.59217	0.130654	19.84	1.34516e-87	5.73148e-86
ITGA3	20358.9	0.611212	0.11119	5.49701	3.86292e-08	7.35127e-08
ITGA2B	76.5068	0.586425	0.158726	3.69457	0.000220264	0.000328109
REX1BD	1119.07	0.810907	0.109482	7.40679	1.29389e-13	3.36764e-13
OSBPL7	703.374	0.599481	0.0892412	6.71754	1.8482e-11	4.26625e-11
YBX2	184.126	1.39002	0.202261	6.8724	6.31317e-12	1.50034e-11
KRT33A	1.81894	2.69794	0.411657	6.55384	5.60766e-11	1.26069e-10
MAP3K14	1958.03	1.35805	0.0978191	13.8832	8.00506e-44	7.45947e-43
TMEM132A	1945.63	1.19975	0.129909	9.23528	2.57612e-20	9.28852e-20
CX3CL1	13375.9	1.007	0.0938614	10.7286	7.47337e-27	3.59114e-26
SPATA20	5076.71	0.563832	0.0739993	7.61943	2.54805e-14	6.85468e-14
CACNA1G	8.31218	0.501362	0.193427	2.592	0.00954202	0.0124167
TNFRSF12A	5332.39	0.766348	0.139593	5.48987	4.02226e-08	7.64719e-08
DLX6	25.8077	2.58397	0.164637	15.695	1.63722e-55	2.34197e-54
ALDH3B1	3244.39	0.73077	0.11234	6.50501	7.76892e-11	1.73138e-10
USH1C	8301.56	0.939556	0.155625	6.03732	1.56697e-09	3.23717e-09
DBF4	340.866	0.901976	0.0913834	9.87025	5.60269e-23	2.26609e-22
TBXA2R	540.1	0.664389	0.112609	5.89998	3.63535e-09	7.3502e-09
IFRD1	530.434	0.99828	0.10176	9.81018	1.01786e-22	4.0801e-22
MYH13	22.3433	4.61526	0.401471	11.4959	1.38397e-30	7.73867e-30
CDKL3	37.0948	0.75144	0.0883312	8.50707	1.78388e-17	5.61589e-17
PRSS21	12.9112	2.31799	0.251482	9.2173	3.04683e-20	1.09308e-19
CCDC124	2689.48	0.521445	0.0756724	6.89082	5.54718e-12	1.32268e-11
CEACAM21	122.113	1.87957	0.120145	15.6442	3.63806e-55	5.15478e-54
NOS2	263.355	0.95352	0.16271	5.86023	4.62215e-09	9.28156e-09
GAS7	1044.8	0.590025	0.118165	4.99324	5.93745e-07	1.05431e-06
MATK	323.313	2.28949	0.127795	17.9153	8.96129e-72	2.26087e-70
CD79B	190.281	1.06088	0.122989	8.62582	6.36357e-18	2.04349e-17
SCN4A	401.101	1.65049	0.178216	9.26113	2.02273e-20	7.33596e-20
PAX6	18.593	3.5481	0.301834	11.7551	6.64494e-32	3.91323e-31
RPUSD1	956.18	0.613937	0.0720985	8.51526	1.66223e-17	5.24211e-17
RHBDF1	1394.34	0.59127	0.0819574	7.21436	5.41884e-13	1.3612e-12
LUC7L	1881.17	1.058	0.109827	9.63326	5.78618e-22	2.24174e-21
CRAMP1	713.672	0.526192	0.0690617	7.61916	2.55324e-14	6.8676e-14
E2F2	117.027	2.38708	0.130566	18.2826	1.13784e-74	3.16933e-73
SYN1	112.825	1.50872	0.180675	8.35046	6.79957e-17	2.08461e-16
CDK11A	51.9742	0.919393	0.121586	7.5617	3.97828e-14	1.05973e-13
TFAP2D	1.05258	2.6502	0.521101	5.08577	3.6614e-07	6.57506e-07
CELSR3	149.053	1.52524	0.156546	9.7431	1.97442e-22	7.80457e-22
PLEKHG6	264.334	0.661876	0.148238	4.46496	8.00823e-06	1.32179e-05
MGST1	8820.55	0.564368	0.149569	3.77329	0.000161106	0.000242382
PGLYRP1	6.68881	1.21622	0.209083	5.8169	5.99498e-09	1.19553e-08
NFIX	4213.85	0.780821	0.0814906	9.58173	9.54333e-22	3.66648e-21
MMP25	121.464	2.09039	0.117249	17.8287	4.23317e-71	1.0402e-69
IL32	14477.7	2.01279	0.130953	15.3703	2.58907e-53	3.46329e-52
PKD1	2499.8	0.750319	0.0738649	10.158	3.05306e-24	1.30426e-23
RPS20	47202.9	1.06661	0.0927874	11.4952	1.39419e-30	7.7934e-30
TENM1	1332.34	2.44767	0.156638	15.6263	4.81894e-55	6.80112e-54
MASP2	80.2755	0.747816	0.132293	5.65273	1.57921e-08	3.07478e-08
TRAF3IP3	465.262	1.84044	0.133297	13.8071	2.31002e-43	2.11198e-42
MLXIPL	1700.53	0.897361	0.187141	4.79511	1.62589e-06	2.80812e-06
ETV7	518	2.6904	0.130787	20.5709	5.00263e-94	2.73589e-92
HHATL	74.3481	4.43783	0.477718	9.28965	1.54792e-20	5.63674e-20
IFFO1	1415.55	1.80994	0.0949962	19.0528	6.23176e-81	2.13739e-79
STAB1	7631.34	1.67809	0.108551	15.4589	6.56861e-54	8.98763e-53
SLC6A13	9336.02	1.07597	0.196652	5.47146	4.46341e-08	8.45992e-08
CD4	5632.61	1.80683	0.104736	17.2513	1.09317e-66	2.2908e-65
LRRC23	1153.52	0.699679	0.0736212	9.50377	2.02429e-21	7.66232e-21
BTK	603.848	2.20742	0.113531	19.4433	3.31823e-84	1.27594e-82
HFE	1438.07	0.68837	0.0605173	11.3748	5.58522e-30	3.04522e-29
SCMH1	3174.48	0.547424	0.0518659	10.5546	4.83682e-26	2.24368e-25
FYN	4017.01	0.911625	0.0843918	10.8023	3.35698e-27	1.63857e-26
SLC6A7	4.73086	1.96886	0.245309	8.02605	1.00661e-15	2.90066e-15
APBA3	907.013	0.789403	0.0578405	13.6479	2.07705e-42	1.82817e-41
ANOS1	543.295	0.996134	0.121249	8.2156	2.11101e-16	6.3091e-16
DPF1	15.5654	1.06816	0.161941	6.59596	4.22513e-11	9.56224e-11
PLAUR	1330.97	1.57765	0.143329	11.0072	3.52904e-28	1.79281e-27
ANLN	654.849	2.07796	0.161394	12.8751	6.21754e-38	4.64903e-37
QPCTL	684.254	0.914611	0.0839086	10.9001	1.15147e-27	5.7137e-27
ZBTB32	39.5567	1.8401	0.145964	12.6066	1.94252e-36	1.38219e-35
TYROBP	4671.75	2.68192	0.119512	22.4405	1.58392e-111	1.62356e-109
TMEM159	3045.97	0.820026	0.0793854	10.3297	5.17274e-25	2.28487e-24
BRCA1	408.044	0.745972	0.0793488	9.40117	5.3959e-21	2.00604e-20
CD22	265.473	1.29231	0.157447	8.20792	2.25045e-16	6.71577e-16
PRICKLE3	446.033	0.599757	0.0665577	9.01108	2.04029e-19	7.0545e-19
NR1H4	2576.37	0.830274	0.126704	6.55286	5.64441e-11	1.26815e-10
ELOVL5	5071.94	0.731813	0.0662382	11.0482	2.23636e-28	1.14486e-27
ALOX5	2497.78	2.1157	0.14947	14.1547	1.74698e-45	1.73518e-44
MVP	18552	0.800224	0.0712633	11.2291	2.93417e-29	1.55077e-28
PGM3	1837.53	0.627593	0.0531506	11.8078	3.55679e-32	2.11825e-31
CLK1	5239.09	1.16994	0.102546	11.4089	3.77553e-30	2.07302e-29
DDX11	1008.56	1.30873	0.110353	11.8595	1.92094e-32	1.15321e-31
CD6	626.211	2.40378	0.134868	17.8232	4.66629e-71	1.14506e-69
TACC3	1054.32	1.50811	0.0991667	15.2078	3.13936e-52	4.0572e-51
ZC3H3	1401.08	0.607389	0.0734529	8.26909	1.34985e-16	4.08394e-16
MTMR11	3167.75	1.61916	0.111231	14.5566	5.29931e-48	5.71268e-47
WAS	1025.59	2.21246	0.116931	18.921	7.65534e-80	2.53361e-78
BID	1456.72	1.1226	0.0661254	16.9768	1.21922e-64	2.34158e-63
MATR3	205.501	1.32127	0.117661	11.2295	2.92233e-29	1.54542e-28
CLCA1	0.467847	1.0933	0.517908	2.111	0.0347727	0.0429168
SLC38A5	752.13	1.76323	0.263558	6.6901	2.23013e-11	5.12085e-11
RUFY3	3570.31	0.795963	0.0907266	8.77321	1.73649e-18	5.73966e-18
SLC11A1	739.103	2.41497	0.142067	16.9989	8.37254e-65	1.61665e-63
MARCO	291.704	2.40744	0.23612	10.1958	2.06955e-24	8.91752e-24
SYT13	4467.43	0.687895	0.22565	3.0485	0.00229985	0.00316105
CD74	242942	1.77589	0.110139	16.1241	1.72752e-58	2.76434e-57
ADGRA2	3548.79	1.3311	0.115886	11.4863	1.54624e-30	8.62989e-30
RUNX3	1385.14	2.69971	0.129868	20.7881	5.54099e-96	3.30214e-94
SERPINB1	5341.06	0.72869	0.0558496	13.0474	6.57773e-39	5.10122e-38
CYP3A43	8.58995	1.7294	0.197625	8.75088	2.11693e-18	6.95994e-18
NRXN3	679.259	1.33708	0.165063	8.10043	5.47651e-16	1.5997e-15
FHL1	18927.5	1.73706	0.160562	10.8187	2.80866e-27	1.3758e-26
GABRA1	1.03512	1.23458	0.391988	3.14953	0.00163531	0.00227857
BIRC3	9596.16	2.30872	0.139983	16.4928	4.13052e-61	7.13121e-60
ABCC2	2265.29	0.556312	0.184639	3.01298	0.002587	0.00353917
DEF6	785.807	2.31095	0.121009	19.0974	2.6524e-81	9.20286e-80
PLEKHO1	2958.65	1.81828	0.104067	17.4722	2.33461e-68	5.23478e-67
EHD2	18885.8	2.26763	0.101017	22.448	1.33919e-111	1.3806e-109
DEPDC1	134.608	2.41124	0.155623	15.4941	3.8018e-54	5.2459e-53
NR1H3	2208.24	1.05576	0.0758668	13.916	5.06776e-44	4.74455e-43
TYMP	4623.3	2.96146	0.121378	24.3987	1.76746e-131	3.37283e-129
NCAPH2	2396.6	0.719934	0.061065	11.7896	4.41462e-32	2.61783e-31
VIM	96155.6	2.72205	0.100451	27.0982	1.03299e-161	4.75121e-159
RTEL1-TNFRSF6B	103.978	2.5202	0.162798	15.4805	4.69785e-54	6.43773e-53
FAS	1813.91	1.23866	0.0809994	15.2922	8.61433e-53	1.13788e-51
RNASET2	7534.77	3.52683	0.163699	21.5446	5.95464e-103	4.46922e-101
CD44	9908.24	1.42927	0.143043	9.9919	1.65381e-23	6.84811e-23
SLAMF7	1181.14	2.83748	0.17153	16.5422	1.82392e-61	3.19507e-60
BTN3A1	4540.16	1.88221	0.088836	21.1874	1.24761e-99	8.35063e-98
PRKCH	2438.88	0.927303	0.0825613	11.2317	2.84985e-29	1.50843e-28
IFNGR1	5870.15	0.712976	0.0608048	11.7257	9.41752e-32	5.50445e-31
B4GALT7	2111.89	0.758319	0.0899298	8.43235	3.38782e-17	1.05487e-16
SH2D2A	347.735	2.77727	0.159997	17.3583	1.70811e-67	3.7005e-66
TNFRSF1B	4516.35	1.44619	0.0867977	16.6616	2.49389e-62	4.50962e-61
POU2F2	664.206	1.95336	0.132263	14.7687	2.33063e-49	2.67308e-48
BRD9	1809.13	0.597523	0.0505175	11.828	2.79587e-32	1.67007e-31
ARNTL2	404.984	1.01502	0.125682	8.07613	6.68562e-16	1.94402e-15
ANK1	640.437	2.21874	0.189762	11.6922	1.39644e-31	8.10661e-31
IBSP	67.9998	5.31996	0.335383	15.8623	1.15508e-56	1.7281e-55
ARHGAP31	3788.44	0.529321	0.0791512	6.68747	2.27055e-11	5.20966e-11
ZCCHC8	1788.46	0.511814	0.0415409	12.3207	7.00405e-35	4.65673e-34
CHPF2	3003.19	0.653133	0.0592098	11.0308	2.71362e-28	1.38523e-27
LRRC7	203.244	1.47455	0.170635	8.64152	5.54705e-18	1.78417e-17
APBA2	211.088	1.28143	0.17629	7.26886	3.62541e-13	9.20749e-13
TMSB10	68980.3	2.16683	0.106645	20.3183	8.86683e-92	4.39374e-90
MYOC	92.5965	0.712985	0.192309	3.7075	0.000209313	0.000312237
DAPK2	420.592	0.776249	0.159443	4.86851	1.12444e-06	1.96037e-06
CYP46A1	142.093	0.676008	0.125344	5.39321	6.92111e-08	1.29797e-07
SLC18A1	5.94396	1.14071	0.197749	5.76846	7.99975e-09	1.5858e-08
FLT4	4652.63	1.14695	0.112849	10.1635	2.88392e-24	1.23347e-23
TLL1	972.797	1.52115	0.146563	10.3788	3.09737e-25	1.38039e-24
TRIO	4985.44	0.593186	0.072466	8.18571	2.70695e-16	8.04996e-16
VCAN	17404.6	1.87516	0.173705	10.7951	3.63237e-27	1.76866e-26
MSR1	3382.98	2.06513	0.134871	15.312	6.36264e-53	8.42932e-52
C6	718.318	1.54874	0.248918	6.22188	4.91219e-10	1.04612e-09
BEST2	1.87701	2.1692	0.34103	6.36074	2.00789e-10	4.37e-10
SPDL1	530.04	0.611686	0.0673527	9.08183	1.06765e-19	3.73106e-19
RTN4R	184.711	1.13309	0.130665	8.67175	4.25531e-18	1.37584e-17
RAB27B	265.502	0.759596	0.199302	3.81128	0.000138247	0.000209114
C2orf83	1.84025	2.62302	0.434344	6.03905	1.55026e-09	3.20375e-09
MED17	285.577	0.781953	0.0571671	13.6784	1.36731e-42	1.2118e-41
AP2S1	3377.7	0.597872	0.0821134	7.28106	3.31217e-13	8.42749e-13
ADAM28	1182.45	1.29453	0.115154	11.2417	2.54428e-29	1.34868e-28
BARX2	2593.86	2.65206	0.13671	19.3992	7.83323e-84	2.98963e-82
ZIC2	14.4643	3.05292	0.3934	7.76036	8.46907e-15	2.33397e-14
LCP2	2577.37	2.23274	0.0960925	23.2353	2.00463e-119	2.60573e-117
GUCA2B	101.926	5.81241	0.335766	17.3109	3.89512e-67	8.29817e-66
PHKA2	5150.09	2.077	0.0955957	21.7269	1.14249e-104	9.27331e-103
CNTLN	816.228	0.570243	0.062788	9.08204	1.06562e-19	3.72468e-19
EPHA3	1015.07	1.75364	0.142462	12.3095	8.05029e-35	5.33455e-34
OFD1	2128.28	0.673803	0.0708322	9.51266	1.8585e-21	7.04963e-21
MAGEC2	3.01917	2.797	0.862952	3.2412	0.00119026	0.00167589
PREX2	3199.46	2.01578	0.160136	12.588	2.45976e-36	1.74194e-35
CP	22726.3	4.58863	0.236928	19.3672	1.45998e-83	5.46747e-82
ANO2	182.636	0.783924	0.117104	6.69427	2.16747e-11	4.98015e-11
SCML1	711.641	0.562143	0.0965355	5.82317	5.77421e-09	1.15253e-08
WWC3	4472.84	0.856898	0.0539069	15.8959	6.76403e-57	1.02477e-55
NOP16	710.707	1.18567	0.0820686	14.4473	2.60647e-47	2.7374e-46
TNFRSF17	41.9242	1.62552	0.256366	6.34062	2.28848e-10	4.96983e-10
CELF2	2075.89	0.985939	0.101644	9.69989	3.01835e-22	1.18294e-21
H6PD	8153.11	0.758109	0.0716116	10.5864	3.44589e-26	1.60844e-25
UTS2	18.0892	2.79713	0.246932	11.3275	9.58807e-30	5.16334e-29
TNFRSF9	511.876	4.06382	0.207234	19.6098	1.276e-85	5.16677e-84
RCN1	3071.68	1.22927	0.0979619	12.5485	4.05299e-36	2.84327e-35
ELN	2649.81	0.587093	0.17247	3.40402	0.000664018	0.00095335
RFC2	1557.08	1.12203	0.055171	20.3374	6.00689e-92	3.01825e-90
CLPTM1L	10932.5	0.752071	0.070618	10.6499	1.74633e-26	8.26536e-26
FOXP3	152.673	1.7756	0.166607	10.6574	1.61028e-26	7.63958e-26
NFE2L3	1317.52	1.48927	0.115051	12.9444	2.52742e-38	1.92595e-37
TNIP3	84.6898	3.74466	0.221904	16.8751	6.85869e-64	1.28963e-62
COL23A1	11381.9	5.19576	0.168605	30.8161	1.59371e-208	2.85879e-205
FAM160A2	2328.37	0.59925	0.0583034	10.2781	8.84316e-25	3.86333e-24
HOMER3	792.201	0.621346	0.0894629	6.94529	3.77688e-12	9.07807e-12
RAD51	134.219	1.60448	0.104793	15.311	6.45154e-53	8.54079e-52
POLQ	102.204	2.13581	0.141333	15.1119	1.35243e-51	1.70845e-50
CYBA	7685.89	1.25601	0.10981	11.4381	2.6984e-30	1.48798e-29
MRTO4	1810.04	0.593865	0.0558638	10.6306	2.14754e-26	1.01109e-25
USE1	1480.56	0.780649	0.0722958	10.798	3.51798e-27	1.71576e-26
NRIP2	1661.41	0.665831	0.111061	5.99516	2.03288e-09	4.17277e-09
LAMA3	1481.11	0.797888	0.14025	5.68903	1.27762e-08	2.50277e-08
PHPT1	4072.59	0.936622	0.0936552	10.0007	1.51252e-23	6.26886e-23
ENTPD2	757.115	1.26697	0.154377	8.20695	2.26881e-16	6.76832e-16
PTPRN	281.683	5.25164	0.259443	20.242	4.17933e-91	2.02619e-89
CBLN4	262.723	2.08756	0.20821	10.0262	1.16898e-23	4.87541e-23
CHRDL2	127.313	0.834718	0.24599	3.3933	0.000690571	0.000989414
RELT	311.945	2.10668	0.0962175	21.895	2.89953e-106	2.4886e-104
CCDC85A	118.009	0.958359	0.147688	6.48907	8.63675e-11	1.92025e-10
ITIH4	19.172	2.38108	0.248608	9.57762	9.9304e-22	3.81111e-21
ITIH1	64.214	4.69515	0.343134	13.6831	1.28076e-42	1.13678e-41
TRAF1	1260.56	0.894389	0.107047	8.35508	6.53911e-17	2.00716e-16
TRAF3IP2	2493.15	1.07331	0.07119	15.0767	2.30482e-51	2.88311e-50
MSH4	24.6864	2.75629	0.192303	14.3331	1.35972e-46	1.39455e-45
PRDM1	2028.11	2.26804	0.0957016	23.6991	3.68327e-124	5.37158e-122
TMCC3	3056.22	0.545251	0.0984048	5.5409	3.0093e-08	5.76163e-08
CROCC	1092.46	0.651262	0.0930539	6.99876	2.58243e-12	6.26672e-12
ATP2B4	10346.6	0.67384	0.0707572	9.52327	1.67814e-21	6.37764e-21
ZC3H11A	7.10015	1.58513	0.16119	9.83395	8.04014e-23	3.23881e-22
UNKL	515.869	0.614206	0.0747819	8.2133	2.15191e-16	6.42708e-16
TBXAS1	1680.73	1.81342	0.086109	21.0596	1.86767e-98	1.2008e-96
PARP12	2473.57	0.692842	0.0601254	11.5233	1.00706e-30	5.65225e-30
CDK17	2409.55	0.606289	0.0575859	10.5284	6.38865e-26	2.94676e-25
SLC2A3	7476.88	2.04724	0.139197	14.7075	5.77345e-49	6.48898e-48
YBX3	16550.2	1.53819	0.0781035	19.6943	2.41306e-86	9.98228e-85
OGFR	3263.68	1.08125	0.0695562	15.545	1.72135e-54	2.39547e-53
GNA15	364.137	1.81157	0.114004	15.8905	7.37946e-57	1.11519e-55
CREB3L3	1188.27	2.73942	0.250985	10.9147	9.80822e-28	4.88044e-27
PTPRU	2614.84	0.98367	0.127671	7.70474	1.31114e-14	3.58033e-14
COL11A1	312.371	2.74578	0.277953	9.87856	5.15705e-23	2.08961e-22
BCAT1	1438.1	1.40518	0.141034	9.96347	2.20239e-23	9.07567e-23
HDAC7	5096.82	0.567246	0.0668072	8.49079	2.05243e-17	6.44207e-17
LZTS1	2480.25	2.4123	0.117735	20.4893	2.68135e-93	1.43576e-91
WNT8A	1.08778	2.09347	0.37976	5.51262	3.53523e-08	6.74628e-08
SPAG4	2597.46	4.12575	0.118422	34.8395	6.14689e-266	5.51315e-262
GUCY1B1	3929.44	1.20183	0.0809692	14.8431	7.71283e-50	9.0545e-49
SFSWAP	2414.59	0.857806	0.068315	12.5566	3.65557e-36	2.57051e-35
TNK2	2154.51	1.43077	0.0928237	15.4139	1.32067e-53	1.78256e-52
VMP1	11904.3	1.28965	0.104991	12.2834	1.11205e-34	7.31769e-34
POLD1	718.224	0.637538	0.0618282	10.3114	6.25576e-25	2.75231e-24
SEZ6	6.86516	0.709694	0.180689	3.92771	8.57592e-05	0.000131787
BICRA	681.246	0.573156	0.0704164	8.13953	3.96814e-16	1.16862e-15
RPL18	35590.9	1.18212	0.0917227	12.888	5.26006e-38	3.95287e-37
AHRR	9.10127	1.47345	0.205157	7.18208	6.86584e-13	1.71627e-12
CASP8	2051.68	0.75054	0.0560466	13.3914	6.79321e-41	5.65197e-40
INTS13	1582.92	0.548473	0.0488373	11.2306	2.88489e-29	1.52652e-28
TSPAN32	118.11	2.0106	0.127355	15.7874	3.79903e-56	5.58582e-55
CCN5	370.077	3.37889	0.283799	11.9059	1.10264e-32	6.70709e-32
DMRT3	8.72175	4.36684	0.485194	9.00018	2.25342e-19	7.78391e-19
NGFR	1753.56	1.87272	0.157987	11.8537	2.05974e-32	1.23571e-31
CDON	1212.46	2.09798	0.139158	15.0762	2.32114e-51	2.89949e-50
BORCS8-MEF2B	1.70721	2.21847	0.300297	7.38757	1.49537e-13	3.87572e-13
RFXANK	1690.16	0.556672	0.0588254	9.46311	2.98919e-21	1.1227e-20
LPAR2	627.775	0.637163	0.107392	5.93306	2.97337e-09	6.04515e-09
FAR2	676.488	0.853369	0.0819659	10.4113	2.2026e-25	9.9073e-25
CHI3L2	381.794	2.32508	0.215672	10.7806	4.25059e-27	2.0652e-26
SBNO2	3785.32	1.0322	0.0786592	13.1224	2.45008e-39	1.93525e-38
CALCRL	7006.8	0.958132	0.118422	8.09084	5.92564e-16	1.72892e-15
TAF11	1197.55	0.604261	0.0440035	13.7321	6.52117e-43	5.86056e-42
GLP2R	87.1057	0.810044	0.310393	2.60974	0.00906112	0.0118115
MCM10	112.836	2.52686	0.132321	19.0964	2.70402e-81	9.36386e-80
DGKA	1004.01	1.19349	0.106569	11.1993	4.11069e-29	2.16239e-28
ERBB3	11929	0.786333	0.124096	6.3365	2.35041e-10	5.09937e-10
ANKRD44	1368.51	0.734667	0.0811536	9.0528	1.39349e-19	4.8452e-19
PDIA5	4054.22	1.77064	0.104594	16.9287	2.76631e-64	5.26216e-63
COL17A1	94.5423	1.05711	0.23553	4.48821	7.18252e-06	1.18966e-05
MTHFD2	1246.94	1.04294	0.107999	9.65695	4.59328e-22	1.78459e-21
PDE4A	1901.59	0.590435	0.0685806	8.60936	7.34689e-18	2.35253e-17
TIE1	4661.61	0.519781	0.109117	4.76352	1.9024e-06	3.26746e-06
ASPM	362.815	2.62376	0.154197	17.0156	6.29542e-65	1.22084e-63
CD84	1775.88	2.77099	0.147333	18.8077	6.53442e-79	2.09686e-77
SPI1	1833.11	2.39049	0.113224	21.1129	6.0601e-99	3.96738e-97
POLR1H	495.916	0.519857	0.0684074	7.59943	2.97446e-14	7.97905e-14
CLDN18	35.6124	0.625319	0.133378	4.68834	2.75433e-06	4.6907e-06
MSANTD3	997.757	0.566955	0.0644883	8.79159	1.47454e-18	4.89095e-18
STAG3	227.461	1.17458	0.11248	10.4426	1.5848e-25	7.18244e-25
PFKP	23422.3	1.94902	0.0928298	20.9956	7.19156e-98	4.54233e-96
SP100	5235.92	0.528093	0.0437339	12.0751	1.42927e-33	9.01172e-33
KLF6	25115.6	0.678715	0.104781	6.47745	9.32829e-11	2.06888e-10
PLPP1	6823.78	0.730174	0.105187	6.94168	3.87475e-12	9.30708e-12
PHKA1	1072.74	0.700324	0.140974	4.96774	6.77379e-07	1.1976e-06
TNFRSF1A	9686.66	0.978753	0.0624914	15.6622	2.74218e-55	3.89771e-54
CACNB1	237.537	1.31702	0.120803	10.9022	1.1248e-27	5.58293e-27
STOML1	1174.16	0.762522	0.0694111	10.9856	4.48331e-28	2.2654e-27
PKM	123103	0.606697	0.0696818	8.70667	3.12937e-18	1.01952e-17
METTL22	626.885	0.848071	0.0664338	12.7657	2.55004e-37	1.86552e-36
CBFB	2817.91	0.584847	0.0523758	11.1663	5.95801e-29	3.1177e-28
RASSF1	1308.94	0.647308	0.0612819	10.5628	4.43294e-26	2.06112e-25
IFI35	2345.77	0.906405	0.0744656	12.1721	4.37484e-34	2.81175e-33
PLEKHH3	1355.26	0.886987	0.0791445	11.2072	3.75933e-29	1.98221e-28
PRR11	440.178	2.04845	0.130299	15.7212	1.08336e-55	1.56468e-54
ATP11A	16411.9	1.48035	0.112204	13.1933	9.59069e-40	7.64612e-39
STON1-GTF2A1L	9.12597	1.81978	0.302848	6.00889	1.868e-09	3.84225e-09
KIF2A	2364.12	0.664882	0.119644	5.55715	2.7422e-08	5.26541e-08
RASGRP2	644.389	1.11285	0.110945	10.0307	1.11728e-23	4.66631e-23
SIRT2	3849.12	0.52025	0.0462331	11.2528	2.2447e-29	1.19093e-28
PYGM	291.862	0.663206	0.128592	5.15746	2.50323e-07	4.53565e-07
PAGE1	0.630336	1.41877	0.680029	2.08633	0.0369483	0.0455143
PITX1	83.5082	3.67883	0.36555	10.0638	7.98558e-24	3.34998e-23
ADAM7	17.6898	0.935465	0.361161	2.59016	0.0095931	0.0124805
BCL3	2503.4	0.658397	0.116595	5.64688	1.63387e-08	3.17706e-08
CLEC2D	777.554	2.61612	0.127601	20.5025	2.04709e-93	1.09942e-91
DRD4	51.6919	2.01876	0.151492	13.3259	1.63688e-40	1.34566e-39
PLA2G10	6.47375	1.0832	0.142785	7.58622	3.29381e-14	8.81198e-14
NEDD4	2078.84	0.580166	0.0881949	6.57823	4.76075e-11	1.07487e-10
NUCB2	4333.33	0.725511	0.0691924	10.4854	1.00796e-25	4.61009e-25
DAPP1	271.653	0.732946	0.13355	5.48819	4.06076e-08	7.71631e-08
CLTCL1	486.366	0.612019	0.0906446	6.75185	1.45969e-11	3.38381e-11
FSTL3	6022.63	1.79117	0.149025	12.0193	2.81339e-33	1.75475e-32
RNF126	1524.32	0.83458	0.0693918	12.0271	2.56086e-33	1.60003e-32
MNT	1111.62	0.605572	0.0552228	10.966	5.56984e-28	2.80179e-27
JMJD6	1553.7	0.699471	0.07193	9.72432	2.37476e-22	9.35819e-22
ASNS	37.2797	1.85091	0.135378	13.6721	1.49027e-42	1.31817e-41
CHAT	19.9848	6.10001	0.535868	11.3834	5.05831e-30	2.76129e-29
PABPC1	40749.7	0.698635	0.0596845	11.7055	1.1949e-31	6.96053e-31
TCOF1	2427.97	0.639734	0.0703672	9.09137	9.77987e-20	3.42372e-19
EPHA8	4.75558	0.708372	0.291797	2.42762	0.0151984	0.0194125
NCK2	3471.13	0.852631	0.0657987	12.9582	2.11215e-38	1.61431e-37
MAP4K4	8654.63	1.21594	0.0689748	17.6287	1.48241e-69	3.46244e-68
RPL31	36883.5	0.725682	0.0737111	9.84494	7.20787e-23	2.90811e-22
VASH1	2072.54	2.12247	0.10183	20.8433	1.75493e-96	1.05993e-94
TRIP13	301.81	1.80549	0.116239	15.5325	2.09029e-54	2.90213e-53
TCF3	2440.63	0.5456	0.05814	9.38425	6.33672e-21	2.34997e-20
DAZAP1	4195.48	0.651907	0.0462477	14.096	4.01945e-45	3.94641e-44
FAM50A	3831.56	0.68343	0.0804087	8.49945	1.90485e-17	5.9883e-17
CPSF1	3329.31	0.556058	0.0710499	7.82631	5.02383e-15	1.40043e-14
SPP2	0.435562	1.27038	0.486485	2.61134	0.00901885	0.0117598
ACTN1	11002.9	0.740518	0.0929683	7.96527	1.64857e-15	4.69373e-15
PTPN18	5243.3	0.678829	0.0551993	12.2978	9.3095e-35	6.13948e-34
ASIC4	7.28998	2.13128	0.232696	9.15906	5.23492e-20	1.85765e-19
SREBF1	5833.14	0.911625	0.0982796	9.27583	1.76243e-20	6.41007e-20
RHOBTB1	4585.72	0.627249	0.110464	5.6783	1.3604e-08	2.66087e-08
HMMR	203.785	1.36164	0.140635	9.68207	3.59354e-22	1.40377e-21
CHFR	1333.38	1.1341	0.0652848	17.3716	1.35512e-67	2.94287e-66
P4HA2	6232.66	1.28124	0.100449	12.7551	2.92101e-37	2.13169e-36
FCGR2B	571.296	2.01879	0.153807	13.1255	2.35357e-39	1.85984e-38
STK10	3220.27	1.20094	0.0632758	18.9794	2.52324e-80	8.49191e-79
ACAP1	939.37	1.88444	0.118476	15.9057	5.78562e-57	8.79512e-56
NDE1	846.053	0.541997	0.0520782	10.4074	2.29467e-25	1.03111e-24
SCARB1	12014.5	4.11979	0.131612	31.3026	4.29816e-215	8.56672e-212
CYP2W1	14.2857	0.823651	0.230238	3.57739	0.00034704	0.000508761
MOV10L1	41.4745	1.37129	0.149696	9.16054	5.16405e-20	1.83286e-19
ALPK1	1466.59	0.540074	0.0595733	9.06571	1.23795e-19	4.31359e-19
NLE1	1063.81	0.646182	0.0606261	10.6585	1.59175e-26	7.55367e-26
FNDC8	3.42082	0.727984	0.112545	6.46838	9.90565e-11	2.1934e-10
GSDMB	421.027	1.91482	0.164667	11.6285	2.95315e-31	1.69029e-30
ADAM11	58.503	2.08958	0.148635	14.0585	6.8335e-45	6.63667e-44
ABCB11	4.37842	1.52768	0.237998	6.4189	1.37265e-10	3.01599e-10
DHRS9	108.757	2.42192	0.167845	14.4296	3.3722e-47	3.51894e-46
CD5L	142.693	4.86656	0.322029	15.1122	1.34664e-51	1.70233e-50
TBX21	139.151	2.49493	0.125519	19.8768	6.46282e-88	2.78678e-86
GLI2	256.305	1.00689	0.139234	7.23161	4.77314e-13	1.20287e-12
NOTCH3	18720.4	1.34872	0.118165	11.4139	3.56333e-30	1.9587e-29
PPP2R2C	178.407	2.24141	0.28796	7.78374	7.04106e-15	1.94671e-14
SNCB	6.37915	3.28638	0.382391	8.59429	8.37785e-18	2.67787e-17
MGLL	18217.2	0.650523	0.0760148	8.55785	1.14991e-17	3.65082e-17
ZNF532	3953.34	0.941543	0.0745147	12.6357	1.3424e-36	9.62046e-36
SCARF1	1831.19	1.54316	0.0913584	16.8913	5.2114e-64	9.80924e-63
ENO1	154608	0.622072	0.0818557	7.59962	2.97008e-14	7.96968e-14
MYDGF	5040.87	1.27349	0.0755756	16.8505	1.04055e-63	1.95041e-62
SEMA3A	174.152	0.860592	0.18801	4.57737	4.70855e-06	7.88848e-06
GTSE1	201.23	2.3838	0.139388	17.1019	1.43551e-65	2.87069e-64
GRAMD4	4917.74	1.77775	0.115842	15.3463	3.7494e-53	4.99678e-52
ADD2	231.48	2.7305	0.208643	13.0869	3.91048e-39	3.06181e-38
FNDC3B	9542.72	0.569275	0.0658981	8.63873	5.68437e-18	1.82768e-17
CACNG5	52.0001	0.599813	0.267629	2.24121	0.0250126	0.0313277
FSCN1	5464.47	1.58029	0.107406	14.7132	5.30166e-49	5.97744e-48
WDR62	163.021	1.52826	0.122698	12.4555	1.30487e-35	8.97496e-35
BCAP29	30.3263	0.773384	0.0835905	9.25206	2.20213e-20	7.9721e-20
SEC31B	437.123	1.69051	0.16322	10.3572	3.88096e-25	1.72404e-24
ARHGAP15	854.64	1.62466	0.0975018	16.6629	2.44e-62	4.41662e-61
TUBA3D	676.931	6.53061	0.314881	20.7399	1.51166e-95	8.71902e-94
RGS11	48.1652	0.618739	0.188288	3.28613	0.00101573	0.00143771
PLXNA2	3971.54	0.861247	0.0919095	9.3706	7.2124e-21	2.6703e-20
ANKRD13A	5693.01	0.72871	0.0802361	9.08206	1.06538e-19	3.72458e-19
PAG1	2770.74	1.71839	0.0858721	20.011	4.41435e-89	1.98457e-87
ICAM3	93.9875	1.90829	0.129986	14.6807	8.56581e-49	9.53777e-48
MCAM	24705.9	2.08784	0.106504	19.6035	1.44336e-85	5.83131e-84
ARHGEF1	5016.21	1.21501	0.0796257	15.2591	1.4326e-52	1.87988e-51
STXBP2	1887.99	0.592472	0.0825502	7.17711	7.12025e-13	1.77813e-12
NMRK2	79.1908	1.52607	0.456876	3.34023	0.000837084	0.00119257
DGKD	2744.87	2.13136	0.0923758	23.0727	8.70543e-118	1.05512e-115
ACTL6B	1.79369	2.96773	0.417727	7.10448	1.20777e-12	2.98417e-12
NFKB2	4377.42	1.24653	0.0887841	14.04	8.87293e-45	8.58483e-44
UBE2T	188.544	0.921531	0.107521	8.5707	1.02855e-17	3.26955e-17
IL4R	4317.48	1.51381	0.0744642	20.3293	7.07814e-92	3.5367e-90
DCX	20.0573	0.818497	0.20606	3.97214	7.12304e-05	0.000110225
SNRPA	2035.76	0.769302	0.0748443	10.2787	8.7903e-25	3.84212e-24
EXOSC5	1190.88	1.34697	0.0890416	15.1275	1.06742e-51	1.35318e-50
APBB1IP	3210.51	2.44194	0.130253	18.7477	2.02245e-78	6.37586e-77
FAM76B	868.32	0.54555	0.0594767	9.17249	4.62205e-20	1.64439e-19
SIRT6	920.137	0.596962	0.0724264	8.24233	1.68884e-16	5.08211e-16
TYR	4.61011	1.69169	0.24668	6.85783	6.9915e-12	1.65628e-11
ACTN2	140.794	1.55057	0.235891	6.57325	4.92289e-11	1.11008e-10
SLC25A43	1673.08	0.923953	0.0670167	13.7869	3.05615e-43	2.77716e-42
FKBP6	2.25293	1.61803	0.279019	5.79899	6.67146e-09	1.32837e-08
SMC1B	18.7153	2.19239	0.182976	11.9818	4.42561e-33	2.73842e-32
CST7	913.764	3.15401	0.162733	19.3814	1.10692e-83	4.18903e-82
MAP2	1870.21	0.826384	0.122015	6.7728	1.26311e-11	2.94141e-11
LAMP3	350.211	1.19432	0.123434	9.67576	3.82237e-22	1.49186e-21
FAP	329.419	1.17441	0.179831	6.53063	6.54916e-11	1.46629e-10
ADCY2	303.304	2.59156	0.240041	10.7963	3.58205e-27	1.74511e-26
EDN1	3582.87	1.76806	0.146656	12.0559	1.80657e-33	1.13388e-32
ADCYAP1R1	30.0235	1.77366	0.22265	7.96613	1.63715e-15	4.66294e-15
FGF20	11.9229	2.09381	0.192633	10.8694	1.61249e-27	7.96388e-27
P2RY10	316.728	2.1015	0.164213	12.7974	1.69448e-37	1.25033e-36
BRINP1	310.57	0.574242	0.24226	2.37035	0.0177712	0.0225652
MYH7B	164.35	1.15793	0.145365	7.96569	1.64305e-15	4.679e-15
BPIFB2	0.954685	2.36494	0.641583	3.6861	0.000227717	0.000338733
TP73	79.945	3.0371	0.177627	17.0982	1.52983e-65	3.04912e-64
THOC1	1069.74	0.741017	0.0694332	10.6724	1.3709e-26	6.52286e-26
SLC1A3	1245.8	2.7136	0.144315	18.8033	7.09401e-79	2.26831e-77
LXN	1361.93	0.70036	0.070261	9.96798	2.10476e-23	8.68133e-23
SP140	257.217	1.8258	0.147166	12.4064	2.41116e-35	1.63893e-34
MKNK1	1341.36	0.787262	0.0517189	15.2219	2.52901e-52	3.28022e-51
REXO1	1389.8	0.680784	0.0662984	10.2685	9.77222e-25	4.25988e-24
DUSP13	3.15229	1.00076	0.368882	2.71295	0.00666871	0.00880489
SCGN	2236.94	4.69759	0.259859	18.0775	4.79698e-73	1.26728e-71
DDX43	69.9249	1.03836	0.240759	4.31287	1.61146e-05	2.60676e-05
PTPRH	176.748	2.58031	0.295007	8.74661	2.1986e-18	7.21788e-18
DCT	75.3625	0.715004	0.167072	4.2796	1.87227e-05	3.01452e-05
EPHA6	114.765	1.3479	0.232912	5.78718	7.15763e-09	1.42328e-08
COL5A3	2131.55	3.57906	0.131308	27.2569	1.37716e-163	6.86209e-161
CPB2	5.7218	1.34735	0.253115	5.32308	1.02025e-07	1.89257e-07
CPOX	808.835	0.742512	0.0758122	9.7941	1.19357e-22	4.77055e-22
CLDND1	3206.12	0.692753	0.0598073	11.5831	5.02161e-31	2.85056e-30
DLGAP4	4148.81	0.757613	0.0562469	13.4694	2.36714e-41	2.0086e-40
IGSF9B	412.007	0.862928	0.154034	5.60218	2.11671e-08	4.09021e-08
CFHR2	0.712579	1.72019	0.654329	2.62893	0.00856536	0.0111905
NDC80	248.597	2.07249	0.114742	18.0622	6.32292e-73	1.6655e-71
CXCL2	638.259	1.67103	0.205267	8.14075	3.92821e-16	1.15743e-15
TCF7	598.735	0.981667	0.136293	7.20264	5.90573e-13	1.48081e-12
CDH7	11.2776	1.27417	0.378223	3.36882	0.000754895	0.00107856
MEF2C	4790.28	1.2959	0.0920461	14.0788	5.12814e-45	5.0021e-44
PTPRC	4678.54	1.82714	0.130552	13.9955	1.66143e-44	1.58694e-43
PKP1	567.251	2.12837	0.264921	8.03397	9.43674e-16	2.72323e-15
UBA5	4879.1	0.71688	0.0763399	9.39063	5.96435e-21	2.21462e-20
STK17B	2391.89	0.686084	0.092099	7.44942	9.37521e-14	2.45579e-13
HSPB11	884.766	0.575091	0.0571249	10.0673	7.70931e-24	3.23636e-23
IL12RB2	624.422	2.63167	0.266731	9.86636	5.82396e-23	2.35346e-22
FYB1	2731.42	1.6816	0.131199	12.8172	1.31332e-37	9.73481e-37
MPP4	5.93066	1.90004	0.21468	8.85061	8.70461e-19	2.92348e-18
C1QTNF3	956.425	1.03854	0.204919	5.06804	4.0194e-07	7.20279e-07
TRAF5	1143.58	0.932585	0.0955119	9.76407	1.6058e-22	6.36431e-22
MRPL22	1548.89	0.51174	0.0679529	7.53081	5.04277e-14	1.33773e-13
SEMA5B	8911.24	3.90161	0.136103	28.6666	9.94797e-181	7.13787e-178
PLOD1	16665.1	1.35773	0.0975287	13.9213	4.70104e-44	4.41504e-43
P2RX5	37.6056	1.99579	0.197041	10.1288	4.11685e-24	1.75286e-23
EPYC	7.94288	3.7021	0.350636	10.5583	4.65245e-26	2.15982e-25
ZNF671	648.038	0.611511	0.0860483	7.1066	1.1894e-12	2.9412e-12
RPS5	30979.9	1.02582	0.0955366	10.7375	6.78859e-27	3.26646e-26
SMAP2	3567.97	0.873256	0.0716842	12.182	3.87694e-34	2.49981e-33
HAL	32.5647	1.52446	0.155361	9.8124	9.95693e-23	3.99391e-22
NKAIN1	139.077	3.99585	0.211824	18.8641	2.25284e-79	7.38782e-78
APOB	1505.47	4.19683	0.290682	14.4379	2.98945e-47	3.12681e-46
GCKR	21.5534	1.7	0.300216	5.6626	1.491e-08	2.90872e-08
FCN1	721.515	1.08706	0.140908	7.71467	1.213e-14	3.31739e-14
OVGP1	176.568	0.626681	0.140691	4.4543	8.41683e-06	1.38706e-05
PILRA	682.168	1.66177	0.102452	16.22	3.64336e-59	5.91445e-58
TTC39A	2697.05	1.19311	0.127811	9.33492	1.01069e-20	3.71132e-20
ORC1	117.459	0.938353	0.110899	8.46132	2.64379e-17	8.26352e-17
ATG16L1	2575.5	0.957861	0.0996237	9.61479	6.92473e-22	2.67418e-21
RAD54L	144.579	2.68701	0.162414	16.5442	1.76376e-61	3.09573e-60
FOLH1	1765.49	1.04751	0.142444	7.35386	1.92565e-13	4.9644e-13
NME8	35.476	2.8017	0.152657	18.3529	3.12731e-75	8.83429e-74
EPDR1	3021.49	0.552316	0.10637	5.19239	2.0761e-07	3.7839e-07
SNX10	5195.87	1.33389	0.109363	12.1969	3.22848e-34	2.08995e-33
ITPKC	2545.01	0.608769	0.0941059	6.46897	9.86705e-11	2.1854e-10
PPEF1	48.6911	2.53107	0.177554	14.2552	4.15883e-46	4.20762e-45
LAT2	933.635	2.17189	0.102365	21.2172	6.62433e-100	4.53539e-98
MYBPC2	52.2911	0.945789	0.203176	4.65503	3.23934e-06	5.49426e-06
PPP1R15A	6031.31	0.671245	0.102116	6.57336	4.91921e-11	1.10939e-10
ACHE	332.967	1.43304	0.193526	7.40489	1.31264e-13	3.41396e-13
BAX	2888.65	1.26506	0.0656382	19.2731	9.02735e-83	3.26477e-81
ADAMTS2	1758.73	1.93907	0.135061	14.357	9.63179e-47	9.90682e-46
PGS1	1380.74	0.508384	0.0540823	9.40018	5.44692e-21	2.02459e-20
CETP	643.024	1.28853	0.120967	10.6519	1.70863e-26	8.0976e-26
MT3	918.314	3.37568	0.294367	11.4676	1.91973e-30	1.0658e-29
SH3BP2	9785.26	1.68391	0.0844455	19.9408	1.8029e-88	7.90719e-87
NID2	2243.49	0.988486	0.135865	7.27548	3.45198e-13	8.77699e-13
PTHLH	1942.99	6.43856	0.278651	23.1062	4.01548e-118	5.03704e-116
AURKA	360.099	0.971676	0.115335	8.4248	3.61369e-17	1.12344e-16
CASS4	288.75	1.23741	0.124721	9.92143	3.35909e-23	1.37319e-22
RFX2	787.027	1.51808	0.106606	14.2401	5.16654e-46	5.2066e-45
GP6	42.037	2.33625	0.187508	12.4595	1.24126e-35	8.55055e-35
EDEM2	2490.35	0.657427	0.0615728	10.6772	1.30109e-26	6.20222e-26
DNMT3B	271.677	0.599951	0.113635	5.27963	1.29444e-07	2.39008e-07
REM1	114.969	0.995118	0.13982	7.11711	1.10212e-12	2.73139e-12
TPX2	832.14	2.53447	0.143945	17.6072	2.16785e-69	5.00476e-68
ANKRD10	4522.01	0.782121	0.0753472	10.3802	3.05069e-25	1.3606e-24
SMOX	1159.61	1.13818	0.10404	10.9399	7.43181e-28	3.71445e-27
SIGLEC1	1350.44	2.56004	0.146892	17.428	5.05411e-68	1.11514e-66
FKBP1A	12324	0.698601	0.0566122	12.3401	5.50728e-35	3.68481e-34
EBF4	798.122	0.610189	0.122282	4.99002	6.03739e-07	1.07142e-06
RPL6	34690.4	0.703988	0.0646936	10.8819	1.40624e-27	6.95868e-27
SIRPG	255.516	3.41391	0.193095	17.6799	5.99034e-70	1.42136e-68
P2RX7	557.395	2.55794	0.116267	22.0006	2.84398e-107	2.53808e-105
OAS1	3087.89	1.48448	0.0937419	15.8359	1.76024e-56	2.61818e-55
RPLP0	76034.9	1.08348	0.0833488	12.9994	1.23354e-38	9.50077e-38
RPH3A	22.1863	1.39296	0.17731	7.85607	3.96376e-15	1.10854e-14
TBX5	22.1802	6.13688	0.447349	13.7183	7.88647e-43	7.06984e-42
IGBP1	4489.32	0.544805	0.0620865	8.77494	1.70994e-18	5.65398e-18
FXYD5	4837.2	1.80053	0.104781	17.1837	3.51834e-66	7.23761e-65
GRAMD1A	3995.65	1.33676	0.0678619	19.6983	2.22996e-86	9.25951e-85
FXYD3	12.2239	2.46421	0.266772	9.23714	2.53174e-20	9.13771e-20
CMTM1	43.575	0.629003	0.0889511	7.07134	1.53444e-12	3.76021e-12
KCNH4	25.3317	1.5858	0.144726	10.9572	6.13361e-28	3.07847e-27
GMIP	1143.01	1.62861	0.087565	18.5989	3.2804e-77	9.97352e-76
BIRC5	445.127	2.51305	0.155859	16.1239	1.73345e-58	2.77136e-57
LAG3	601.963	3.59213	0.206551	17.391	9.64939e-68	2.10317e-66
ARHGAP4	2111.47	1.12002	0.102706	10.9052	1.08906e-27	5.407e-27
RGS1	6831.56	3.1049	0.151785	20.4559	5.31908e-93	2.81456e-91
YPEL3	3165.58	0.629837	0.0904162	6.96597	3.26144e-12	7.86339e-12
ICAM1	4790.77	1.40686	0.109977	12.7922	1.81169e-37	1.33627e-36
IRAK3	872.233	0.834989	0.0993654	8.40322	4.34396e-17	1.34464e-16
LYZ	7292.64	2.41286	0.173592	13.8996	6.36638e-44	5.94173e-43
TFAP4	537.946	0.524268	0.0779085	6.72927	1.70514e-11	3.94058e-11
THPO	182.234	0.917388	0.228874	4.00827	6.11654e-05	9.50849e-05
CHRD	801.932	0.727202	0.138596	5.24693	1.54656e-07	2.84156e-07
FLT3LG	14.3577	2.14555	0.180323	11.8984	1.20676e-32	7.31563e-32
PABPC4	5933.62	0.68447	0.0565956	12.094	1.13556e-33	7.19271e-33
CD209	274.308	0.982991	0.14879	6.60657	3.93331e-11	8.91305e-11
KIF4A	289.253	2.25542	0.133297	16.9202	3.1924e-64	6.04703e-63
PLEKHG2	3047.19	1.77457	0.096273	18.4327	7.18029e-76	2.07742e-74
DLL3	5.12643	1.59038	0.30011	5.29932	1.16237e-07	2.1511e-07
DTX2	756.245	1.36047	0.0772629	17.6083	2.12849e-69	4.92021e-68
NLRC4	250.977	1.77195	0.101573	17.4451	3.75245e-68	8.31006e-67
PUS7	955.578	0.87328	0.0684592	12.7562	2.87897e-37	2.10273e-36
RAPGEF4	1354.84	0.930381	0.114007	8.16071	3.33065e-16	9.85568e-16
MAP3K20	3363.55	0.736822	0.0837648	8.79632	1.41372e-18	4.69355e-18
SEL1L3	8863.64	1.67779	0.105041	15.9728	1.97783e-57	3.05848e-56
TF	667.617	4.01009	0.309472	12.9578	2.12174e-38	1.62094e-37
MYO15A	76.5551	0.868698	0.13114	6.6242	3.49139e-11	7.9347e-11
NLRP1	1473.72	1.53075	0.108408	14.1202	2.84999e-45	2.80588e-44
ORC6	120.922	1.35875	0.124328	10.9288	8.39842e-28	4.19057e-27
ZC3HC1	1725.88	0.959379	0.0589529	16.2736	1.51856e-59	2.4945e-58
RGS17	93.3009	1.36789	0.163783	8.35187	6.71904e-17	2.06098e-16
ANGPT2	6519.61	3.09677	0.139461	22.2053	3.05247e-109	2.92809e-107
CD200	2292.57	1.67711	0.0960039	17.4692	2.4581e-68	5.49793e-67
CEBPE	6.55277	1.52288	0.157493	9.66949	4.06409e-22	1.58344e-21
OSGEP	1356.06	0.50741	0.0627616	8.08472	6.23055e-16	1.81611e-15
RNF31	27.2467	1.55045	0.152264	10.1827	2.36998e-24	1.01876e-23
RPGRIP1	46.9937	0.992621	0.0854684	11.6139	3.50316e-31	1.99935e-30
TGM1	198.52	0.5852	0.232946	2.51217	0.0119991	0.0154638
SEMA6A	5870.4	1.92822	0.115674	16.6694	2.18618e-62	3.96117e-61
WDR76	358.73	0.680815	0.0673648	10.1064	5.17539e-24	2.18695e-23
CAPN3	306.78	1.43751	0.161797	8.88469	6.41008e-19	2.1642e-18
TBX15	341.303	3.03435	0.183593	16.5276	2.32352e-61	4.05441e-60
CLSPN	183.239	1.86339	0.108735	17.1371	7.84988e-66	1.59289e-64
UNC13D	841.384	2.20558	0.120066	18.3697	2.29493e-75	6.52399e-74
DPYSL2	12183.4	0.744677	0.0739314	10.0725	7.30707e-24	3.07109e-23
CDC45	145.712	2.76791	0.132913	20.825	2.57029e-96	1.542e-94
ADA2	5784.95	0.68366	0.114477	5.97203	2.34312e-09	4.7904e-09
VNN3	23.2741	2.60668	0.21846	11.9321	8.05149e-33	4.92591e-32
OR1I1	1.98683	1.95507	0.316897	6.16942	6.85408e-10	1.44782e-09
CDC6	290.121	2.01223	0.124133	16.2103	4.26636e-59	6.91328e-58
FMO2	2382.08	0.610043	0.181584	3.35956	0.000780666	0.0011144
DHPS	144.066	2.52826	0.172932	14.62	2.09521e-48	2.2973e-47
SH2D3C	2705.6	1.11335	0.0984848	11.3048	1.24222e-29	6.64766e-29
NANS	1171.26	0.597582	0.0530648	11.2614	2.03544e-29	1.08119e-28
TBC1D2	1168.91	0.781887	0.119139	6.56283	5.27944e-11	1.18854e-10
WHRN	665.649	0.656747	0.114015	5.76015	8.40378e-09	1.66332e-08
PDE6C	29.3965	1.71882	0.147472	11.6553	2.15721e-31	1.24384e-30
BTAF1	2462.63	0.578712	0.073915	7.82943	4.90077e-15	1.36676e-14
CYP26A1	5.11061	2.00062	0.320628	6.23969	4.38426e-10	9.36248e-10
SORBS1	5399.08	0.651173	0.103095	6.31624	2.67999e-10	5.79479e-10
MYO3A	606.866	3.29203	0.150042	21.9406	1.06408e-106	9.40268e-105
NUBP2	2307.35	0.51779	0.0853514	6.06656	1.30677e-09	2.71528e-09
TPSD1	50.4657	1.29131	0.258109	5.00298	5.64505e-07	1.00358e-06
TREM2	1364.28	4.27424	0.146483	29.1791	3.57036e-187	2.91114e-184
FKBP5	10581.5	0.50579	0.165934	3.04813	0.00230268	0.00316469
IL12RB1	385.896	2.60609	0.123984	21.0195	4.34746e-98	2.77525e-96
CDC7	289.282	0.862975	0.0949902	9.08489	1.03805e-19	3.62975e-19
SCD	25482.1	3.01756	0.135004	22.3516	1.1638e-110	1.17282e-108
NRP1	23658.4	1.08381	0.0869154	12.4697	1.093e-35	7.54376e-35
MAST3	1420.01	0.671903	0.0747132	8.99309	2.4038e-19	8.29698e-19
MZF1	988.651	1.02331	0.111408	9.18527	4.10502e-20	1.46364e-19
MYO9B	4522.53	1.20613	0.0638668	18.8851	1.51195e-79	4.98553e-78
CATSPERG	149.413	0.832932	0.0975196	8.54117	1.32865e-17	4.20934e-17
FBXL19	880.116	0.519103	0.0646839	8.02522	1.01342e-15	2.91935e-15
STX1B	198.91	1.73851	0.137836	12.6129	1.79222e-36	1.27829e-35
HSD3B7	3605.44	2.31275	0.140753	16.4313	1.1426e-60	1.95199e-59
MAGEB2	2.10515	3.45884	0.787034	4.39479	1.10882e-05	1.8128e-05
EFNA2	22.4074	1.54503	0.287115	5.38122	7.39828e-08	1.3837e-07
PRKY	311.889	1.39024	0.327805	4.24105	2.22474e-05	3.56125e-05
MARCHF2	2080.77	0.520509	0.0624836	8.33032	8.06208e-17	2.46493e-16
CDC34	2102.53	0.683299	0.0699464	9.7689	1.53104e-22	6.08143e-22
CDHR5	10058.6	1.06935	0.206631	5.17518	2.2769e-07	4.13642e-07
IZUMO4	102.75	0.508517	0.157431	3.2301	0.00123745	0.00173961
MADCAM1	24.6726	0.905525	0.155596	5.81973	5.89417e-09	1.17608e-08
TRMT2A	1464.21	0.960488	0.0770056	12.473	1.04849e-35	7.23937e-35
MED15	5188.26	0.819638	0.0575967	14.2306	5.91431e-46	5.9335e-45
SERPIND1	26.4911	1.46889	0.265908	5.52404	3.31299e-08	6.33025e-08
LZTR1	1051.67	0.916926	0.0878213	10.4408	1.61417e-25	7.31185e-25
MMP11	1449	2.06232	0.12845	16.0554	5.23623e-58	8.26826e-57
DERL3	124.184	1.94087	0.196899	9.85718	6.38186e-23	2.57601e-22
OSM	220.729	1.91827	0.177901	10.7828	4.14885e-27	2.01686e-26
RNF215	1188.16	0.722082	0.0719169	10.0405	1.01167e-23	4.22915e-23
SEC14L2	756.83	1.03473	0.132746	7.79481	6.45079e-15	1.78709e-14
SEC14L3	4.95183	4.03205	0.354825	11.3635	6.3553e-30	3.4508e-29
PES1	4834.58	0.536197	0.0508855	10.5373	5.81335e-26	2.68624e-25
PRODH	1224.34	0.822399	0.190757	4.31125	1.62333e-05	2.62525e-05
PPM1F	3730.62	1.06138	0.072751	14.5892	3.28823e-48	3.56832e-47
SLC35E4	259.317	0.544008	0.0852457	6.38165	1.75195e-10	3.82549e-10
TOP3B	6.08538	1.25101	0.168929	7.40554	1.30613e-13	3.39803e-13
CYTH4	1442.28	1.98112	0.109737	18.0534	7.41789e-73	1.94251e-71
ESS2	1135.11	0.520398	0.0548195	9.49293	2.24634e-21	8.48135e-21
MFNG	1395.41	1.22557	0.0845939	14.4876	1.45037e-47	1.53672e-46
LRP5L	262.956	0.733016	0.132312	5.54005	3.02378e-08	5.78874e-08
LGALS2	2886.56	0.533291	0.17981	2.96585	0.00301844	0.00410623
SH3BP1	189.583	1.98083	0.125353	15.802	3.01488e-56	4.44378e-55
SEZ6L	23.3407	1.75484	0.223058	7.8672	3.62662e-15	1.016e-14
LGALS1	15453.4	2.18252	0.121828	17.9148	9.04353e-72	2.27522e-70
HPS4	3233.44	0.736502	0.0671468	10.9685	5.41445e-28	2.72591e-27
CRYBB1	27.7255	1.59333	0.128547	12.395	2.78252e-35	1.88849e-34
SLC16A8	49.0088	2.09926	0.157641	13.3167	1.85119e-40	1.51767e-39
CENPM	170.832	2.22589	0.130157	17.1016	1.44373e-65	2.88392e-64
SLC5A1	3086.95	2.13834	0.257903	8.29127	1.1205e-16	3.40209e-16
SLC5A4	91.7948	1.80072	0.146317	12.3069	8.31375e-35	5.50506e-34
KDELR3	1292.64	0.629438	0.154471	4.0748	4.60542e-05	7.2207e-05
CYP2D6	58.4933	1.25371	0.164066	7.64149	2.14723e-14	5.80163e-14
SBF1	4929.5	0.720818	0.0682713	10.5581	4.65864e-26	2.16214e-25
CYB5R3	27093.4	0.904382	0.0719728	12.5656	3.2637e-36	2.29946e-35
LMF2	5473.13	0.862793	0.0644508	13.3868	7.21777e-41	5.99409e-40
RASL10A	44.5121	2.05699	0.14863	13.8397	1.46775e-43	1.35018e-42
CHKB	33.887	2.7669	0.190964	14.4891	1.41983e-47	1.50614e-46
HMOX1	16590.8	2.35495	0.130489	18.0472	8.30521e-73	2.16854e-71
MCM5	2834.56	1.08024	0.0616027	17.5356	7.6689e-69	1.74575e-67
APOBEC3H	106.661	2.95368	0.14503	20.366	3.3496e-92	1.70696e-90
ARSA	2643.82	0.660675	0.0778438	8.48719	2.11697e-17	6.64116e-17
TSPO	4188.27	0.700277	0.101282	6.91411	4.70808e-12	1.1262e-11
RASD2	823.375	2.9167	0.135805	21.4771	2.5474e-102	1.85753e-100
PDGFB	3774.72	0.514826	0.0920706	5.59164	2.24932e-08	4.33852e-08
ACR	34.4257	1.3218	0.143536	9.20879	3.29822e-20	1.18091e-19
CABP7	8.56626	1.87582	0.18896	9.92711	3.17309e-23	1.29893e-22
RPL3	127726	0.579431	0.0657758	8.80918	1.2606e-18	4.19763e-18
PNPLA5	1.99969	2.83869	0.516909	5.49167	3.98156e-08	7.57142e-08
APOL1	20478	2.08786	0.176857	11.8054	3.66079e-32	2.17874e-31
CACNA1I	20.7873	1.80741	0.201296	8.97886	2.73577e-19	9.41383e-19
GRAP2	217.994	1.68709	0.118373	14.2523	4.3389e-46	4.38485e-45
SGSM3	36.2459	1.52943	0.142174	10.7575	5.46612e-27	2.63933e-26
KIAA0930	5015.96	0.925133	0.0748595	12.3583	4.39558e-35	2.95311e-34
NCF4	613.853	2.06331	0.115248	17.9032	1.11423e-71	2.79149e-70
CSF2RB	932.481	1.35578	0.102076	13.2821	2.9414e-40	2.39287e-39
UPK3A	10.0429	0.718124	0.18543	3.87275	0.000107616	0.000164305
FAM118A	919.86	1.09873	0.105646	10.4001	2.47665e-25	1.11093e-24
KCTD17	682.66	0.904538	0.108646	8.32558	8.39139e-17	2.563e-16
IL2RB	1530.36	3.03365	0.131626	23.0475	1.55877e-117	1.87659e-115
TRMU	1294.54	0.663533	0.0850324	7.8033	6.03112e-15	1.67316e-14
MLC1	56.8902	2.23104	0.135031	16.5224	2.53172e-61	4.40913e-60
HDAC10	55.6569	2.20151	0.152467	14.4392	2.93111e-47	3.06937e-46
GZMH	398.77	3.0198	0.149697	20.1728	1.69642e-90	8.05036e-89
GZMB	342.762	2.59954	0.147333	17.644	1.13155e-69	2.64984e-68
POLE2	115.304	1.30434	0.0884286	14.7502	3.06829e-49	3.5012e-48
PYGL	3520.56	2.03553	0.0959485	21.2148	6.97343e-100	4.72035e-98
TRIM9	888.247	2.87449	0.138934	20.6896	4.3011e-95	2.43385e-93
DDHD1	1032.37	0.687341	0.0591198	11.6262	3.03152e-31	1.73374e-30
CDKN3	149.302	1.91268	0.136107	14.0527	7.41003e-45	7.18104e-44
LRRC74A	3.81243	1.12049	0.184859	6.0613	1.35025e-09	2.8017e-09
RIN3	2194.81	1.43186	0.0790318	18.1175	2.31691e-73	6.21237e-72
ASB2	217.59	1.44886	0.158074	9.16568	4.92343e-20	1.74884e-19
SLC10A1	5.49219	1.33171	0.214972	6.19482	5.83523e-10	1.23697e-09
TCL1A	19.4147	0.655387	0.227147	2.8853	0.00391039	0.00526927
TELO2	1626.62	0.626038	0.0692985	9.03392	1.65624e-19	5.74431e-19
PABPN1	537.821	1.33711	0.145785	9.17174	4.65446e-20	1.65461e-19
PSMA6	192.882	1.05704	0.0839017	12.5986	2.14882e-36	1.52595e-35
NFKBIA	9969.26	0.73075	0.0791796	9.22901	2.7314e-20	9.83654e-20
PSME2	5431.37	0.652231	0.0795011	8.20405	2.32423e-16	6.93021e-16
SEC23A	4166.3	0.543694	0.0778424	6.98455	2.85768e-12	6.91783e-12
NFATC4	1245.39	0.864092	0.122191	7.07163	1.53122e-12	3.75285e-12
PLTP	6738.47	0.947088	0.191662	4.94144	7.75481e-07	1.36579e-06
MMP9	1046.7	3.79043	0.236766	16.0092	1.10306e-57	1.72358e-56
VSX1	28.3706	3.23172	0.281377	11.4854	1.56266e-30	8.71613e-30
PROCR	1605.64	1.63273	0.105728	15.4427	8.44623e-54	1.15128e-52
CD40	3036.27	1.84847	0.0766704	24.1093	1.99801e-128	3.14388e-126
MYBL2	386.09	3.4576	0.180338	19.1729	6.23027e-82	2.21743e-80
SLA2	300.69	2.94027	0.148695	19.7738	5.00761e-87	2.10367e-85
RAB5IF	52.4498	1.09639	0.169041	6.48592	8.81895e-11	1.95931e-10
NFATC2	1541.77	1.16581	0.0928303	12.5585	3.5702e-36	2.51146e-35
PABPC1L	1152	2.26914	0.175255	12.9476	2.42265e-38	1.84768e-37
STK4	3191.83	0.838764	0.0580482	14.4494	2.52708e-47	2.66026e-46
SALL4	63.1824	1.92032	0.239699	8.01139	1.13421e-15	3.25839e-15
TPD52L2	6763.68	0.515336	0.0476359	10.8182	2.82172e-27	1.38182e-26
CTSZ	18795	1.2939	0.0909168	14.2317	5.82113e-46	5.84656e-45
MRGBP	1024.98	0.693116	0.0597624	11.5979	4.22435e-31	2.40255e-30
SLC17A9	611.189	3.38752	0.185669	18.245	2.26687e-74	6.25585e-73
BIRC7	762.789	7.0958	0.306666	23.1385	1.89592e-118	2.395e-116
ARFGAP1	3925.02	0.762818	0.0821766	9.28267	1.65281e-20	6.01505e-20
COL20A1	9.38256	0.927587	0.242212	3.82964	0.000128329	0.000194653
EEF1A2	453.604	1.25406	0.307424	4.07925	4.51807e-05	7.08623e-05
PTK6	153.318	1.05249	0.202979	5.18523	2.15751e-07	3.92589e-07
C20orf27	1471.46	0.77717	0.0648133	11.9909	3.96581e-33	2.45814e-32
CDC25B	2559.51	0.80676	0.106562	7.57083	3.7085e-14	9.89484e-14
ARFRP1	2489.47	0.509963	0.0703795	7.2459	4.29576e-13	1.08669e-12
TRIB3	3398.22	3.16693	0.165368	19.1508	9.5331e-82	3.34647e-80
RASSF2	3019.87	2.19692	0.10728	20.4784	3.35443e-93	1.78551e-91
ANGPT4	75.2141	0.973441	0.164801	5.90675	3.48923e-09	7.06272e-09
RSPO4	39.0692	2.26598	0.253573	8.93619	4.02823e-19	1.37269e-18
HM13	9065.18	0.61809	0.0711451	8.68774	3.69714e-18	1.1997e-17
MYLK2	18.0387	0.677176	0.163798	4.13421	3.56177e-05	5.62768e-05
SIRPB1	419.261	2.96619	0.171226	17.3233	3.14097e-67	6.73957e-66
CCM2L	409.295	0.586915	0.107785	5.44526	5.17308e-08	9.76683e-08
PLCB4	1606.81	1.0727	0.153305	6.99718	2.61175e-12	6.33444e-12
HCK	1396.89	2.06119	0.107557	19.1637	7.44553e-82	2.64471e-80
SAMHD1	6264.98	1.43652	0.0972423	14.7726	2.20105e-49	2.52769e-48
NOP56	3570.46	0.572499	0.0496063	11.5409	8.21057e-31	4.61841e-30
JAG1	12938.6	0.578203	0.0840012	6.88328	5.84915e-12	1.3932e-11
E2F1	367.062	2.2203	0.112046	19.8159	2.1727e-87	9.19194e-86
CST3	17520.4	0.665787	0.0973355	6.84012	7.91248e-12	1.86804e-11
ASIP	22.1896	1.49788	0.215501	6.95071	3.6346e-12	8.749e-12
DNTTIP1	1439.96	0.531483	0.0828147	6.41773	1.38318e-10	3.0384e-10
CELF4	72.514	0.975638	0.164214	5.94126	2.82844e-09	5.75635e-09
RNF125	593.195	0.764549	0.086717	8.8166	1.17989e-18	3.93397e-18
H2BW2	0.405023	1.10113	0.452478	2.43355	0.0149515	0.0191135
VSIG1	222.201	3.98916	0.183444	21.7459	7.55377e-105	6.1872e-103
STS	2325.38	0.538721	0.0896217	6.01105	1.84323e-09	3.79303e-09
MID1	2929.72	0.521977	0.100783	5.17922	2.22817e-07	4.05077e-07
RHOXF1	17.8346	1.65235	0.18967	8.71172	2.99304e-18	9.76343e-18
GUCY2F	1.08595	1.93587	0.376123	5.14689	2.64835e-07	4.79375e-07
ATP1B4	1.07882	0.621111	0.284305	2.18466	0.0289134	0.0359898
TLR8	395.721	2.12277	0.157943	13.4401	3.51885e-41	2.96343e-40
WDR13	8277.83	0.841405	0.0808381	10.4085	2.26698e-25	1.01943e-24
SUV39H1	432.102	0.67158	0.0673997	9.96415	2.18747e-23	9.01629e-23
ABCD1	1572.23	1.06185	0.0727217	14.6015	2.74625e-48	2.99467e-47
CACNA1F	110.138	2.30528	0.180311	12.7851	1.98727e-37	1.46217e-36
PLP2	2777.6	1.07606	0.121418	8.86247	7.8264e-19	2.63297e-18
BMX	154.432	1.47381	0.136328	10.8108	3.06135e-27	1.49671e-26
NAA10	853.231	0.86009	0.110118	7.8106	5.6915e-15	1.58065e-14
ELF4	2286.56	0.786586	0.0585429	13.4361	3.71681e-41	3.12868e-40
SLC25A14	396.279	0.503112	0.0485352	10.3659	3.54327e-25	1.57598e-24
PIM2	1720.71	1.297	0.136753	9.48425	2.44127e-21	9.20184e-21
PQBP1	2574.95	0.523676	0.0739998	7.07672	1.47606e-12	3.62358e-12
TAZ	1368.84	1.17074	0.0856448	13.6697	1.54076e-42	1.36216e-41
RAB40AL	1.10922	1.02465	0.275988	3.71266	0.000205093	0.000306147
PGK1	56729	0.900419	0.0793656	11.3452	7.83428e-30	4.2367e-29
GATA1	7.91437	1.6116	0.198015	8.13875	3.99377e-16	1.17578e-15
PHEX	126.536	1.33077	0.160748	8.27864	1.24587e-16	3.77508e-16
RP2	1745.25	0.557456	0.0607775	9.17207	4.64001e-20	1.65013e-19
BRS3	11.0474	1.84006	0.401152	4.58695	4.49771e-06	7.55005e-06
CD40LG	103.464	1.5087	0.146225	10.3176	5.86533e-25	2.58316e-24
TIMP1	25200.1	2.11001	0.145642	14.4876	1.45152e-47	1.53703e-46
KLHL4	386.434	0.677771	0.217584	3.11499	0.00183951	0.00254903
GABRE	1492.27	2.95707	0.18209	16.2396	2.64501e-59	4.32115e-58
ITIH6	2.55961	0.663965	0.273218	2.43017	0.0150919	0.0192819
RBM3	12305.8	0.924669	0.0607193	15.2286	2.28518e-52	2.9704e-51
KLF8	1441.52	1.15176	0.100056	11.5111	1.16003e-30	6.49658e-30
CENPI	86.1382	1.59838	0.121463	13.1594	1.50251e-39	1.19362e-38
RUBCNL	259.312	1.54581	0.123551	12.5115	6.45543e-36	4.4935e-35
FGF14	176.31	1.11991	0.18914	5.92109	3.1982e-09	6.49195e-09
TNFSF13B	909.499	2.51638	0.144194	17.4513	3.36541e-68	7.48992e-67
ACP5	4594.3	0.577327	0.178499	3.23434	0.00121923	0.00171439
ARHGEF7	4977.87	0.671961	0.0525728	12.7815	2.07912e-37	1.52724e-36
FLT1	29209.8	1.87111	0.123321	15.1727	5.36359e-52	6.88212e-51
RGCC	4726.85	1.60235	0.11369	14.094	4.13532e-45	4.05573e-44
DGKH	2092.18	0.886034	0.087571	10.1179	4.60208e-24	1.95113e-23
ACOD1	3.03919	0.60027	0.285745	2.10072	0.0356659	0.043995
MSLN	1014.52	1.34475	0.341991	3.93212	8.41996e-05	0.00012949
MGRN1	7501.27	0.926003	0.0634137	14.6026	2.7049e-48	2.95137e-47
TRADD	2260.04	1.46803	0.0681471	21.542	6.29282e-103	4.70336e-101
HSF4	4183.72	5.74456	0.191066	30.0659	1.35234e-198	1.61721e-195
CORO1A	3384.65	2.50233	0.126155	19.8354	1.47352e-87	6.26352e-86
NUTF2	4542.74	0.611166	0.0764001	7.99954	1.2488e-15	3.57967e-15
CENPT	1210.55	1.32221	0.102653	12.8805	5.79914e-38	4.34705e-37
TSNAXIP1	195.847	0.768401	0.115292	6.6648	2.65033e-11	6.06475e-11
CBLN1	59.8573	2.11919	0.24923	8.50292	1.84888e-17	5.81436e-17
CCL22	109.035	1.12327	0.172238	6.52162	6.95522e-11	1.55506e-10
CCL17	34.7229	0.99545	0.182604	5.45141	4.99707e-08	9.44447e-08
ACD	1064.72	0.776896	0.0584832	13.2841	2.86257e-40	2.33086e-39
NME3	2182.1	1.07598	0.107406	10.0179	1.2714e-23	5.2915e-23
HAS3	191.914	0.783383	0.116273	6.73745	1.61194e-11	3.72904e-11
AXIN1	1787.06	0.708265	0.0591377	11.9765	4.71636e-33	2.9133e-32
HCFC1R1	6625.67	1.02335	0.115709	8.84417	9.22146e-19	3.09475e-18
MPG	796.635	0.903608	0.0747328	12.0912	1.17592e-33	7.44304e-33
TAF1C	1946.33	0.751938	0.0916196	8.20718	2.26448e-16	6.75654e-16
NAGPA	937.874	0.584515	0.0639077	9.14624	5.89512e-20	2.08615e-19
NME4	4645.75	0.871912	0.099634	8.75114	2.11206e-18	6.94523e-18
ABCC1	4489.78	0.713974	0.0734217	9.7243	2.37536e-22	9.3585e-22
FOXF1	446.027	1.38469	0.128049	10.8137	2.96327e-27	1.45035e-26
HAGHL	375.505	1.52353	0.22065	6.90471	5.03047e-12	1.20235e-11
SLC7A5	4022.31	0.587081	0.189457	3.09875	0.00194339	0.00268612
RHBDL1	186.258	0.708373	0.173116	4.0919	4.27846e-05	6.72099e-05
UBE2I	3274.69	0.579673	0.0495597	11.6964	1.32907e-31	7.72049e-31
MEFV	111.417	2.23832	0.136657	16.3791	2.69745e-60	4.55191e-59
EEF2K	2294.68	0.789726	0.06361	12.4151	2.1635e-35	1.47338e-34
CAPN15	2571.79	1.32464	0.0804057	16.4744	5.60356e-61	9.65577e-60
AQP8	4.51595	2.36269	0.245331	9.63062	5.93725e-22	2.29878e-21
BFAR	4452.21	0.560992	0.0501062	11.1961	4.26262e-29	2.24166e-28
PYCARD	663.802	2.10913	0.134981	15.6253	4.89504e-55	6.90309e-54
RPGRIP1L	903.466	0.637369	0.0719301	8.86095	7.93365e-19	2.66852e-18
MAZ	516.735	0.905319	0.0620484	14.5905	3.22653e-48	3.50348e-47
STX4	3318.95	1.20003	0.0635305	18.889	1.40536e-79	4.64261e-78
BCKDK	6082.14	0.860392	0.067981	12.6564	1.03164e-36	7.41708e-36
IL21R	272.443	2.64017	0.145503	18.1451	1.4037e-73	3.78639e-72
AQP9	701.813	3.43611	0.250124	13.7376	6.04305e-43	5.44177e-42
CSK	3292.62	0.979531	0.0592053	16.5446	1.74984e-61	3.0743e-60
RASL12	1028.44	1.26108	0.11405	11.0573	2.02132e-28	1.03625e-27
ACSBG1	33.8036	1.53082	0.201644	7.59169	3.15764e-14	8.45526e-14
IGDCC4	384.812	1.44473	0.250344	5.77097	7.88185e-09	1.56313e-08
CD276	4223.49	1.22924	0.0691531	17.7756	1.09203e-70	2.63999e-69
CEMIP	198.591	0.506563	0.16727	3.02841	0.00245846	0.00336975
CEP152	347.507	0.683608	0.0901618	7.58201	3.40243e-14	9.09174e-14
OCA2	110.386	0.710284	0.200661	3.53971	0.00040056	0.000584642
TGM5	16.0494	2.47933	0.306727	8.08316	6.31099e-16	1.83837e-15
FAM189A1	358.267	0.625274	0.203885	3.0668	0.00216365	0.00297886
SCG3	29.9152	1.36372	0.254792	5.3523	8.68434e-08	1.61782e-07
DNAJC17	608.069	0.53383	0.0627257	8.51054	1.73125e-17	5.45306e-17
OIP5	21.2222	1.44812	0.109516	13.2229	6.4707e-40	5.18871e-39
PDGFRL	227.331	1.16102	0.199266	5.8265	5.66035e-09	1.1304e-08
RIPK2	1157.43	0.762977	0.0826538	9.23099	2.68137e-20	9.6583e-20
EYA1	85.9081	1.45046	0.281883	5.14559	2.66675e-07	4.8256e-07
TRPA1	348.063	3.75438	0.182332	20.5908	3.3151e-94	1.83538e-92
NIPAL2	1690.88	0.572656	0.0642103	8.91845	4.72857e-19	1.60646e-18
EIF3E	16332.4	0.515484	0.0608689	8.46876	2.48013e-17	7.75466e-17
NDRG1	126903	1.35624	0.0968457	14.0042	1.47017e-44	1.41026e-43
IL7	224.195	1.11246	0.0860736	12.9246	3.27173e-38	2.47944e-37
STMN2	36.3666	3.78289	0.362528	10.4347	1.72068e-25	7.78255e-25
GSDMD	4877	0.798141	0.0823796	9.68858	3.37169e-22	1.31883e-21
EEF1D	3242.35	0.794485	0.0572751	13.8714	9.44276e-44	8.76276e-43
ANXA13	1228.25	1.82974	0.23078	7.92852	2.21767e-15	6.27059e-15
SLC39A14	19193.2	1.72504	0.138373	12.4666	1.13584e-35	7.8304e-35
LEPROTL1	6328.75	0.940598	0.0685418	13.723	7.396e-43	6.6368e-42
TNFRSF10A	638.301	0.643427	0.0837939	7.67868	1.60737e-14	4.36732e-14
ARHGEF10	70.0057	1.72955	0.124606	13.8801	8.35931e-44	7.78553e-43
KLHDC4	1719.9	0.731438	0.0678404	10.7817	4.19846e-27	2.04042e-26
BNIP3L	15287.7	0.883809	0.0801491	11.0271	2.82963e-28	1.44239e-27
MAN2B1	3860.32	0.97191	0.0728702	13.3375	1.39994e-40	1.15458e-39
KCNN4	175.151	1.68129	0.165889	10.135	3.86322e-24	1.64644e-23
GYS1	5737.92	0.891924	0.0736384	12.1122	9.10035e-34	5.78873e-33
MAP4K1	418.805	2.41297	0.137735	17.519	1.02659e-68	2.32512e-67
LHB	4.10753	1.0159	0.226291	4.48936	7.14369e-06	1.18345e-05
TUBB4A	286.637	1.26614	0.242569	5.21969	1.79227e-07	3.28192e-07
KCNA7	2.61961	2.0762	0.278353	7.45886	8.72744e-14	2.28912e-13
SNRNP70	7562.55	1.02315	0.0962944	10.6252	2.27554e-26	1.07051e-25
RELB	1483.17	1.1397	0.0752372	15.1481	7.79598e-52	9.92426e-51
CLASRP	1598.25	1.24036	0.0981741	12.6343	1.36664e-36	9.79027e-36
PPP1R37	3348.26	1.00295	0.0745677	13.4502	3.06939e-41	2.59221e-40
PPP1R13L	2833.65	1.62049	0.0986969	16.4189	1.40112e-60	2.38457e-59
RNASEH2A	2.80569	1.26431	0.22358	5.65486	1.55971e-08	3.03813e-08
CD37	1444.76	2.16042	0.115687	18.6747	7.94699e-78	2.44937e-76
SF3A2	2665.02	1.00395	0.0818312	12.2685	1.33695e-34	8.77506e-34
AMH	48.5014	2.78547	0.236005	11.8026	3.78336e-32	2.24945e-31
LYL1	417.102	1.1238	0.100886	11.1393	8.07717e-29	4.20942e-28
TRMT1	1677.75	1.21228	0.0805178	15.056	3.15081e-51	3.91951e-50
STX10	1755.15	0.753931	0.0644179	11.7038	1.21924e-31	7.09859e-31
RETN	14.3996	2.69661	0.237305	11.3635	6.35602e-30	3.4508e-29
FCER2	17.1533	0.622659	0.208469	2.98682	0.00281892	0.00384472
RSPH6A	3.18156	0.869266	0.329063	2.64164	0.00825059	0.0107958
IL4I1	921.167	2.15081	0.143434	14.9951	7.90314e-51	9.67689e-50
CCDC130	1292.91	0.902594	0.0813888	11.0899	1.40432e-28	7.24703e-28
NOVA2	931.485	1.16565	0.109395	10.6554	1.64553e-26	7.80473e-26
LILRB1	844.754	2.93012	0.109601	26.7345	1.86864e-157	7.6181e-155
LILRA1	182.807	1.53754	0.108777	14.1348	2.3195e-45	2.29367e-44
IL27RA	1190.24	0.99033	0.0964433	10.2685	9.76873e-25	4.2594e-24
ASF1B	384.859	2.17806	0.118134	18.4372	6.60352e-76	1.91673e-74
TNNT1	86.2146	4.73688	0.318976	14.8503	6.9275e-50	8.1539e-49
RASAL3	986.338	2.7107	0.111501	24.3109	1.50163e-130	2.72084e-128
AKAP8	2624.96	0.798853	0.0589002	13.5628	6.65156e-42	5.75016e-41
SYDE1	2411.04	0.801284	0.071307	11.2371	2.68014e-29	1.41986e-28
SLC1A6	13.3662	2.24251	0.368308	6.08868	1.13842e-09	2.37813e-09
AURKC	62.9994	0.62089	0.105134	5.90572	3.5112e-09	7.10559e-09
CCNE1	102.363	0.876426	0.116239	7.53984	4.70558e-14	1.24957e-13
PDCD5	2524.42	0.978044	0.0755737	12.9416	2.62157e-38	1.99515e-37
RPS16	34385.7	0.817649	0.0888572	9.20183	3.51892e-20	1.25817e-19
FBL	5939.45	0.843431	0.0676966	12.459	1.24968e-35	8.60526e-35
GPI	29010	0.574415	0.0710854	8.08063	6.44332e-16	1.87509e-15
PLD3	12865.9	0.529689	0.0603118	8.78252	1.5985e-18	5.29623e-18
NUMBL	692.257	1.02946	0.119816	8.59202	8.5451e-18	2.72695e-17
EBI3	335.872	2.33513	0.130212	17.9333	6.48711e-72	1.64358e-70
POLR2I	202.027	0.719544	0.115773	6.21513	5.12807e-10	1.09093e-09
OVOL3	2.97763	2.00129	0.278204	7.19361	6.31015e-13	1.58e-12
PRKD2	3663.93	0.762638	0.0528199	14.4385	2.96316e-47	3.10112e-46
BBC3	584.703	1.72526	0.0953961	18.0852	4.16861e-73	1.10453e-71
TGFB1	7646.82	1.60086	0.0920389	17.3933	9.26728e-68	2.0248e-66
DENND3	2988.7	0.987208	0.0718754	13.735	6.26661e-43	5.63461e-42
CEACAM4	39.74	1.87955	0.164763	11.4076	3.83157e-30	2.1025e-29
SIGLEC8	458.395	5.07837	0.176102	28.8377	7.23668e-183	5.40882e-180
CD79A	294.559	1.47739	0.2353	6.27874	3.4133e-10	7.3397e-10
LIM2	2.91391	3.16113	0.291403	10.8479	2.03973e-27	1.00271e-26
RPS19	42292.6	1.51293	0.0998627	15.1501	7.56552e-52	9.64536e-51
NOP53	19290.9	0.956768	0.076828	12.4534	1.34058e-35	9.2065e-35
NKG7	1661.1	3.52454	0.164989	21.3623	2.99675e-101	2.11637e-99
CD33	348.057	1.95939	0.110577	17.7197	2.95647e-70	7.05229e-69
CRX	5.77289	3.11049	0.3575	8.70068	3.29909e-18	1.07325e-17
TYK2	4526.34	0.880249	0.0536468	16.4082	1.67064e-60	2.82983e-59
SULT2A1	3.01189	2.95613	0.460219	6.4233	1.33351e-10	2.93178e-10
CDC37	8059.57	0.551011	0.0510444	10.7947	3.64524e-27	1.77444e-26
ATP1A3	16.5942	2.56347	0.242785	10.5586	4.63637e-26	2.15348e-25
MEIS3	418.658	1.47876	0.132379	11.1706	5.6764e-29	2.97468e-28
CNFN	61.8642	0.849923	0.20225	4.20234	2.64168e-05	4.20689e-05
GRIN2D	104.574	1.95879	0.149354	13.1151	2.69674e-39	2.1254e-38
SYNGR4	7.14286	1.91994	0.210332	9.12816	6.96747e-20	2.45449e-19
CARD8	2484.7	0.795904	0.0599972	13.2657	3.66117e-40	2.97302e-39
LIG1	1292.11	1.05009	0.0639857	16.4113	1.58729e-60	2.69373e-59
SIGLEC6	37.2197	1.12899	0.16596	6.80278	1.02621e-11	2.4016e-11
PLA2G4C	1100.98	1.04121	0.0932671	11.1637	6.13705e-29	3.20952e-28
SIGLEC5	4.75678	0.75334	0.1628	4.62741	3.70266e-06	6.25466e-06
CABP5	1.42711	2.25492	0.390951	5.76778	8.03246e-09	1.59176e-08
HAS1	13.6655	1.1688	0.253207	4.61599	3.91217e-06	6.60049e-06
DBP	1050.43	0.67257	0.105171	6.39498	1.60564e-10	3.51287e-10
PLPPR2	1390.72	0.60187	0.0770131	7.81517	5.48902e-15	1.52631e-14
RASIP1	1786.2	0.617357	0.111125	5.55554	2.76761e-08	5.31364e-08
THEG	2.44145	2.9994	0.411897	7.28194	3.29062e-13	8.37384e-13
FGF21	1.53457	2.88693	0.488415	5.91082	3.40402e-09	6.89728e-09
MIER2	823.06	0.544708	0.0559777	9.73081	2.22818e-22	8.78829e-22
PLEKHA4	2161.83	0.879439	0.101104	8.69838	3.36655e-18	1.0946e-17
LILRB5	395.496	1.71999	0.149033	11.5411	8.1913e-31	4.60902e-30
KLF1	5.01016	2.24817	0.272558	8.24839	1.60542e-16	4.83594e-16
DNASE2	4142.88	0.806296	0.0734162	10.9825	4.63695e-28	2.33974e-27
MAST1	32.8373	1.32563	0.204592	6.47939	9.20918e-11	2.04347e-10
TFPT	465.806	0.574433	0.0776415	7.39853	1.37697e-13	3.57714e-13
JAK3	1805.79	2.47058	0.131489	18.7892	9.24798e-79	2.94132e-77
RPL18A	16014.5	1.14778	0.0888976	12.9113	3.8868e-38	2.93935e-37
SLC5A5	9.27062	2.47906	0.236525	10.4812	1.0541e-25	4.81743e-25
KCNN1	195.703	4.31469	0.22333	19.3198	3.66035e-83	1.34824e-81
ARRDC2	4512.01	2.02279	0.101006	20.0264	3.24382e-89	1.47202e-87
PIK3R2	7.37177	2.22446	0.206584	10.7678	4.88416e-27	2.3647e-26
PDE4C	10.7516	1.28632	0.242911	5.29543	1.18737e-07	2.1969e-07
COPE	3770	0.562046	0.0877911	6.40209	1.53265e-10	3.35686e-10
DDX49	2462.17	0.640189	0.0621863	10.2947	7.44434e-25	3.26495e-24
ATP4A	3.31807	2.81994	0.417285	6.75782	1.40079e-11	3.25189e-11
HAMP	90.1649	3.83238	0.228444	16.776	3.65566e-63	6.69819e-62
USF2	6205.74	0.556364	0.0578652	9.61483	6.92228e-22	2.67381e-21
KXD1	1663.2	0.879561	0.047814	18.3955	1.4282e-75	4.08596e-74
SCN1B	1113.27	2.05656	0.102686	20.0276	3.16391e-89	1.44413e-87
PBX4	134.025	1.5125	0.148312	10.1981	2.02236e-24	8.71837e-24
PIK3CG	955.928	1.39696	0.104841	13.3245	1.66779e-40	1.36982e-39
PON2	4605.99	0.5573	0.101814	5.47369	4.40748e-08	8.35567e-08
WDR91	4240.89	0.640457	0.0763188	8.39186	4.78507e-17	1.47889e-16
DNAH11	2010.29	4.53544	0.205946	22.0225	1.75408e-107	1.58114e-105
DLX5	146.708	3.46938	0.155489	22.3127	2.78016e-110	2.78606e-108
STEAP1B	30.2556	1.96173	0.167055	11.7431	7.66604e-32	4.49831e-31
CAV2	8974.2	1.99893	0.0871263	22.943	1.7326e-116	2.03133e-114
CAV1	14743.6	2.24482	0.107204	20.9397	2.32701e-97	1.43443e-95
MET	17743.7	1.17438	0.0981749	11.9621	5.61235e-33	3.45129e-32
HOXA3	540.994	0.625444	0.114186	5.47741	4.31591e-08	8.1864e-08
LFNG	1008.31	0.858079	0.124362	6.89984	5.20609e-12	1.24333e-11
BRAT1	2646	0.675388	0.0621409	10.8686	1.62591e-27	8.02795e-27
SSBP1	3362.99	0.51191	0.0607925	8.42062	3.74504e-17	1.16306e-16
HOXA13	96.2148	2.80902	0.245881	11.4243	3.1617e-30	1.74131e-29
GRB10	9895.15	1.44175	0.0948488	15.2005	3.50895e-52	4.53157e-51
STX1A	123.309	0.741457	0.114847	6.45602	1.07493e-10	2.37611e-10
NOD1	697.78	0.610493	0.061702	9.89423	4.41011e-23	1.78938e-22
CRHR2	46.2221	1.29339	0.190106	6.80354	1.02082e-11	2.38991e-11
HSPB1	29466.1	0.865293	0.12099	7.15177	8.56672e-13	2.13075e-12
NPTX2	10824.4	6.98849	0.257881	27.0996	9.94035e-162	4.69237e-159
CYP3A5	2215.41	1.74193	0.153631	11.3384	8.47083e-30	4.57404e-29
EIF3B	10397.8	0.657838	0.0513651	12.8071	1.49601e-37	1.10616e-36
SNX8	2003.93	0.511665	0.0669881	7.63815	2.20373e-14	5.9489e-14
NUDT1	526.174	1.27637	0.0895778	14.2487	4.5655e-46	4.60866e-45
TFR2	174.52	4.07931	0.238309	17.1177	1.09461e-65	2.20619e-64
FSCN3	6.65054	1.9356	0.197906	9.78041	1.36661e-22	5.44641e-22
PCOLCE	1690.23	0.764594	0.146473	5.22001	1.78909e-07	3.27644e-07
PPP1R17	3.37674	1.09245	0.220947	4.9444	7.63782e-07	1.34571e-06
IMPDH1	1597.55	0.936558	0.0887975	10.5471	5.23778e-26	2.42465e-25
SERPINE1	21523.9	2.28292	0.208154	10.9675	5.47699e-28	2.75663e-27
MOGAT3	240.33	2.29307	0.238384	9.6192	6.63459e-22	2.56379e-21
PLOD3	7062.06	1.41217	0.07492	18.8491	2.9909e-79	9.73699e-78
MYL10	1.38716	1.64779	0.349085	4.7203	2.35502e-06	4.0248e-06
EZH2	436.861	1.86863	0.0912692	20.4739	3.68256e-93	1.95437e-91
MEOX2	154.789	1.19559	0.211423	5.65496	1.55883e-08	3.03675e-08
TSPAN13	1662.29	0.811031	0.124271	6.52633	6.73988e-11	1.50767e-10
RARRES2	13931.1	1.67706	0.143774	11.6645	1.9349e-31	1.11674e-30
AHR	3698.32	0.946664	0.0858916	11.0216	3.0061e-28	1.53148e-27
GIMAP2	882.696	1.27654	0.0928346	13.7507	5.04383e-43	4.55112e-42
TMEM176B	30472.4	0.936029	0.108304	8.64264	5.4929e-18	1.76707e-17
PSMA2	53.1052	2.01564	0.148446	13.5783	5.38725e-42	4.67294e-41
BLVRA	2978.84	0.549795	0.0667391	8.23796	1.75167e-16	5.26409e-16
AEBP1	26454	0.905367	0.17446	5.18955	2.10803e-07	3.83858e-07
POLD2	5112.36	0.535478	0.0672618	7.96109	1.70526e-15	4.85077e-15
TBL2	2692.89	0.608909	0.0557104	10.9299	8.29351e-28	4.13937e-27
GALNTL5	1.57026	3.07485	0.437295	7.03152	2.04295e-12	4.97711e-12
LIMK1	2159.67	0.77695	0.102703	7.56499	3.87907e-14	1.03392e-13
SPATA6L	201.073	0.777749	0.111696	6.96306	3.32949e-12	8.02423e-12
LHX2	9.91581	3.6428	0.323525	11.2597	2.07371e-29	1.10119e-28
PRUNE2	11764.7	1.30581	0.142766	9.14651	5.88e-20	2.08161e-19
TRIM14	3123.62	1.1218	0.0991805	11.3107	1.16126e-29	6.2237e-29
CORO2A	402.352	0.731378	0.132936	5.50173	3.76075e-08	7.16215e-08
LHX6	367.805	0.633242	0.126232	5.01648	5.26255e-07	9.37527e-07
AKNA	2648.64	1.47992	0.0939312	15.7553	6.31235e-56	9.22828e-55
TNFSF8	261.477	1.8355	0.124885	14.6975	6.68431e-49	7.47526e-48
DNM1	1819.89	1.48613	0.158752	9.36135	7.87235e-21	2.90744e-20
ENG	20292.5	0.556016	0.0984284	5.64894	1.61443e-08	3.14164e-08
DOCK8	5515.54	1.18613	0.0859913	13.7936	2.78604e-43	2.53557e-42
ELAVL2	77.0119	0.96295	0.205468	4.68662	2.7775e-06	4.72703e-06
KCNT1	26.7581	2.50004	0.183493	13.6247	2.85579e-42	2.50622e-41
CA9	11105.7	6.06285	0.198504	30.5427	7.07166e-205	1.15319e-201
LHX3	0.76814	1.87685	0.542617	3.45888	0.000542419	0.00078347
DDX58	2429.99	0.753153	0.0749751	10.0454	9.6274e-24	4.02837e-23
NPDC1	1952.9	1.43681	0.111972	12.8318	1.08765e-37	8.07212e-37
PDLIM1	10759.5	1.69688	0.082004	20.6926	4.03721e-95	2.29175e-93
DNTT	5.89189	2.0541	0.454289	4.52156	6.13863e-06	1.02109e-05
RASSF4	10644.7	1.68478	0.104023	16.1962	5.36593e-59	8.67154e-58
PKD2L1	56.4578	3.26982	0.217895	15.0064	6.66706e-51	8.19696e-50
PALD1	1951.2	1.97284	0.089959	21.9304	1.33189e-106	1.17115e-104
UNC5B	6378.65	1.76944	0.111541	15.8635	1.13339e-56	1.69705e-55
CDH23	515.892	2.38359	0.176104	13.5351	9.70075e-42	8.3459e-41
VSIR	4731.09	1.21029	0.0746945	16.2032	4.78806e-59	7.75165e-58
ACTA2	11556.8	0.904116	0.138447	6.5304	6.55954e-11	1.46843e-10
LIPA	11795.7	1.16698	0.096219	12.1284	7.47354e-34	4.76744e-33
TLX1	2.35448	2.5738	0.445977	5.77114	7.87376e-09	1.56169e-08
SFXN3	4900.14	1.24415	0.0651713	19.0904	3.03333e-81	1.0484e-79
SH3PXD2A	3956.04	0.958302	0.0848902	11.2887	1.49191e-29	7.97198e-29
MAP3K8	591.081	0.806158	0.100687	8.00657	1.17956e-15	3.38544e-15
EBF3	235.829	1.67033	0.155385	10.7496	5.94971e-27	2.86744e-26
UBE2S	418.066	0.685914	0.11355	6.04062	1.53526e-09	3.17422e-09
RPL28	30690.7	1.14349	0.095249	12.0052	3.33552e-33	2.07176e-32
LGI1	6.46573	0.970512	0.264317	3.67177	0.000240875	0.000357684
CRYBA1	3.4485	1.49692	0.211162	7.08897	1.35112e-12	3.32414e-12
GIT1	4319.46	0.737235	0.0522112	14.1203	2.84948e-45	2.80588e-44
RPL19	56924.1	0.726407	0.0674084	10.7762	4.45878e-27	2.16225e-26
RUNDC3A	100.083	0.599551	0.198886	3.01454	0.00257367	0.00352174
RAPGEFL1	344.28	1.80165	0.117623	15.3171	5.87636e-53	7.7966e-52
RGS9	537.48	0.832847	0.141545	5.88396	4.00573e-09	8.07902e-09
ASPA	3406.89	0.501357	0.148135	3.38446	0.00071319	0.0010206
SEPTIN4	1799.57	1.20571	0.110645	10.8971	1.18953e-27	5.89932e-27
P2RX1	144.732	0.710408	0.153946	4.61467	3.93727e-06	6.63972e-06
CDK5RAP3	292.798	2.66339	0.166657	15.9813	1.72573e-57	2.67555e-56
PIGL	452.978	0.728839	0.0891718	8.17343	2.99755e-16	8.89497e-16
PFN1	18662.5	0.717453	0.0731188	9.81215	9.98159e-23	4.0029e-22
CHRNE	88.8988	0.831781	0.104169	7.98495	1.40583e-15	4.0162e-15
ALDH3A1	76.6482	0.940698	0.145415	6.46904	9.86259e-11	2.18468e-10
UTP6	2069.45	0.508981	0.0374313	13.5977	4.13083e-42	3.60053e-41
LGALS3BP	30444.5	0.514504	0.104006	4.94689	7.54082e-07	1.32915e-06
CCL2	5525.84	0.570962	0.1727	3.30608	0.000946104	0.00134287
KRT32	7.42578	3.8248	0.321756	11.8873	1.37806e-32	8.32871e-32
KAT2A	2298.68	1.19297	0.108537	10.9914	4.20525e-28	2.12789e-27
CNTNAP1	653.825	1.62851	0.11755	13.8538	1.20705e-43	1.11379e-42
ABI3	1499.2	1.08896	0.0795152	13.695	1.08755e-42	9.68641e-42
DLX4	57.8764	2.69453	0.191824	14.0469	8.04974e-45	7.79256e-44
PPP1R9B	4634.4	0.862672	0.0566198	15.2362	2.03305e-52	2.64843e-51
COL1A1	58429.6	2.85535	0.204057	13.9929	1.72151e-44	1.64257e-43
SGCA	163.756	0.524877	0.154491	3.39745	0.000680176	0.000975611
VAT1	18935.8	0.69195	0.0657864	10.5181	7.12759e-26	3.28422e-25
ALOX12	138.1	1.28983	0.0922005	13.9894	1.8092e-44	1.72258e-43
ABCC3	10435.3	2.33623	0.131196	17.8072	6.21969e-71	1.51794e-69
LUC7L3	5717.37	0.64309	0.0889464	7.23009	4.82676e-13	1.21604e-12
PPY	0.987665	0.910093	0.347121	2.62184	0.00874577	0.0114212
CACNG1	1.2733	1.54377	0.325262	4.74623	2.07238e-06	3.55225e-06
SLC16A6	351.891	1.69656	0.152267	11.142	7.82995e-29	4.08177e-28
WSB1	7785.02	1.01514	0.112339	9.0364	1.6192e-19	5.61803e-19
RCVRN	2.36731	1.48202	0.245796	6.02948	1.64486e-09	3.39573e-09
MYH1	9.19673	0.926396	0.359053	2.58011	0.00987684	0.012832
MYH3	163.73	1.43888	0.14467	9.94598	2.62573e-23	1.07781e-22
PMP22	4385.68	1.04875	0.0944102	11.1084	1.14129e-28	5.91005e-28
ALDOC	3368.1	2.24932	0.145215	15.4895	4.08244e-54	5.62017e-53
NMU	50.0393	2.89032	0.281047	10.2841	8.31046e-25	3.63681e-24
PF4V1	103.505	2.12871	0.232756	9.14567	5.92592e-20	2.09663e-19
AREG	312.65	1.1036	0.188226	5.86315	4.54172e-09	9.12822e-09
IL2	3.72596	2.61118	0.276117	9.45679	3.17556e-21	1.1907e-20
CPE	16694.2	1.0238	0.170399	6.00826	1.87524e-09	3.85669e-09
RPL34	26671.2	0.701708	0.0802707	8.74176	2.29501e-18	7.52475e-18
ANXA10	3.53808	1.49613	0.21031	7.11391	1.12798e-12	2.79393e-12
FBXW7	1110.85	0.562772	0.0562101	10.0119	1.35094e-23	5.61471e-23
NEIL3	63.1667	3.09387	0.172369	17.9491	4.88006e-72	1.25055e-70
NKX3-2	5.23916	0.751655	0.237438	3.16569	0.00154718	0.00216046
MFSD10	3849.91	0.928447	0.085829	10.8174	2.84715e-27	1.39389e-26
LRP2BP	244.25	0.548038	0.0803407	6.82142	9.01452e-12	2.11708e-11
NCAPG	207.554	2.05439	0.139684	14.7074	5.7778e-49	6.4898e-48
CRYAB	58340.2	1.08425	0.137533	7.88354	3.18229e-15	8.93471e-15
HTATIP2	2788.59	1.22556	0.0868235	14.1155	3.0491e-45	3.00026e-44
CCDC34	594.441	0.585647	0.0931198	6.28918	3.19155e-10	6.87523e-10
FNBP4	3004.34	0.677268	0.0810143	8.35985	6.27955e-17	1.93013e-16
CRTAM	162.956	3.0551	0.168247	18.1584	1.10121e-73	2.9839e-72
P2RX3	22.2786	2.88665	0.207375	13.92	4.7888e-44	4.48806e-43
SNX15	34.071	1.39628	0.157299	8.87658	6.89454e-19	2.32296e-18
LPXN	1320.64	1.33438	0.0808988	16.4944	4.02459e-61	6.96173e-60
UNC93B1	1931.22	0.802458	0.0714937	11.2242	3.10272e-29	1.63937e-28
NRXN2	1920.17	1.54224	0.166983	9.23591	2.56106e-20	9.23793e-20
MS4A6A	4477.26	2.25294	0.120738	18.6597	1.05232e-77	3.22675e-76
MS4A4A	1322.48	1.9209	0.129146	14.8739	4.87238e-50	5.75383e-49
CCND1	36423.2	2.24057	0.114696	19.5348	5.56161e-85	2.2023e-83
CCDC86	670.179	0.53703	0.0552684	9.71676	2.5579e-22	1.00644e-21
CCKBR	5.37742	1.03051	0.277782	3.70977	0.000207448	0.000309585
HPX	48.0667	2.38941	0.171811	13.9072	5.72442e-44	5.35094e-43
TRIM3	742.917	0.679062	0.0605687	11.2114	3.58337e-29	1.88999e-28
ARHGEF17	8710.73	0.639102	0.0776036	8.23547	1.78855e-16	5.37313e-16
APOA5	1.99173	1.30912	0.423479	3.09135	0.00199246	0.00275035
APOA4	2.47306	3.64069	0.918066	3.9656	7.321e-05	0.000113181
IL10RA	2928.52	2.25139	0.122588	18.3654	2.48579e-75	7.04424e-74
UPK2	11.2879	0.961894	0.172911	5.56295	2.65252e-08	5.10033e-08
SLC15A3	2356.24	1.62561	0.097222	16.7206	9.28336e-63	1.69577e-61
CD5	465.44	2.1378	0.142536	14.9984	7.52354e-51	9.22469e-50
ACCS	1168.55	1.2893	0.109911	11.7304	8.90305e-32	5.21224e-31
MDK	2922.18	1.77332	0.184217	9.62624	6.19532e-22	2.39663e-21
CARS1	2233.94	0.852099	0.0548943	15.5225	2.4417e-54	3.3874e-53
SLC22A18	2720.38	0.574987	0.119837	4.79809	1.60184e-06	2.76765e-06
C11orf21	128.906	2.68364	0.149325	17.9718	3.23976e-72	8.34983e-71
RPS13	20358.1	0.65307	0.0699447	9.33695	9.9149e-21	3.6423e-20
TCIRG1	2855.89	1.48098	0.0973121	15.2189	2.65042e-52	3.4352e-51
POU2AF1	298.874	1.53638	0.243702	6.30436	2.89386e-10	6.24745e-10
VWF	61727.1	3.01492	0.140344	21.4824	2.27612e-102	1.66649e-100
CD69	501.798	1.23594	0.130435	9.47552	2.65429e-21	9.99006e-21
CLEC2B	1005.48	2.34657	0.124373	18.8672	2.12259e-79	6.97346e-78
SELPLG	1752.8	2.07816	0.108091	19.2259	2.24607e-82	8.05799e-81
CORO1C	9634.94	1.07526	0.0674328	15.9456	3.0549e-57	4.68366e-56
MLEC	23855.2	0.75269	0.0720498	10.4468	1.51547e-25	6.88388e-25
CAMKK2	3816.84	0.518593	0.0418535	12.3907	2.93596e-35	1.99112e-34
BIN2	959.593	2.03764	0.102056	19.9659	1.08956e-88	4.83777e-87
IL23A	50.124	0.542951	0.10962	4.95301	7.30737e-07	1.28952e-06
LIN7A	2844.47	0.723998	0.166831	4.3397	1.42675e-05	2.31591e-05
KRT18	20059.6	0.883386	0.118705	7.44185	9.92886e-14	2.59816e-13
GLI1	161.436	0.920235	0.154059	5.97327	2.32544e-09	4.75696e-09
ELK3	4693.96	0.654198	0.0905263	7.22661	4.95202e-13	1.24673e-12
WNT5B	230.353	0.693249	0.178468	3.88444	0.000102566	0.000156901
MAGOHB	689.188	0.650059	0.0631353	10.2963	7.32346e-25	3.21351e-24
FOXM1	504.316	2.45573	0.14997	16.3748	2.89372e-60	4.86938e-59
PRR4	21.483	1.87209	0.156413	11.9689	5.1732e-33	3.18671e-32
ARPC3	7904	0.587422	0.0658109	8.92592	4.4203e-19	1.50401e-18
MYL2	2.02457	1.73377	0.310655	5.581	2.39142e-08	4.60765e-08
RAD51AP1	207.29	1.30811	0.102371	12.7781	2.17251e-37	1.59388e-36
SH2B3	4691.75	1.26508	0.0797789	15.8573	1.25103e-56	1.86697e-55
NAA25	1402.02	0.544618	0.0556149	9.79266	1.21067e-22	4.83566e-22
LTBR	7954.96	1.04779	0.0721005	14.5323	7.56263e-48	8.09419e-47
OGFOD2	26.4563	1.59961	0.118257	13.5266	1.08927e-41	9.36243e-41
OAS3	3686.38	0.98239	0.0913246	10.7571	5.48513e-27	2.6478e-26
OAS2	3208.44	1.32903	0.0984666	13.4972	1.62366e-41	1.38428e-40
ARHGDIB	14511.1	1.68334	0.0783464	21.4858	2.11378e-102	1.55397e-100
DDX55	891.356	0.882676	0.0589003	14.9859	9.076e-51	1.10827e-49
SLC38A1	17542.7	0.593447	0.0921344	6.4411	1.18608e-10	2.61342e-10
IL26	2.40046	2.67287	0.298907	8.94215	3.81666e-19	1.30232e-18
IFNG	46.8697	4.4858	0.256673	17.4768	2.1542e-68	4.8363e-67
GAPDH	131151	1.35389	0.0788696	17.1661	4.76267e-66	9.76374e-65
NOP2	18.5857	1.44975	0.145807	9.943	2.70553e-23	1.10981e-22
ACRBP	249.731	1.28777	0.101168	12.7291	4.0769e-37	2.9692e-36
GNB3	35.5243	1.41625	0.215866	6.56077	5.35302e-11	1.20465e-10
CDCA3	205.85	1.90759	0.141878	13.4453	3.28154e-41	2.76878e-40
TPI1	56609.9	1.01552	0.0696268	14.5852	3.4871e-48	3.77499e-47
ENO2	10793.6	3.22793	0.127867	25.2445	1.3001e-140	3.19468e-138
C12orf57	1027.24	0.81971	0.101422	8.08216	6.36279e-16	1.85225e-15
PTPN6	2920.73	1.00998	0.0743674	13.5809	5.19863e-42	4.51588e-41
NT5DC3	2465.48	2.28541	0.135018	16.9267	2.85817e-64	5.43113e-63
SLCO1B3	0.591576	1.32521	0.613157	2.16129	0.0306728	0.0380847
NANOG	3.05736	1.65621	0.280343	5.9078	3.46715e-09	7.0212e-09
ST8SIA1	167.035	0.841336	0.147817	5.69174	1.25753e-08	2.46476e-08
CLEC4A	9.96193	1.5281	0.148221	10.3096	6.3764e-25	2.80343e-24
AICDA	44.3743	4.47705	0.233775	19.1511	9.47463e-82	3.33247e-80
RFX4	2.9914	0.976409	0.265108	3.68306	0.000230453	0.000342576
KLRB1	255.347	1.62446	0.140336	11.5755	5.48491e-31	3.10765e-30
BTN3A3	3085.25	1.46025	0.0863321	16.9144	3.52615e-64	6.66514e-63
CEP85L	555.875	0.696863	0.0752836	9.2565	2.11238e-20	7.65647e-20
GABRR2	117.413	1.47308	0.151884	9.69867	3.05464e-22	1.19664e-21
RIPOR2	1061.42	1.02053	0.106143	9.6147	6.93093e-22	2.676e-21
PPARD	3343.1	0.741489	0.0780861	9.49578	2.18562e-21	8.26076e-21
OPRM1	2.10888	1.94861	0.338188	5.76192	8.31642e-09	1.64658e-08
RHAG	5.29615	2.51361	0.377105	6.66554	2.63685e-11	6.03699e-11
SOD2	93114.5	1.21098	0.121621	9.95699	2.35074e-23	9.66925e-23
GLP1R	77.9264	1.3315	0.227943	5.84138	5.177e-09	1.03644e-08
RBM24	181.017	0.911913	0.17471	5.21958	1.79328e-07	3.28344e-07
TREML2	19.1472	0.983211	0.154532	6.36253	1.98462e-10	4.32093e-10
WASF1	941.668	0.594816	0.0686974	8.65849	4.78037e-18	1.54089e-17
VNN2	484.492	1.82178	0.161345	11.2912	1.44962e-29	7.7506e-29
B3GAT2	25.8377	1.12724	0.13255	8.50425	1.82766e-17	5.74865e-17
NR2E1	103.596	3.89254	0.331074	11.7573	6.47674e-32	3.81668e-31
SLC17A2	243.42	3.31674	0.229573	14.4474	2.60313e-47	2.73609e-46
TRIM38	4322.31	0.761188	0.069177	11.0035	3.67634e-28	1.86552e-27
ADGRG6	3797.55	1.06089	0.142969	7.4204	1.1677e-13	3.04583e-13
CCR6	11.6965	2.75351	0.210283	13.0943	3.54802e-39	2.78531e-38
MDFI	187.479	0.650559	0.148334	4.38577	1.15578e-05	1.88666e-05
CCND3	4474.8	0.542842	0.0782081	6.94099	3.89354e-12	9.34971e-12
BYSL	834.574	0.563565	0.0600669	9.38229	6.4556e-21	2.39356e-20
GUCA1B	67.2042	1.11106	0.13479	8.24296	1.68005e-16	5.05649e-16
VEGFA	85625.2	3.50819	0.121235	28.9371	4.07425e-184	3.17756e-181
TTK	143.355	1.82503	0.126756	14.398	5.32941e-47	5.52915e-46
BTN2A1	2261.78	0.658148	0.0522562	12.5946	2.25993e-36	1.60295e-35
LAMA4	9455.69	2.66807	0.11121	23.9914	3.42336e-127	5.29381e-125
TENT5A	1795.18	0.510859	0.0816649	6.25555	3.96127e-10	8.48343e-10
LY86	704.965	2.49887	0.121261	20.6075	2.35186e-94	1.30612e-92
MEP1A	7.26233	4.00152	0.313262	12.7737	2.29878e-37	1.68446e-36
TBX18	145.356	0.519861	0.195075	2.66493	0.00770037	0.0101068
PCDHB2	143.598	1.35286	0.190752	7.09227	1.3193e-12	3.25032e-12
TENT4A	1792.07	0.916275	0.0625465	14.6495	1.35707e-48	1.49988e-47
KIF20A	415.436	2.40511	0.157432	15.2771	1.08631e-52	1.42861e-51
LOX	16962.6	4.0933	0.200739	20.3911	2.00413e-92	1.03603e-90
GZMK	316.645	3.3598	0.203329	16.524	2.4645e-61	4.29624e-60
APBB3	946.597	1.45207	0.110869	13.0972	3.41569e-39	2.68731e-38
TMCO6	594	0.85762	0.0656003	13.0734	4.67176e-39	3.64199e-38
SPARC	140772	1.84548	0.0973035	18.9662	3.24591e-80	1.08629e-78
FAF2	4834.76	0.623055	0.0428543	14.5389	6.86856e-48	7.36892e-47
PCDHB6	333.197	1.84496	0.179107	10.3009	6.98181e-25	3.06585e-24
CLK4	2136.63	1.49289	0.0922198	16.1884	6.08933e-59	9.83173e-58
PCDHB15	539.581	0.980795	0.156961	6.24866	4.13985e-10	8.85636e-10
HAVCR1	2965.77	2.15639	0.20683	10.4259	1.88835e-25	8.52372e-25
GRM6	25.615	0.910403	0.164522	5.53364	3.13648e-08	6.00129e-08
ITK	511.395	2.10414	0.143624	14.6504	1.33931e-48	1.48117e-47
RNF130	5335.19	0.620815	0.0448602	13.8389	1.48504e-43	1.36539e-42
THG1L	1057.91	0.916981	0.066626	13.7631	4.24893e-43	3.84742e-42
THBS4	266.279	1.61484	0.207408	7.78584	6.925e-15	1.9161e-14
IL12B	21.8371	1.738	0.243329	7.14259	9.15881e-13	2.27487e-12
BTNL8	22.4342	1.07953	0.157097	6.87174	6.34233e-12	1.50667e-11
GABRG2	2.8099	2.97786	0.422838	7.04255	1.88759e-12	4.60237e-12
POLR3G	118.352	0.586707	0.0850128	6.9014	5.14913e-12	1.23022e-11
CDH6	17242.3	1.79788	0.150305	11.9615	5.65056e-33	3.4736e-32
LMNB1	951.875	1.35638	0.100674	13.473	2.25662e-41	1.91642e-40
IRX4	2.45889	1.93497	0.486294	3.97901	6.92031e-05	0.000107164
SLC12A7	11749.1	0.964641	0.0883083	10.9236	8.89355e-28	4.43146e-27
IL4	2.87185	1.54864	0.242086	6.39706	1.58397e-10	3.46714e-10
IL5	3.31163	1.0275	0.188484	5.45142	4.99678e-08	9.44447e-08
ST8SIA4	3223.12	3.52988	0.125783	28.0632	2.75951e-173	1.59678e-170
PCDH12	4273.47	1.17356	0.115436	10.1664	2.80144e-24	1.19905e-23
NR3C1	8382.14	0.810162	0.0742908	10.9053	1.08757e-27	5.40111e-27
PPWD1	1357.01	0.70145	0.0547712	12.8069	1.50003e-37	1.10868e-36
TCERG1	2487.24	0.940423	0.0695502	13.5215	1.1677e-41	1.00173e-40
DPYSL3	5272	1.15985	0.148456	7.81274	5.59572e-15	1.55501e-14
HMGXB3	3959.43	0.615983	0.0498304	12.3616	4.21715e-35	2.83429e-34
ERGIC1	23543.2	0.991324	0.073875	13.4189	4.6832e-41	3.92373e-40
PDGFRB	15039	0.979654	0.116907	8.3798	5.30167e-17	1.63601e-16
CDX1	7.37408	0.691984	0.169887	4.0732	4.6372e-05	7.26862e-05
STC2	7386.2	4.25225	0.139999	30.3735	1.23043e-202	1.6978e-199
HRH2	3689.8	3.70418	0.176958	20.9325	2.70703e-97	1.66297e-95
UNC5A	139.666	3.47624	0.21867	15.8972	6.62835e-57	1.00592e-55
SMC4	1264.73	0.5863	0.0793618	7.38768	1.49412e-13	3.87305e-13
BCL6	3988.42	0.73659	0.0891503	8.26234	1.42849e-16	4.31384e-16
NPHP3	488.527	1.21693	0.0986559	12.3351	5.86446e-35	3.9194e-34
CD86	977.168	2.14667	0.123731	17.3495	1.98919e-67	4.29905e-66
GRK7	3.5548	1.52553	0.211924	7.19847	6.089e-13	1.52548e-12
LRRC31	53.5419	0.722427	0.254342	2.84037	0.00450611	0.00603755
PFKFB4	1641.2	2.44136	0.110619	22.0699	6.15235e-108	5.63066e-106
GNAT1	1.98216	1.15881	0.289883	3.99751	6.4013e-05	9.93654e-05
GNAI2	20005.5	0.69671	0.0574055	12.1367	6.75323e-34	4.31255e-33
RPL24	30541.5	0.80251	0.0960921	8.35147	6.74199e-17	2.06767e-16
CBLB	2062.22	0.773184	0.0592164	13.0569	5.80191e-39	4.51126e-38
GNB4	1886.99	0.746424	0.0874776	8.53274	1.42918e-17	4.52146e-17
HHLA2	3694.8	3.13225	0.212989	14.7061	5.88654e-49	6.59543e-48
PLXNA1	3196.68	0.813805	0.0844823	9.63284	5.81002e-22	2.25049e-21
ABTB1	1967.59	0.502401	0.0717264	7.00441	2.48025e-12	6.02285e-12
CSPG5	31.1025	0.866698	0.160827	5.38902	7.0842e-08	1.32731e-07
AADAC	4.0783	1.97636	0.377428	5.23639	1.63746e-07	3.00489e-07
PLCH1	593.519	0.578922	0.107787	5.37096	7.83195e-08	1.46328e-07
DNAH1	811.985	1.38078	0.126141	10.9463	6.91995e-28	3.46635e-27
NKTR	3161.18	0.760345	0.101494	7.49151	6.80861e-14	1.79475e-13
EEF1B2	16303.4	0.668398	0.0723822	9.2343	2.59988e-20	9.37232e-20
IL1A	9.10196	0.595071	0.206276	2.88483	0.00391631	0.00527607
CCL20	1302.29	3.6679	0.253475	14.4705	1.86195e-47	1.96238e-46
ZAP70	501.147	2.95655	0.152612	19.373	1.30319e-83	4.91104e-82
STEAP3	2472.82	1.47001	0.199673	7.3621	1.8104e-13	4.67199e-13
OTOF	21.0013	2.61569	0.18174	14.3925	5.76804e-47	5.9773e-46
CENPA	74.158	2.48714	0.167811	14.8211	1.07018e-49	1.2498e-48
CYTIP	897.518	1.2071	0.123924	9.74061	2.02337e-22	7.99452e-22
SLC30A3	21.7405	1.17633	0.204501	5.7522	8.80883e-09	1.741e-08
MPV17	3491.04	0.755429	0.0601676	12.5554	3.71246e-36	2.60847e-35
ITGA4	2161.09	1.76867	0.105407	16.7794	3.45583e-63	6.345e-62
PCSK4	238.188	0.741336	0.116236	6.37784	1.79602e-10	3.91934e-10
RPS15	15227.4	1.03032	0.0942464	10.9322	8.08656e-28	4.03833e-27
INO80B	13.6348	1.43787	0.150168	9.57504	1.01817e-21	3.9034e-21
MOGS	3371.05	0.547946	0.0474301	11.5527	7.15328e-31	4.04016e-30
TTC31	1609.63	0.847719	0.0494284	17.1505	6.23603e-66	1.2726e-64
PCGF1	857.498	1.05776	0.0579532	18.252	1.99521e-74	5.52316e-73
TLX2	1.22623	0.67479	0.324236	2.08117	0.0374181	0.0460709
LOXL3	357.981	1.46302	0.101293	14.4435	2.7558e-47	2.89085e-46
DOK1	756.035	1.29449	0.0716851	18.0581	6.81698e-73	1.78776e-71
CCDC88A	2404.01	1.00282	0.0711405	14.0963	4.00336e-45	3.93276e-44
ACADL	2555.93	0.613646	0.145703	4.21163	2.5354e-05	4.04375e-05
REG1A	3150.37	2.6677	0.323327	8.25077	1.57376e-16	4.74216e-16
FANCL	600.065	0.578249	0.046944	12.3178	7.26073e-35	4.82203e-34
FN1	105543	1.82972	0.147917	12.3698	3.80537e-35	2.5633e-34
OTX1	8.96194	1.30114	0.292932	4.4418	8.92113e-06	1.46666e-05
GNLY	699.279	3.15886	0.150551	20.9819	9.5903e-98	6.01506e-96
ST3GAL5	1034	1.02526	0.0895271	11.4519	2.29964e-30	1.2716e-29
KDM3A	4717.58	0.840428	0.0537486	15.6363	4.12155e-55	5.82145e-54
PRKAG3	2.36544	1.73442	0.275364	6.29867	3.00204e-10	6.47477e-10
WNT6	46.4938	1.17461	0.188092	6.24489	4.24096e-10	9.06401e-10
IL18R1	604.976	1.26886	0.115334	11.0016	3.75379e-28	1.90363e-27
IL18RAP	111.651	1.79454	0.138228	12.9825	1.53862e-38	1.18302e-37
ABCB6	52.3223	2.5867	0.147831	17.4976	1.49451e-68	3.3679e-67
PASK	594.393	0.546058	0.0772026	7.07305	1.51561e-12	3.71713e-12
TPO	6.33864	1.89138	0.208859	9.05574	1.35643e-19	4.71725e-19
ID2	8283.6	0.512834	0.0833925	6.14963	7.76625e-10	1.63491e-09
HPCAL1	12622.5	1.86207	0.101773	18.2963	8.86142e-75	2.4721e-73
DLX2	12.2217	3.17985	0.217481	14.6212	2.0567e-48	2.25784e-47
LCT	3.08507	1.70375	0.265962	6.40598	1.49403e-10	3.27466e-10
DARS1	10480.6	1.08432	0.0608607	17.8164	5.27367e-71	1.29058e-69
SLC1A4	2031.96	1.94858	0.0737445	26.4234	7.38203e-154	2.64838e-151
WIPF1	5542.67	1.41114	0.0707238	19.9529	1.4158e-88	6.23996e-87
PLEK	2086.61	2.26383	0.13145	17.222	1.81559e-66	3.76945e-65
TIA1	3350.69	0.776682	0.0837925	9.26911	1.87703e-20	6.81582e-20
KISS1R	525.391	6.4053	0.264166	24.2472	7.07238e-130	1.23169e-127
EPAS1	48761.5	0.607742	0.105391	5.76654	8.09135e-09	1.60308e-08
CD207	72.896	1.22511	0.193561	6.32934	2.4621e-10	5.33782e-10
GRIN3B	44.5135	0.854722	0.20217	4.22773	2.36059e-05	3.76896e-05
VAX2	21.6375	1.26048	0.18444	6.83413	8.25047e-12	1.94477e-11
PRRX1	819.801	0.846427	0.179344	4.71956	2.3635e-06	4.03892e-06
TNR	29.1224	1.08347	0.238325	4.54617	5.46319e-06	9.1187e-06
GPX7	705.14	0.576371	0.0946826	6.0874	1.14756e-09	2.39638e-09
TPSG1	180.618	2.42682	0.286124	8.48171	2.21904e-17	6.95286e-17
QSOX1	12365.7	0.808679	0.123598	6.54282	6.03705e-11	1.35434e-10
ERRFI1	13615.6	0.642167	0.153921	4.17206	3.01865e-05	4.79021e-05
ELAPOR1	205.35	1.72694	0.169598	10.1826	2.37226e-24	1.01949e-23
OPRD1	30.6497	1.81282	0.146372	12.3851	3.14737e-35	2.13047e-34
CAPZA1	7399.35	0.66423	0.0561842	11.8224	2.99154e-32	1.78457e-31
S100PBP	1338.85	0.641446	0.052652	12.1828	3.84077e-34	2.47737e-33
ARHGEF2	4169.74	0.502884	0.0607529	8.27754	1.25743e-16	3.80817e-16
SRM	2347.58	0.959802	0.0922157	10.4082	2.27413e-25	1.02214e-24
FBXO6	855.788	1.02432	0.0937572	10.9253	8.72959e-28	4.35097e-27
MIIP	725.889	0.596369	0.0943368	6.3217	2.58703e-10	5.59987e-10
NCF2	1082.42	1.75708	0.112698	15.5911	8.36496e-55	1.17227e-53
PDC	3.88569	1.55104	0.195044	7.95223	1.83183e-15	5.20422e-15
RPE65	5.59026	2.74286	0.248227	11.0498	2.19705e-28	1.12537e-27
CFHR3	20.5199	0.670597	0.243397	2.75516	0.00586629	0.00778037
ZBTB17	1244.6	0.573567	0.0632666	9.06588	1.236e-19	4.30762e-19
CD58	1045.77	0.537404	0.0661738	8.1211	4.61974e-16	1.35429e-15
TFAP2E	35.4832	0.65988	0.124011	5.32114	1.03117e-07	1.91205e-07
CD2	1312.44	3.04195	0.161229	18.8672	2.12233e-79	6.97346e-78
NR5A2	486.313	1.27657	0.112235	11.3741	5.62826e-30	3.06775e-29
KIF21B	517.886	2.14383	0.114526	18.7191	3.45722e-78	1.07666e-76
ADPRS	2715.73	0.897092	0.0677235	13.2464	4.73398e-40	3.81998e-39
NID1	13582	1.37919	0.105141	13.1175	2.61323e-39	2.0614e-38
BMP8B	383.767	1.2091	0.149191	8.10434	5.30311e-16	1.54981e-15
SIPA1L2	2929.58	1.14396	0.0846486	13.5142	1.2893e-41	1.10394e-40
RLF	1929.76	0.661058	0.0604021	10.9443	7.07793e-28	3.54252e-27
KCNQ4	72.2368	0.652414	0.153326	4.25509	2.08967e-05	3.35312e-05
SLAMF1	165.495	1.52339	0.147127	10.3543	4.00191e-25	1.77733e-24
CD48	496.106	1.94096	0.134112	14.4727	1.80254e-47	1.902e-46
ACTL8	4.54901	4.28745	0.585467	7.32312	2.42264e-13	6.20553e-13
RGS4	409.6	0.588512	0.168234	3.49817	0.000468458	0.000680201
IGSF21	170.751	1.56698	0.13457	11.6444	2.45062e-31	1.4076e-30
PLA2G2D	152.331	3.33096	0.26698	12.4764	1.00401e-35	6.94293e-35
GBP1	5558.94	1.80137	0.125855	14.3131	1.81338e-46	1.85664e-45
CDK18	17474.2	2.38504	0.112543	21.1923	1.12554e-99	7.59018e-98
CD160	59.6736	1.7532	0.102728	17.0664	2.63973e-65	5.19565e-64
ID3	5980.18	0.649887	0.101012	6.43376	1.24486e-10	2.7416e-10
PRPF3	2251.73	0.93099	0.081694	11.3961	4.37434e-30	2.39374e-29
P3H1	2397.9	1.3525	0.0860836	15.7115	1.26136e-55	1.81301e-54
SLC2A1	16675.3	2.01145	0.120394	16.7073	1.16051e-62	2.10915e-61
CDC20	349.578	1.74138	0.151816	11.4703	1.85988e-30	1.03354e-29
PTCH2	138.15	1.48812	0.131151	11.3466	7.70928e-30	4.17162e-29
PIK3R3	3976.44	0.55048	0.0966237	5.69715	1.21829e-08	2.38865e-08
MROH9	2.00613	2.59205	0.31604	8.20167	2.37063e-16	7.06502e-16
FASLG	156.673	3.50648	0.175127	20.0224	3.51033e-89	1.5861e-87
TNFSF4	264.06	0.808322	0.0956692	8.44914	2.93462e-17	9.15499e-17
PLPPR5	368.393	6.39363	0.296061	21.5957	1.97251e-103	1.53768e-101
PLPPR4	132.324	1.00433	0.192862	5.20752	1.91386e-07	3.49671e-07
RSRP1	2445.05	1.04249	0.130091	8.01355	1.11448e-15	3.2048e-15
NEK2	138.494	2.07681	0.152423	13.6252	2.83462e-42	2.48886e-41
CENPF	763.258	1.82179	0.141071	12.914	3.75435e-38	2.84039e-37
SLC5A9	1104.61	0.765591	0.16489	4.64303	3.4333e-06	5.81169e-06
POLR1G	148.527	0.817596	0.0674634	12.1191	8.36793e-34	5.32955e-33
MUC5B	25.962	2.86517	0.246019	11.6461	2.40093e-31	1.38038e-30
CTSD	44015.9	0.722081	0.117646	6.13775	8.36973e-10	1.75824e-09
A4GNT	52.1671	1.35843	0.18527	7.33215	2.26488e-13	5.81138e-13
SLC8A2	10.6017	0.82458	0.238524	3.45701	0.000546214	0.000788824
RPS25	27495.1	0.729551	0.0656463	11.1134	1.08014e-28	5.59827e-28
KIF14	116.194	2.72663	0.148307	18.385	1.73144e-75	4.94564e-74
NRP2	4352.45	1.70649	0.110535	15.4384	9.03328e-54	1.2285e-52
KLF7	3427.25	0.555798	0.0792072	7.01701	2.26662e-12	5.51005e-12
C1orf54	754.439	1.09826	0.0955644	11.4924	1.44061e-30	8.04786e-30
IRAG2	1104.05	1.25697	0.118206	10.6337	2.07698e-26	9.7864e-26
FILIP1	574.425	1.61381	0.119844	13.4659	2.48178e-41	2.10289e-40
HMGN3	5034.31	0.773146	0.097566	7.92435	2.2935e-15	6.48091e-15
CNR1	129.728	1.67091	0.192801	8.66649	4.45653e-18	1.4396e-17
PLAGL1	2001.56	1.23859	0.111543	11.1041	1.19803e-28	6.19767e-28
TNFAIP3	4127.89	1.2942	0.0918391	14.0921	4.24806e-45	4.16175e-44
RAB32	1806.2	0.832241	0.0757386	10.9883	4.34902e-28	2.1994e-27
MYB	45.3337	2.43205	0.184574	13.1766	1.19725e-39	9.53229e-39
ARG1	12.4206	1.13259	0.152612	7.42137	1.15916e-13	3.02399e-13
PMFBP1	50.2615	2.1016	0.157721	13.3248	1.66062e-40	1.36456e-39
ABCG2	1153.11	0.973745	0.140883	6.91175	4.78724e-12	1.14467e-11
STBD1	124.701	0.867652	0.0806885	10.7531	5.73002e-27	2.7623e-26
PCDH17	2655.5	1.98996	0.129023	15.4233	1.14193e-53	1.54479e-52
HS1BP3	4529.17	0.677835	0.0732526	9.25338	2.17505e-20	7.87884e-20
CCND2	3842.65	1.21246	0.107087	11.3222	1.0194e-29	5.47815e-29
FGF23	2.25799	1.11951	0.38059	2.9415	0.00326626	0.0044306
ELL2	4231.26	0.762473	0.11627	6.55778	5.46134e-11	1.22856e-10
CNTRL	891.036	0.524751	0.0792507	6.62141	3.55788e-11	8.08376e-11
PHF19	1014.13	0.59673	0.074741	7.98397	1.417e-15	4.04684e-15
NEK6	7050.27	1.97644	0.106897	18.4893	2.51754e-76	7.42757e-75
SLC46A2	11.7931	1.25041	0.153743	8.13315	4.18279e-16	1.22981e-15
CSF3R	1093.32	2.77181	0.133677	20.7351	1.67185e-95	9.61204e-94
PROX2	20.1022	1.20474	0.142116	8.47713	2.30808e-17	7.22933e-17
PGF	9254.56	4.68459	0.20395	22.9693	9.45527e-117	1.13072e-114
IFI27L2	1494.58	0.885525	0.101105	8.7585	1.97861e-18	6.51832e-18
ACYP1	302.816	0.56243	0.0864245	6.50776	7.62772e-11	1.70012e-10
FLVCR2	712.55	0.515785	0.0987299	5.2242	1.74912e-07	3.20389e-07
TGFB3	1217.63	1.01999	0.116189	8.77875	1.653e-18	5.47277e-18
ZNF410	34.7555	0.990512	0.123071	8.04831	8.39462e-16	2.42719e-15
TMEM214	7110.63	0.581863	0.0563516	10.3256	5.39897e-25	2.38187e-24
LGALSL	1782.16	0.526963	0.0744795	7.07529	1.49141e-12	3.66028e-12
CNRIP1	904.348	0.81147	0.0909223	8.92487	4.46212e-19	1.51738e-18
BCL11A	237.465	1.33095	0.137887	9.65246	4.79897e-22	1.86329e-21
OGFRL1	3516.08	0.702613	0.086569	8.11622	4.80937e-16	1.40781e-15
NKX2-3	11.8294	2.98164	0.421429	7.07505	1.49391e-12	3.66589e-12
PPP1R3C	4031.91	1.97219	0.113968	17.3049	4.32363e-67	9.17838e-66
MXI1	6606.23	0.951315	0.0771803	12.3259	6.57268e-35	4.38456e-34
PRLHR	1.23048	2.72976	0.36893	7.39914	1.37065e-13	3.56174e-13
KCNIP2	89.5634	1.77414	0.155592	11.4025	4.06308e-30	2.22477e-29
CFAP58	52.474	0.79295	0.104418	7.59402	3.10138e-14	8.30957e-14
DUSP1	56289.5	0.963662	0.116443	8.27579	1.27602e-16	3.86315e-16
MSX2	45.5353	0.611325	0.2101	2.90969	0.00361785	0.00489014
EQTN	3.84522	0.557195	0.169146	3.29416	0.000987157	0.00139948
CD274	412.376	0.59809	0.111625	5.35804	8.41286e-08	1.56887e-07
MTHFD1L	1335.33	0.636127	0.0838556	7.58598	3.2998e-14	8.82669e-14
MYCT1	1732.77	0.688783	0.111353	6.18558	6.1875e-10	1.30994e-09
CXorf21	209.143	1.64104	0.126429	12.9799	1.59038e-38	1.22176e-37
ARAP3	2445.75	0.978984	0.0994438	9.84459	7.23323e-23	2.91769e-22
PCDHB8	97.5034	1.09016	0.174832	6.23545	4.50491e-10	9.61555e-10
PCDHB10	356.661	1.71993	0.108658	15.8288	1.96925e-56	2.92421e-55
PCDHB14	727.493	1.41313	0.110691	12.7664	2.5251e-37	1.84803e-36
PCDHB12	212.915	0.902117	0.111896	8.06213	7.49738e-16	2.17477e-15
SLC25A2	3.74133	1.6829	0.248003	6.78582	1.15431e-11	2.69398e-11
TNN	99.6786	0.940078	0.196546	4.78299	1.72708e-06	2.97487e-06
TNFSF18	44.6776	0.697337	0.167569	4.1615	3.1616e-05	5.00997e-05
SEC16B	33.1663	1.6834	0.128986	13.051	6.27292e-39	4.87115e-38
GPR31	12.0887	2.29246	0.220643	10.3899	2.75628e-25	1.23236e-24
TTLL2	16.183	0.539883	0.262561	2.05622	0.0397617	0.0488223
TEX11	337.765	4.24974	0.246531	17.2382	1.37356e-66	2.86833e-65
ARR3	19.9949	0.604818	0.124299	4.86584	1.1397e-06	1.98639e-06
LYZL1	6.25852	4.13595	0.357282	11.5761	5.44407e-31	3.08549e-30
IQSEC3	808.55	1.28924	0.237622	5.42561	5.77557e-08	1.08712e-07
TNFSF11	34.346	2.11482	0.247611	8.54091	1.33171e-17	4.2183e-17
SMAD9	1579.81	0.585995	0.128057	4.57606	4.73814e-06	7.93658e-06
EXOSC8	960.862	0.704657	0.0613629	11.4834	1.59799e-30	8.9076e-30
TGFBI	92801	4.15724	0.242179	17.166	4.77283e-66	9.7734e-65
SIL1	3067.64	0.555312	0.0898897	6.17771	6.50389e-10	1.37563e-09
MYOT	33.939	1.99499	0.196713	10.1416	3.61e-24	1.53998e-23
DUSP4	988.416	1.88588	0.123433	15.2785	1.06295e-52	1.39994e-51
CLU	108294	0.712035	0.142734	4.98853	6.08397e-07	1.07915e-06
TNFRSF10B	5664.07	1.51295	0.0708009	21.3691	2.59345e-101	1.84608e-99
SORBS3	6192.01	0.567091	0.0825818	6.86702	6.55572e-12	1.55469e-11
NPPB	1.28903	0.907469	0.399803	2.26979	0.0232205	0.0291809
TBX4	8.81052	1.78876	0.208663	8.57249	1.01269e-17	3.22029e-17
NCAPH	191.971	1.95985	0.124998	15.6791	2.10356e-55	2.99711e-54
LRAT	259.198	2.26323	0.178129	12.7056	5.50475e-37	3.9945e-36
TMEM131L	1129.42	1.07644	0.0639091	16.8433	1.17407e-63	2.19609e-62
ADCY7	496.853	1.91291	0.135644	14.1024	3.66894e-45	3.60819e-44
TAS2R10	6.92467	1.35866	0.164371	8.26582	1.38741e-16	4.19472e-16
KCNJ8	1220.6	0.572336	0.114411	5.00246	5.6603e-07	1.00619e-06
A1BG	6.3557	0.83511	0.157609	5.29862	1.16682e-07	2.15911e-07
RGSL1	3.58588	3.0926	0.309144	10.0038	1.46706e-23	6.08323e-23
CSTA	209.858	2.36719	0.136251	17.3738	1.30402e-67	2.83533e-66
DPPA4	5.64153	1.26632	0.232646	5.44314	5.23488e-08	9.87935e-08
POPDC2	418.352	1.56207	0.104773	14.9091	2.87594e-50	3.421e-49
CD80	50.9983	2.46587	0.155199	15.8884	7.62016e-57	1.14866e-55
KIF18A	146.804	1.53983	0.117642	13.0891	3.8004e-39	2.97693e-38
PILRB	329.253	2.75257	0.205562	13.3905	6.87338e-41	5.71603e-40
GJB6	14.2613	0.963343	0.332167	2.90018	0.00372948	0.00503533
CCRL2	382.498	1.41696	0.112218	12.6269	1.50087e-36	1.07304e-35
CCR2	538.291	1.33761	0.148941	8.98083	2.68737e-19	9.25084e-19
GHSR	0.742958	1.39068	0.313992	4.42902	9.4661e-06	1.55483e-05
TNFSF10	15964.2	0.676818	0.114609	5.90543	3.51739e-09	7.11569e-09
TMEM156	116.463	1.44347	0.13142	10.9837	4.58014e-28	2.31172e-27
CPXM2	3072.92	0.506615	0.198131	2.55697	0.0105587	0.0136852
TMEM54	1440.56	0.844629	0.12121	6.96834	3.20709e-12	7.73756e-12
CSMD2	149.746	0.987557	0.140194	7.0442	1.86527e-12	4.55041e-12
HPCA	85.0694	2.84991	0.162204	17.5699	4.19086e-69	9.60098e-68
TMIGD3	153.641	2.70898	0.131674	20.5734	4.75172e-94	2.60662e-92
GPSM2	399.813	0.593243	0.107765	5.50498	3.69207e-08	7.0336e-08
CXCR4	11157.6	2.80576	0.106925	26.2404	9.2056e-152	3.05796e-149
SV2C	27.5972	0.98148	0.180819	5.42797	5.69974e-08	1.07329e-07
GTF3A	5297.86	0.972343	0.0786024	12.3704	3.77883e-35	2.54638e-34
SASH3	1186.88	2.4583	0.120817	20.3472	4.91301e-92	2.48252e-90
PAEP	131.832	8.07135	0.518841	15.5565	1.43761e-54	2.00528e-53
OBP2A	4.33117	3.89847	0.35054	11.1213	9.88041e-29	5.13129e-28
LAX1	160.775	2.04877	0.167419	12.2374	1.96286e-34	1.28129e-33
CD244	160.195	2.32752	0.1272	18.298	8.57662e-75	2.39638e-73
LY9	183.439	2.12469	0.14925	14.2358	5.49608e-46	5.52937e-45
HS3ST2	352.504	4.91381	0.230232	21.3429	4.54061e-101	3.1941e-99
OPN4	19.1243	5.49091	0.337096	16.2889	1.18395e-59	1.9556e-58
ZNF205	677.6	1.26159	0.0943681	13.3688	9.20323e-41	7.62529e-40
RPL5	50358.1	0.526999	0.0652044	8.08225	6.3581e-16	1.85119e-15
LRRC39	52.341	1.66185	0.141995	11.7036	1.22131e-31	7.10831e-31
RWDD3	95.9312	0.51231	0.0769638	6.6565	2.80422e-11	6.41036e-11
CCDC18	159.473	1.22806	0.100308	12.2428	1.83487e-34	1.19993e-33
ZMIZ2	6692.04	0.812766	0.0791862	10.264	1.02387e-24	4.46108e-24
OCM	4.9037	1.46535	0.190293	7.7005	1.35536e-14	3.69659e-14
EEPD1	666.71	0.63766	0.0765818	8.32652	8.32507e-17	2.54404e-16
INHBA	1471.55	0.943328	0.165857	5.68759	1.28841e-08	2.52281e-08
NT5C3A	2021.13	0.939316	0.0785384	11.96	5.75878e-33	3.53771e-32
ARL4A	1045.61	1.13094	0.0842895	13.4173	4.78598e-41	4.00798e-40
POLM	1359.47	0.603288	0.071586	8.42747	3.53231e-17	1.09852e-16
RAMP3	4155.77	0.517626	0.12598	4.1088	3.97725e-05	6.26813e-05
TWIST1	64.2406	1.07262	0.156719	6.84425	7.68795e-12	1.81767e-11
GLIPR2	1272.98	1.0651	0.0906754	11.7463	7.38135e-32	4.33694e-31
TAF1L	1.41369	0.586967	0.232573	2.52379	0.0116097	0.0149813
CYREN	2103.39	0.822454	0.0602617	13.648	2.07395e-42	1.82634e-41
CALD1	31353.3	0.60517	0.084319	7.17715	7.11782e-13	1.77777e-12
AKR1D1	8.02627	2.28499	0.311862	7.32693	2.35489e-13	6.03716e-13
SFTPA1	1.64794	0.966056	0.393641	2.45416	0.0141216	0.0180938
NEUROG3	2.60735	1.91981	0.319041	6.01744	1.77197e-09	3.65059e-09
SRGN	8169.24	0.647239	0.0967775	6.68791	2.2638e-11	5.19549e-11
P4HA1	8392.32	1.71735	0.0820597	20.9281	2.97201e-97	1.81952e-95
ZWINT	637.259	0.552683	0.0816194	6.77147	1.27484e-11	2.96796e-11
CIT	4871.96	0.695214	0.147928	4.69967	2.60579e-06	4.44323e-06
HVCN1	400.452	1.34303	0.0780725	17.2024	2.54811e-66	5.27198e-65
CDKN2C	1391.79	1.56321	0.0898882	17.3906	9.71516e-68	2.11493e-66
BHLHE41	7378.57	2.77203	0.114483	24.2134	1.60763e-129	2.72053e-127
SSPN	2166.44	1.19291	0.100006	11.9284	8.42206e-33	5.14385e-32
CCDC91	2611.92	0.59092	0.155354	3.80371	0.000142543	0.000215375
PRDX4	5517.6	1.44368	0.0796156	18.1331	1.74597e-73	4.70259e-72
DDX39A	2557.26	1.05073	0.0759397	13.8364	1.53807e-43	1.41341e-42
PKN1	9929.44	0.72435	0.0603911	11.9943	3.80536e-33	2.35951e-32
ADGRE5	4513.16	1.14272	0.0830382	13.7614	4.35167e-43	3.93846e-42
EBPL	1089.39	0.7219	0.0749733	9.62877	6.04513e-22	2.34004e-21
CENPK	154.125	1.91937	0.110211	17.4153	6.31116e-68	1.38907e-66
NEUROD4	3.54816	2.71641	0.624731	4.34813	1.37301e-05	2.2313e-05
ARHGAP9	684.529	2.63384	0.130106	20.2437	4.03411e-91	1.96108e-89
NCKAP1L	2836.59	2.32053	0.125436	18.4997	2.07578e-76	6.14445e-75
MMP19	561.639	0.984571	0.170019	5.79095	6.99903e-09	1.39266e-08
PFDN5	125.022	2.21758	0.148667	14.9164	2.57739e-50	3.07198e-49
PDE1B	851.509	1.66508	0.106247	15.6717	2.36063e-55	3.35805e-54
HOXC13	15.33	1.93091	0.215106	8.97655	2.79382e-19	9.61172e-19
CDK2	951.857	0.509633	0.0518572	9.82763	8.56069e-23	3.44463e-22
LRP1	20682.2	0.920477	0.100177	9.18849	3.98401e-20	1.42134e-19
HOXC11	114.146	0.879566	0.162764	5.40393	6.51948e-08	1.22496e-07
NFE2	42.8815	0.649656	0.161236	4.02923	5.59588e-05	8.72936e-05
HOXC12	10.4132	2.2796	0.238278	9.56699	1.10065e-21	4.21059e-21
TUBA1B	4792.89	1.12251	0.083715	13.4087	5.37897e-41	4.49199e-40
STIL	243.009	0.731611	0.0900905	8.12084	4.6296e-16	1.35696e-15
HJURP	210.68	2.931	0.161106	18.193	5.86611e-74	1.59434e-72
COL10A1	116.24	0.85076	0.263671	3.2266	0.00125271	0.0017605
RAB9B	136.311	0.7715	0.102933	7.49515	6.62221e-14	1.74639e-13
NMI	1435.53	1.03066	0.066758	15.4387	8.99251e-54	1.22388e-52
TNFAIP6	2807.44	5.6721	0.201501	28.1493	2.44526e-174	1.51252e-171
SLC36A1	1539.44	0.889693	0.0956371	9.3028	1.36792e-20	4.98939e-20
LPGAT1	5231.41	0.768618	0.0641659	11.9786	4.60023e-33	2.8445e-32
BATF3	216.788	2.15386	0.127927	16.8367	1.3143e-63	2.45072e-62
KCNJ2	1152.99	1.86428	0.1332	13.9961	1.64587e-44	1.57292e-43
EXOSC9	1016.28	0.544102	0.0376958	14.434	3.16171e-47	3.30121e-46
B9D2	530.043	0.939469	0.0757576	12.401	2.58147e-35	1.75337e-34
COQ8B	2132.08	0.502098	0.0572072	8.77682	1.6816e-18	5.56334e-18
C4BPA	41.8295	1.41033	0.327285	4.30919	1.63854e-05	2.64914e-05
C4BPB	20.9249	0.823907	0.251126	3.28085	0.00103494	0.0014641
RAB38	526.515	0.963902	0.0784073	12.2935	9.81388e-35	6.46736e-34
CKS2	631.288	0.854659	0.137154	6.23139	4.62316e-10	9.86325e-10
CHPF	7134.42	0.780612	0.108694	7.18173	6.88371e-13	1.7205e-12
INHA	83.1203	1.03929	0.244653	4.24801	2.15678e-05	3.45555e-05
FAM124B	174.938	0.804856	0.142342	5.65439	1.56398e-08	3.04578e-08
SLC12A4	5066.67	0.568407	0.0507285	11.2049	3.85813e-29	2.03371e-28
ENKD1	1299.24	0.609252	0.0938429	6.49226	8.45602e-11	1.8803e-10
GCNT7	11.5116	1.33781	0.151769	8.81479	1.19914e-18	3.99521e-18
PI3	82.517	2.80435	0.325499	8.61553	6.96182e-18	2.23201e-17
FAM209A	2.86522	2.2288	0.266627	8.35922	6.31366e-17	1.93962e-16
WFDC3	54.9133	1.07458	0.189793	5.66187	1.49728e-08	2.92032e-08
PREX1	5176.89	1.37659	0.0773881	17.7881	8.73818e-71	2.12392e-69
SLC12A5	46.8239	2.39436	0.14675	16.3159	7.60899e-60	1.26263e-58
PLCG1	4686.51	0.650385	0.0597454	10.8859	1.34514e-27	6.65997e-27
TOX2	537.556	1.73952	0.117914	14.7525	2.96687e-49	3.38979e-48
GDAP1L1	9.79202	1.41538	0.217427	6.50968	7.53089e-11	1.67917e-10
GTSF1L	5.57173	3.85889	0.367269	10.507	8.02257e-26	3.68713e-25
ZNF831	187.956	2.24671	0.154565	14.5357	7.20265e-48	7.7135e-47
CDH26	53.5168	1.59062	0.104296	15.2509	1.62301e-52	2.11889e-51
SNAI1	556.598	0.84106	0.148606	5.65967	1.51665e-08	2.9565e-08
STX16	3750.53	0.983248	0.072706	13.5236	1.13453e-41	9.74208e-41
PMEPA1	7761.5	1.62036	0.121766	13.3072	2.10259e-40	1.72142e-39
RBPJL	3.61581	1.81806	0.306779	5.92629	3.09849e-09	6.29239e-09
ZBP1	147.36	2.89528	0.172016	16.8315	1.43446e-63	2.66923e-62
MAGEA10	1.91391	3.37906	0.413776	8.1664	3.17735e-16	9.41292e-16
FASTKD3	923.104	0.614323	0.0716161	8.57801	9.65299e-18	3.0734e-17
CHST8	8.23336	0.757258	0.199396	3.79775	0.000146014	0.000220509
IL9R	12.9394	2.10446	0.180402	11.6654	1.91515e-31	1.1057e-30
NAGK	3309.8	0.664925	0.0513698	12.9439	2.54395e-38	1.9369e-37
IL17C	2.44563	0.570928	0.24914	2.29159	0.0219291	0.0276065
PSG8	1.47818	2.51216	0.570847	4.40075	1.07877e-05	1.76528e-05
CEACAM8	2.41813	1.14819	0.313174	3.66632	0.000246069	0.000365245
GRM4	12.3334	1.98243	0.241024	8.22505	1.95103e-16	5.84366e-16
BTN2A2	1567.51	1.18557	0.071867	16.4967	3.87524e-61	6.70985e-60
BTN1A1	6.71787	1.0621	0.155703	6.82135	9.01863e-12	2.11773e-11
SLC17A3	12747.7	1.64455	0.243154	6.76342	1.34776e-11	3.13407e-11
SERPINB6	9343.11	0.594985	0.0510791	11.6483	2.34067e-31	1.34747e-30
AL365205.1	26.4774	1.19916	0.141867	8.45275	2.84509e-17	8.88032e-17
RPS10	43.4274	1.75599	0.146888	11.9546	6.14501e-33	3.76981e-32
H2BC11	35.0375	1.01593	0.163768	6.20343	5.52471e-10	1.17281e-09
OR2B6	2.98664	2.36482	0.298556	7.92086	2.35864e-15	6.66079e-15
SPDEF	28.8106	2.6239	0.273633	9.5891	8.88584e-22	3.41827e-21
TREM1	318.654	2.14433	0.204419	10.4899	9.61441e-26	4.39957e-25
KLHL31	95.8899	1.65512	0.129315	12.7991	1.65879e-37	1.2245e-36
COL21A1	738.003	2.20803	0.171307	12.8893	5.17224e-38	3.8885e-37
CDKN1A	12374	0.657667	0.105626	6.22636	4.7739e-10	1.0174e-09
CPNE5	563.737	1.81764	0.13553	13.4114	5.18502e-41	4.33204e-40
KCNK17	40.6794	3.5187	0.275863	12.7553	2.91394e-37	2.1274e-36
NRN1	1279.86	1.15358	0.180684	6.38455	1.71902e-10	3.75451e-10
RUNX2	600.897	1.46641	0.119256	12.2963	9.47787e-35	6.24822e-34
OPN5	2.23501	1.05188	0.269533	3.90262	9.51571e-05	0.000145879
GCM2	1.0214	0.789586	0.280888	2.81103	0.0049383	0.00659298
CXCL6	330.462	0.75611	0.301368	2.50892	0.0121099	0.0155988
EREG	27.6177	0.799217	0.252937	3.15975	0.00157907	0.00220207
WNT1	9.41942	2.34572	0.18987	12.3544	4.61456e-35	3.09834e-34
LRRC29	378.097	0.502034	0.0920301	5.4551	4.8945e-08	9.26037e-08
DOK4	4637.6	0.721001	0.0739508	9.74974	1.8495e-22	7.31561e-22
GPR18	59.3926	2.0092	0.146279	13.7354	6.23427e-43	5.60834e-42
RAP2A	3802.23	0.511931	0.066845	7.65848	1.88145e-14	5.0981e-14
SLC10A2	1154.76	0.573483	0.278031	2.06265	0.0391455	0.048092
EFNB2	2729.79	0.839747	0.104429	8.04131	8.88835e-16	2.56746e-15
SOX21	4.38193	2.41195	0.312718	7.71286	1.23029e-14	3.36315e-14
HROB	121.201	1.56122	0.0953306	16.3769	2.79751e-60	4.71633e-59
KIF25	26.1092	1.20674	0.166013	7.26897	3.62246e-13	9.20261e-13
IRF1	3185.15	1.24604	0.110161	11.3111	1.15652e-29	6.20011e-29
RNF113A	783.546	0.702107	0.0507959	13.8221	1.87424e-43	1.71882e-42
TMEM255A	559.419	1.2383	0.239153	5.17787	2.24437e-07	4.07898e-07
SOX9	3891.85	0.625377	0.145264	4.3051	1.6691e-05	2.69587e-05
TEKT3	18.5466	1.00376	0.132603	7.56966	3.74212e-14	9.98009e-14
MYH2	4.17043	1.11625	0.387512	2.88055	0.00396982	0.00534574
NUP85	1541.19	0.814835	0.0550642	14.7979	1.51111e-49	1.74879e-48
NT5C	798.673	0.660525	0.0857866	7.69962	1.3647e-14	3.72149e-14
KIR2DL1	11.3247	2.46048	0.184841	13.3114	1.98785e-40	1.62822e-39
OPRL1	10.2924	0.610536	0.124237	4.9143	8.91011e-07	1.56328e-06
PLGLB2	4.48665	1.79469	0.206585	8.68741	3.70789e-18	1.20297e-17
IL37	1.30597	2.56352	0.34128	7.51148	5.84634e-14	1.54496e-13
INSIG2	4442.02	0.856847	0.0696638	12.2998	9.08481e-35	5.99571e-34
TNFSF9	535.565	3.4981	0.161343	21.6811	3.09441e-104	2.48913e-102
RPL23	36538.9	0.711936	0.0653633	10.892	1.25877e-27	6.23925e-27
CD70	2993.46	6.11586	0.232337	26.3233	1.03918e-152	3.65507e-150
C3	103331	3.75585	0.181887	20.6493	9.89514e-95	5.56423e-93
TRIP10	3851.27	0.943846	0.0745375	12.6627	9.51604e-37	6.86088e-36
TNFSF14	405.767	3.85253	0.205517	18.7456	2.10305e-78	6.61835e-77
SNRPD2	6252.22	0.657801	0.0865605	7.59932	2.97684e-14	7.98423e-14
RTN2	304.443	0.620224	0.0952138	6.51401	7.317e-11	1.6327e-10
VASP	5312.22	0.729494	0.0631923	11.544	7.91374e-31	4.45704e-30
CD93	16135.6	1.06076	0.113348	9.3584	8.09545e-21	2.98614e-20
NKX2-2	2.15588	2.39004	0.473152	5.0513	4.38806e-07	7.84151e-07
RBCK1	7460.74	1.24614	0.0960458	12.9745	1.70776e-38	1.3097e-37
STK35	2220.58	0.536485	0.0502003	10.6869	1.17228e-26	5.59712e-26
SNRPB	3674.99	0.72565	0.0880138	8.24473	1.65531e-16	4.98456e-16
BMP2	1331.05	0.864213	0.118588	7.28754	3.15672e-13	8.03992e-13
ZNF133	769.167	0.520394	0.0649141	8.01666	1.08661e-15	3.12567e-15
TCF15	62.3211	0.81668	0.163167	5.00517	5.58134e-07	9.92546e-07
TMEM74B	99.7611	4.15249	0.172636	24.0534	7.68582e-128	1.19885e-125
FAM110A	654.962	1.1506	0.0752312	15.2942	8.36373e-53	1.10559e-51
SIRPD	4.16724	3.13631	0.267384	11.7296	8.98702e-32	5.25968e-31
S1PR4	234.683	1.8533	0.116859	15.8593	1.21285e-56	1.81301e-55
NCLN	3731.4	0.661411	0.0629415	10.5083	7.90693e-26	3.63585e-25
ROMO1	2386.72	0.613216	0.127037	4.82706	1.38561e-06	2.40239e-06
BPIFB1	10.6929	2.7683	0.373795	7.40593	1.30238e-13	3.38925e-13
CEP250	2474.64	0.922267	0.0714939	12.8999	4.50438e-38	3.39923e-37
GRPR	25.1414	1.86746	0.229063	8.15263	3.56104e-16	1.05201e-15
ST3GAL3	82.8252	1.55451	0.127757	12.1677	4.61681e-34	2.96514e-33
KLC1	887.739	1.03127	0.099263	10.3893	2.77317e-25	1.23929e-24
XRCC3	385.864	1.53095	0.109421	13.9914	1.75951e-44	1.67616e-43
MCF2L	4039.33	1.15526	0.101821	11.3459	7.7706e-30	4.20353e-29
F10	590.706	1.33124	0.22942	5.80265	6.52731e-09	1.3001e-08
IGFLR1	55.2828	1.63489	0.14384	11.366	6.17188e-30	3.35489e-29
GPR42	1.54893	2.80294	0.395629	7.08478	1.39265e-12	3.42444e-12
FFAR2	29.272	1.76255	0.158943	11.0892	1.41497e-28	7.2999e-28
HCST	55.0078	2.02948	0.154999	13.0935	3.58843e-39	2.81581e-38
KRT36	7.2018	3.74578	0.265804	14.0923	4.23587e-45	4.15208e-44
CCR7	222.372	1.68543	0.159225	10.5852	3.49143e-26	1.628e-25
NR1D1	1874.85	0.699434	0.116298	6.01414	1.80847e-09	3.7232e-09
FRMD8	2758.09	0.854928	0.0594967	14.3693	8.05912e-47	8.32265e-46
IRF3	2416.72	0.906383	0.0772252	11.7369	8.24785e-32	4.83497e-31
RRAS	3541.87	0.826065	0.0951816	8.67884	3.99842e-18	1.29582e-17
TSKS	11.4062	1.40586	0.168894	8.32396	8.50738e-17	2.59641e-16
PRKCG	5.44975	2.38141	0.311966	7.63355	2.28369e-14	6.15643e-14
IFI6	4957.28	0.909599	0.114098	7.97207	1.56045e-15	4.45012e-15
SSX1	1.94326	2.06839	0.609651	3.39274	0.000691971	0.00099134
UXT	1951.23	0.514485	0.0838241	6.13768	8.37348e-10	1.75882e-09
CFP	28.0274	1.67342	0.12496	13.3917	6.75974e-41	5.62674e-40
SIX1	128.43	2.42903	0.160073	15.1746	5.21162e-52	6.69671e-51
RHOJ	1764.25	0.757861	0.106629	7.10746	1.18198e-12	2.92366e-12
DLGAP5	187.442	2.71958	0.14986	18.1474	1.34551e-73	3.64039e-72
L3HYPDH	590.958	0.617715	0.0944089	6.54297	6.03092e-11	1.35321e-10
PZP	35.8528	1.27649	0.130214	9.803	1.09295e-22	4.37131e-22
EVI2A	476.799	1.88347	0.122456	15.3808	2.20096e-53	2.95073e-52
OMG	28.1128	1.88478	0.147791	12.753	2.99895e-37	2.18768e-36
DYNC2I1	2120.63	0.904307	0.0704162	12.8423	9.50021e-38	7.06236e-37
FAM78A	863.157	2.38658	0.0982071	24.3015	1.88918e-130	3.35526e-128
NXF5	9.24111	2.03363	0.214896	9.46334	2.98256e-21	1.12044e-20
CANX	71762.5	0.513047	0.0710073	7.22527	5.0011e-13	1.25873e-12
INTS11	3876.73	0.552197	0.061976	8.90986	5.1098e-19	1.73334e-18
RGS13	24.2967	1.79479	0.161381	11.1215	9.86399e-29	5.12425e-28
HIVEP3	705.156	0.779682	0.0963488	8.09229	5.85542e-16	1.70927e-15
EDN2	679.507	0.85337	0.222566	3.83423	0.000125956	0.000191199
BCL11B	423.834	1.5592	0.131439	11.8625	1.8536e-32	1.11315e-31
TRAF2	1200.59	1.05924	0.0707569	14.9702	1.14972e-50	1.39443e-49
MASP1	2777.44	2.00227	0.165644	12.0878	1.22514e-33	7.74642e-33
ATP13A4	242.93	1.01083	0.220054	4.59354	4.35787e-06	7.32697e-06
PLAAT1	46.5984	0.788068	0.223055	3.53306	0.000410772	0.000598719
BEST3	47.3871	0.919864	0.137439	6.69288	2.18826e-11	5.02728e-11
DYRK2	2328.41	0.782702	0.0577433	13.5549	7.41501e-42	6.39781e-41
TAS2R3	3.19537	1.16952	0.217744	5.37106	7.82735e-08	1.46257e-07
TAS2R4	51.5685	1.19656	0.127501	9.38477	6.30549e-21	2.33887e-20
TAS2R5	38.7415	1.90467	0.137382	13.864	1.04672e-43	9.6984e-43
IDUA	728.791	1.33704	0.107708	12.4135	2.20783e-35	1.50186e-34
PLA2G5	48.3481	2.81852	0.200102	14.0854	4.67118e-45	4.56381e-44
ADGRE2	645.251	1.8368	0.13183	13.9331	3.98859e-44	3.76169e-43
OR7C1	39.1958	1.44576	0.143266	10.0914	6.02857e-24	2.5409e-23
F2RL3	1760.73	2.35659	0.172126	13.691	1.14845e-42	1.02136e-41
PKMYT1	116.725	2.93883	0.141485	20.7713	7.86695e-96	4.61168e-94
WFIKKN1	209.919	1.33148	0.181682	7.32863	2.32509e-13	5.96333e-13
WDR24	679.574	0.511976	0.0667279	7.6726	1.68549e-14	4.57679e-14
FBXL16	2674.02	1.57935	0.157933	10.0001	1.52219e-23	6.30746e-23
CHTF18	445.423	1.58987	0.120924	13.1477	1.75531e-39	1.38953e-38
KDM4B	3506.77	0.896127	0.0590585	15.1736	5.29316e-52	6.79661e-51
TICAM1	1990.83	0.869511	0.0714656	12.1668	4.66777e-34	2.99465e-33
GNG11	7383.25	1.00785	0.104014	9.68952	3.34093e-22	1.30737e-21
SEM1	3811.45	0.866118	0.0856706	10.1099	4.99522e-24	2.11231e-23
GNGT1	73.7108	2.31318	0.25448	9.08982	9.92052e-20	3.47092e-19
PTPN12	6142.68	0.900977	0.0565699	15.9268	4.1302e-57	6.30532e-56
STEAP4	2205.18	1.30789	0.160535	8.14708	3.72814e-16	1.09938e-15
LRFN1	130.376	1.16305	0.107403	10.8288	2.51422e-27	1.23224e-26
SRD5A3	1151.65	0.813443	0.0715733	11.3652	6.23434e-30	3.38781e-29
SPINK2	14.7635	1.45334	0.2966	4.9	9.58372e-07	1.67818e-06
KDR	14084.1	1.1311	0.13382	8.45244	2.85288e-17	8.90307e-17
TUBGCP6	2876.37	0.802516	0.0963357	8.33042	8.05558e-17	2.46336e-16
ADM2	2110.63	0.869092	0.14139	6.14675	7.90855e-10	1.6637e-09
VPREB3	29.2915	0.501379	0.18279	2.74292	0.00608959	0.0080646
SDF2L1	999.038	0.598923	0.111626	5.36544	8.07533e-08	1.50797e-07
GAL3ST1	8674.6	2.96312	0.150456	19.6943	2.41516e-86	9.98228e-85
YWHAH	10822.4	0.852358	0.050016	17.0417	4.02921e-65	7.8904e-64
RFPL2	14.3416	1.77035	0.206764	8.56218	1.10751e-17	3.51743e-17
MGAT3	1659.27	1.28773	0.164857	7.81119	5.665e-15	1.57378e-14
ADORA2A	41.0033	1.58799	0.135966	11.6794	1.62525e-31	9.4105e-31
ATF4	14530.4	0.983063	0.0677732	14.5052	1.12306e-47	1.19557e-46
A4GALT	3538.91	0.674086	0.0829574	8.12569	4.44832e-16	1.30617e-15
RFPL3	3.28494	1.45323	0.196439	7.39786	1.384e-13	3.59487e-13
APOL3	3191.15	0.857633	0.0932264	9.19947	3.59732e-20	1.28569e-19
MCHR1	707.004	5.76036	0.285614	20.1683	1.85829e-90	8.79526e-89
BAIAP2L2	1469.06	1.20011	0.16678	7.19575	6.21166e-13	1.55578e-12
APOL5	12.4609	3.99895	0.246827	16.2014	4.92839e-59	7.97164e-58
IGLL1	3.28305	1.57698	0.305864	5.15582	2.52526e-07	4.57464e-07
APOL2	5816.74	1.39971	0.11275	12.4142	2.18734e-35	1.48849e-34
RAC2	2350.24	2.12055	0.131716	16.0993	2.57834e-58	4.10385e-57
LIF	2021.14	0.905752	0.190099	4.76462	1.89208e-06	3.25004e-06
APOBEC3A	57.6863	1.2181	0.15539	7.83901	4.54113e-15	1.26804e-14
APOBEC3F	699.335	1.28437	0.0731098	17.5677	4.3532e-69	9.96017e-68
RIBC2	37.1585	0.705267	0.155991	4.52119	6.14917e-06	1.02247e-05
KRT17	344.442	1.02176	0.259031	3.94454	7.99526e-05	0.000123265
CPA4	206.404	2.68659	0.308014	8.72228	2.72655e-18	8.90713e-18
DOCK4	2631.37	0.93181	0.0757396	12.3028	8.74651e-35	5.77669e-34
CDHR3	530.036	1.42357	0.110617	12.8694	6.69483e-38	4.99758e-37
PRKRIP1	1580.28	0.775535	0.0665256	11.6577	2.09662e-31	1.20969e-30
DNAJB9	5901.43	0.587758	0.0963012	6.10333	1.0388e-09	2.17433e-09
CALU	11299.3	0.791426	0.0836801	9.45775	3.14632e-21	1.18048e-20
LRRC17	465.216	1.65072	0.135792	12.1563	5.31341e-34	3.404e-33
OPN1SW	2.5918	2.46472	0.359164	6.86238	6.77219e-12	1.60496e-11
PDE11A	248.52	1.16085	0.157257	7.38188	1.56065e-13	4.04083e-13
CHN1	552.007	0.596717	0.0999632	5.96936	2.38186e-09	4.86793e-09
HOXD13	27.2498	3.22028	0.226188	14.2372	5.38276e-46	5.42144e-45
ARHGAP22	439.252	2.7893	0.106916	26.0888	4.88765e-150	1.56562e-147
WDFY4	834.387	1.70285	0.137519	12.3826	3.24567e-35	2.19453e-34
TMOD2	1855.59	0.598431	0.0983437	6.0851	1.16419e-09	2.42998e-09
DLL4	5155.73	2.44168	0.124422	19.6241	9.61731e-86	3.9208e-84
CLN6	1330.72	0.512023	0.0602773	8.49445	1.98869e-17	6.24531e-17
CALML4	6.35386	2.15328	0.198639	10.8402	2.22056e-27	1.0907e-26
ACKR4	153.911	0.568475	0.142002	4.00328	6.24708e-05	9.70301e-05
PSMA1	653.06	0.803035	0.0870362	9.22646	2.79734e-20	1.00619e-19
MYOD1	2.19564	3.60332	0.442234	8.14801	3.69961e-16	1.09115e-15
KCNC1	13.4256	1.40287	0.146054	9.60519	7.60154e-22	2.93114e-21
CSRP3	1.39295	2.64832	0.365631	7.24315	4.38397e-13	1.10854e-12
E2F8	110.03	2.65448	0.164014	16.1845	6.49117e-59	1.04711e-57
PIMREG	116.997	2.34251	0.149113	15.7096	1.29982e-55	1.86679e-54
RPAIN	991.665	0.622283	0.0628235	9.90527	3.94915e-23	1.6078e-22
USP6	65.4194	0.55251	0.157222	3.51419	0.000441091	0.000641502
PLD2	1754.65	0.795772	0.0580086	13.7182	7.90411e-43	7.08211e-42
AIPL1	1.89808	2.54727	0.385048	6.61546	3.70407e-11	8.40951e-11
CD68	5.57972	2.0336	0.193773	10.4948	9.13077e-26	4.18573e-25
KLK14	10.7254	1.97244	0.209406	9.4192	4.54557e-21	1.69695e-20
SIGLEC9	284.521	2.32301	0.114932	20.212	7.67085e-91	3.69892e-89
ADCY4	1279.62	0.903962	0.11983	7.54371	4.56803e-14	1.21412e-13
EGLN3	29852	4.26242	0.129806	32.8368	1.75791e-236	5.25556e-233
QRICH2	130.601	0.590333	0.116412	5.07106	3.95609e-07	7.09076e-07
RHBDF2	3015.54	1.9822	0.0787422	25.1733	7.85535e-140	1.87879e-137
AANAT	18.6878	2.62229	0.173455	15.1179	1.2338e-51	1.56079e-50
ARHGEF6	2713.45	1.16419	0.0732365	15.8963	6.72302e-57	1.01942e-55
MAP7D3	1409.82	0.954456	0.0710683	13.4301	4.02726e-41	3.38524e-40
CHRNA10	51.4298	0.947431	0.151279	6.26281	3.78099e-10	8.10509e-10
SGO1	40.0117	1.01704	0.134164	7.58057	3.44037e-14	9.189e-14
CDH15	30.1842	1.30512	0.261906	4.98316	6.25552e-07	1.10837e-06
KLF16	854.816	0.66647	0.0906402	7.35292	1.93916e-13	4.99853e-13
SHC2	1305.44	1.34698	0.126672	10.6335	2.08047e-26	9.80028e-26
PLPPR3	7.26748	1.73412	0.25737	6.73785	1.60744e-11	3.7191e-11
ABHD17A	2016.36	1.01871	0.0695749	14.6419	1.51878e-48	1.67655e-47
LBP	1439.5	3.47373	0.373515	9.3001	1.40319e-20	5.11385e-20
SYT5	12.7132	1.68706	0.225639	7.47681	7.61509e-14	2.00204e-13
TNNI3	6.68575	3.03794	0.468616	6.48281	9.00326e-11	1.99901e-10
CBFA2T3	203.429	1.08523	0.110877	9.78764	1.27229e-22	5.075e-22
GAMT	3437.47	0.771581	0.143951	5.36004	8.3204e-08	1.55195e-07
PRRG3	101.371	0.711003	0.174751	4.06866	4.72849e-05	7.40395e-05
CRACR2A	253.54	2.14539	0.112977	18.9896	2.07845e-80	7.00812e-79
NXNL2	364.47	1.11339	0.139549	7.97848	1.48143e-15	4.22746e-15
DOCK6	5065.44	1.21229	0.0854219	14.1917	1.03071e-45	1.0306e-44
TSPAN16	3.3655	2.39522	0.259077	9.24521	2.34779e-20	8.49087e-20
ANGPTL8	67.2172	3.33419	0.292899	11.3834	5.05752e-30	2.76129e-29
PRKCSH	18522.3	0.736789	0.0578384	12.7388	3.60114e-37	2.62377e-36
ZSCAN10	1.94427	2.18674	0.369453	5.91885	3.24199e-09	6.57859e-09
APOC1	2397.77	5.25853	0.195263	26.9305	9.65357e-160	4.12299e-157
FAM98C	905.231	0.699764	0.065249	10.7245	7.80868e-27	3.74925e-26
RPL36	20865.2	1.28825	0.1034	12.4588	1.2521e-35	8.61862e-35
ATP8B3	651.467	4.27234	0.208145	20.5258	1.26666e-93	6.84377e-92
NCAN	4.71155	1.77162	0.250521	7.07174	1.53007e-12	3.75053e-12
GTPBP3	795.683	0.700362	0.0639298	10.9552	6.27593e-28	3.14815e-27
PLVAP	43473.1	1.957	0.123772	15.8113	2.5997e-56	3.83499e-55
BST2	8410.64	1.35188	0.114067	11.8516	2.11162e-32	1.26599e-31
SLC27A1	2007.14	0.659984	0.0683992	9.649	4.96378e-22	1.92644e-21
USHBP1	493.412	0.80491	0.120612	6.67354	2.49699e-11	5.7197e-11
COLGALT1	7711.5	1.7482	0.0712021	24.5526	4.05297e-133	7.98925e-131
PGLS	2655.79	0.879592	0.0823511	10.681	1.24917e-26	5.95949e-26
LSM7	1246.39	0.800275	0.0873779	9.15879	5.24831e-20	1.86183e-19
EPO	559.38	4.95798	0.360734	13.7441	5.52353e-43	4.98145e-42
ARPC1B	52.6627	1.25265	0.109331	11.4575	2.15759e-30	1.1949e-29
FCHO1	340.662	2.65707	0.148813	17.8551	2.63863e-71	6.55565e-70
UNC13A	80.8852	0.982775	0.181335	5.41967	5.97087e-08	1.12317e-07
MAP1S	1655.56	0.580521	0.0597949	9.70855	2.77258e-22	1.08924e-21
PXDN	7902.4	1.70068	0.123079	13.8178	1.98976e-43	1.8229e-42
SSBP4	1703.38	1.01136	0.0786054	12.8663	6.96934e-38	5.19817e-37
HRC	484.139	0.624667	0.132315	4.72107	2.34602e-06	4.01058e-06
SULT4A1	48.1493	2.5581	0.320803	7.97406	1.53545e-15	4.37954e-15
SAG	5.2637	2.42279	0.291506	8.31128	9.46751e-17	2.88235e-16
HELZ2	2331.37	0.88334	0.0710705	12.4291	1.81758e-35	1.24205e-34
LSP1	1993.69	2.27395	0.124764	18.226	3.20879e-74	8.80112e-73
TNNT3	57.0228	2.35736	0.263736	8.93835	3.95017e-19	1.3466e-18
TNNI2	42.0569	2.47944	0.156006	15.8932	7.06229e-57	1.06816e-55
COL5A1	7204.33	2.07828	0.179974	11.5477	7.58578e-31	4.27636e-30
CALY	7.76996	2.23668	0.276485	8.08971	5.98049e-16	1.74436e-15
PNPLA7	916.863	1.58501	0.143937	11.0118	3.35104e-28	1.70431e-27
MNX1	33.1333	2.53646	0.271655	9.33708	9.90301e-21	3.63868e-20
ZNF337	167.515	1.43547	0.105652	13.5868	4.7938e-42	4.17169e-41
LAMA5	13296.9	0.763734	0.0951041	8.0305	9.70743e-16	2.80045e-15
PRDM12	3.04419	1.14471	0.228041	5.01977	5.17323e-07	9.22073e-07
EXOSC2	1207.7	0.559492	0.0463946	12.0594	1.72983e-33	1.08723e-32
FIBCD1	188.235	4.41632	0.298275	14.8062	1.33639e-49	1.54858e-48
METTL26	4106.5	1.61472	0.112104	14.4039	4.89356e-47	5.08284e-46
NPAS1	73.6082	0.91925	0.129576	7.09432	1.29993e-12	3.2048e-12
GMFG	1992.01	1.87684	0.0927641	20.2324	5.07522e-91	2.45389e-89
THEMIS2	2153.32	2.08055	0.109022	19.0839	3.43959e-81	1.18653e-79
PPAN	152.167	0.633133	0.0824698	7.67715	1.62666e-14	4.41772e-14
SHFL	1027	0.727313	0.0803559	9.05114	1.41485e-19	4.91756e-19
SLC6A8	23988.4	1.66675	0.133205	12.5127	6.3608e-36	4.43279e-35
PNCK	6688.16	6.64839	0.255761	25.9945	5.70936e-149	1.79675e-146
PLXNA3	2333.56	1.37139	0.0956447	14.3383	1.26048e-46	1.2935e-45
HSD17B3	0.963335	1.98615	0.31332	6.33904	2.31208e-10	5.01926e-10
POLN	36.6106	0.59177	0.137959	4.28945	1.79116e-05	2.88781e-05
ULBP2	85.7027	1.05834	0.118345	8.94283	3.79315e-19	1.29504e-18
LILRB2	831.28	2.31233	0.109365	21.1432	3.18862e-99	2.10285e-97
COX4I2	717.743	2.88081	0.172394	16.7106	1.09675e-62	1.99731e-61
DEFB118	1.22348	2.80862	0.495679	5.66621	1.45988e-08	2.84954e-08
EDA2R	1006.34	2.29883	0.0920493	24.9739	1.17606e-137	2.67041e-135
C1QL1	1935.62	3.74357	0.267019	14.0199	1.17792e-44	1.13416e-43
GFAP	137.474	1.39906	0.182714	7.65709	1.90186e-14	5.15186e-14
HIGD1B	213.325	1.68731	0.142788	11.8169	3.19266e-32	1.90329e-31
TEX101	3.44556	1.51673	0.362959	4.1788	2.93057e-05	4.65249e-05
CCL25	4.31759	3.04925	0.326274	9.34567	9.13084e-21	3.36046e-20
GINS2	343.297	1.92869	0.108641	17.7529	1.63554e-70	3.93275e-69
F12	209.992	1.27078	0.203804	6.2353	4.50899e-10	9.62311e-10
PRR7	168.945	2.40826	0.15122	15.9256	4.21149e-57	6.42395e-56
NFATC1	1165.07	0.696431	0.0778813	8.94221	3.81476e-19	1.30193e-18
IDO1	1778.36	3.99196	0.164683	24.2403	8.37266e-130	1.44412e-127
HAUS8	240.379	0.644032	0.0626981	10.2719	9.4284e-25	4.113e-24
ADGRE3	27.9245	1.1751	0.160494	7.32175	2.44767e-13	6.26784e-13
RFTN1	3340.08	1.01933	0.0787929	12.9368	2.7901e-38	2.12071e-37
LRRC4B	183.577	1.04404	0.127574	8.18383	2.74963e-16	8.17551e-16
PDLIM4	750.999	0.749406	0.196839	3.8072	0.000140547	0.000212484
MGAT1	12607	0.863993	0.0567246	15.2314	2.18934e-52	2.84788e-51
GFPT2	835.452	0.851343	0.21781	3.90865	9.28136e-05	0.000142359
RPL27	26342	0.654553	0.0795248	8.2308	1.85965e-16	5.57927e-16
ACLY	22016.9	1.33881	0.0821779	16.2916	1.13303e-59	1.8732e-58
RAMP2	2473.92	0.698542	0.110506	6.32133	2.59328e-10	5.61273e-10
AOC2	69.0781	0.579158	0.106426	5.4419	5.27152e-08	9.94536e-08
ANKHD1	133.491	1.54013	0.108761	14.1607	1.60355e-45	1.59625e-44
UBE2D2	6164.33	0.615718	0.0475183	12.9575	2.13118e-38	1.62746e-37
ACAP3	1615.06	0.900478	0.0946714	9.51161	1.87725e-21	7.11627e-21
C1orf159	444.803	0.835381	0.0934862	8.93588	4.03954e-19	1.37628e-18
ANO1	2461.07	1.82292	0.124564	14.6344	1.69434e-48	1.86689e-47
TMEM204	3855	0.960759	0.112889	8.51065	1.72961e-17	5.44886e-17
KREMEN2	19.1121	2.9367	0.224272	13.0944	3.54639e-39	2.78525e-38
THOC6	1283.47	1.14796	0.0779382	14.7291	4.19335e-49	4.73381e-48
BARX1	9.60399	3.65729	0.384274	9.51741	1.77553e-21	6.7392e-21
CA6	2.23641	2.85609	0.300836	9.49384	2.22669e-21	8.41068e-21
MAP1B	6039.56	0.957046	0.11407	8.38995	4.86339e-17	1.50232e-16
RHOXF2	1.3211	2.16802	0.398026	5.44694	5.12427e-08	9.67673e-08
KRT34	2.97808	1.85311	0.433678	4.27301	1.92853e-05	3.10204e-05
KRT33B	3.84238	2.40771	0.357335	6.73795	1.60641e-11	3.71721e-11
TOP2A	1288.65	2.31883	0.142567	16.2649	1.75264e-59	2.87112e-58
STARD3	2482.85	0.707231	0.0431917	16.3742	2.92144e-60	4.90681e-59
RARA	3290.52	1.13803	0.08579	13.2653	3.67972e-40	2.98674e-39
CHD1L	18.2722	1.72146	0.149013	11.5524	7.17612e-31	4.05051e-30
CHSY1	4676.85	0.71455	0.0814486	8.77302	1.73942e-18	5.74829e-18
SNRPA1	1133.55	0.707201	0.0587562	12.0362	2.29285e-33	1.43557e-32
LIN28A	1.34664	1.63808	0.360775	4.54045	5.61339e-06	9.36244e-06
FAAP24	139.673	0.581705	0.091881	6.33107	2.43473e-10	5.28104e-10
ABHD12B	41.5359	0.602591	0.115007	5.2396	1.60924e-07	2.95461e-07
LGALS3	13326	1.34967	0.140582	9.60058	7.94987e-22	3.0615e-21
PODNL1	169.631	2.64961	0.238507	11.1091	1.13233e-28	5.86707e-28
C19orf57	66.0401	0.664554	0.0981622	6.76996	1.28819e-11	2.99786e-11
DCAF15	1195.27	0.609423	0.0601724	10.128	4.15216e-24	1.76706e-23
RTBDN	2.53486	1.77925	0.375472	4.7387	2.15096e-06	3.68378e-06
TRIM21	1816.39	0.784202	0.0510177	15.3712	2.55563e-53	3.42111e-52
LRRC41	9082.24	1.09301	0.109072	10.0209	1.23323e-23	5.13979e-23
SLC6A11	3.53442	0.831707	0.234798	3.54223	0.000396761	0.000579144
FCRLA	43.7667	0.65398	0.222784	2.93549	0.00333022	0.00451394
HSD17B7	803.611	1.70707	0.114142	14.9557	1.42983e-50	1.72136e-49
EMILIN2	1258.34	1.69121	0.0987468	17.1267	9.38337e-66	1.89762e-64
TRIM22	5663.52	1.36932	0.086352	15.8574	1.25025e-56	1.86697e-55
PER2	2467.75	1.14961	0.0921027	12.4819	9.37783e-36	6.49998e-35
SCLY	100.502	1.14699	0.110986	10.3345	4.91985e-25	2.17424e-24
PTPRE	2219.05	1.67384	0.0732325	22.8565	1.25971e-115	1.4485e-113
MYBBP1A	2201.89	0.507982	0.0589371	8.61905	6.75098e-18	2.16558e-17
SERPINF1	3377.21	1.10163	0.185814	5.92866	3.0541e-09	6.20575e-09
SEC61G	3142.2	1.14478	0.0772947	14.8105	1.25253e-49	1.45611e-48
JCHAIN	6264.91	1.35528	0.255257	5.30949	1.09935e-07	2.03637e-07
ITGB4	3688.58	0.701624	0.138881	5.05199	4.37234e-07	7.81654e-07
TRIM47	2073.58	0.698637	0.0906561	7.70645	1.2937e-14	3.53431e-14
SLC52A1	48.8403	0.968952	0.235967	4.1063	4.02044e-05	6.33231e-05
GUCY2D	25.8591	1.60965	0.222704	7.22777	4.90992e-13	1.23648e-12
GPS2	31.6867	1.75772	0.156937	11.2001	4.07202e-29	2.14268e-28
XAF1	699.666	2.00663	0.137953	14.5458	6.21062e-48	6.67903e-47
RGS22	48.0528	0.762955	0.27682	2.75614	0.00584876	0.00775827
PCED1A	2553.23	1.03751	0.0790796	13.1198	2.53668e-39	2.00277e-38
SNAP25	462.907	2.02865	0.16517	12.2822	1.12834e-34	7.42214e-34
KHDC4	2180.34	0.87487	0.104453	8.37574	5.48773e-17	1.69139e-16
ATP1A4	9.02437	0.759468	0.194019	3.9144	9.06303e-05	0.000139094
BCAN	120.634	1.80477	0.135508	13.3186	1.80553e-40	1.48159e-39
CRP	91.3465	4.43001	0.372137	11.9042	1.12475e-32	6.83461e-32
HAPLN2	35.8723	1.15632	0.166547	6.9429	3.84125e-12	9.22784e-12
FCRL2	21.3979	1.42536	0.261668	5.4472	5.11698e-08	9.66398e-08
NASP	4030.87	0.753795	0.0632377	11.92	9.30828e-33	5.67739e-32
MUTYH	27.0265	0.736023	0.117115	6.28462	3.28654e-10	7.07306e-10
LPIN3	2217.05	1.56731	0.119851	13.0772	4.44723e-39	3.47299e-38
VSTM2L	73.5685	0.830333	0.281033	2.95457	0.00313103	0.00425424
OSER1	2429.49	0.545309	0.0681895	7.99696	1.2753e-15	3.65319e-15
PDE6A	9.42688	1.5971	0.192777	8.2847	1.1841e-16	3.59275e-16
MTUS2	41.748	0.854527	0.20553	4.15768	3.21501e-05	5.09011e-05
TPTE2	7.16352	1.1243	0.224947	4.99808	5.7903e-07	1.02879e-06
ALOX5AP	818.404	1.21146	0.126973	9.54106	1.41374e-21	5.39109e-21
CHIT1	882.894	5.06888	0.295734	17.14	7.46852e-66	1.51722e-64
DCLK1	1689.22	2.16577	0.157196	13.7775	3.48039e-43	3.15948e-42
EPSTI1	1637.79	1.09363	0.105625	10.3538	4.02025e-25	1.78503e-24
TRPC4	308.256	0.837612	0.12265	6.82928	8.53408e-12	2.00951e-11
POSTN	7001.97	1.57695	0.193345	8.15615	3.45859e-16	1.02241e-15
TPT1	116501	0.675467	0.0818285	8.25466	1.5233e-16	4.59319e-16
STOML3	8.3272	1.73174	0.28734	6.02679	1.67247e-09	3.45056e-09
PRAM1	251.332	2.48158	0.123741	20.0546	1.83854e-89	8.43469e-88
KMT5C	395.895	1.31071	0.106679	12.2865	1.07028e-34	7.048e-34
PDE6B	838.454	0.947038	0.11853	7.98986	1.3509e-15	3.86422e-15
SLF1	508.476	0.759743	0.0654663	11.6051	3.88238e-31	2.21156e-30
CNDP2	57858.2	0.687515	0.0899804	7.64072	2.16012e-14	5.83382e-14
WDR74	921.647	0.611983	0.0492239	12.4326	1.73793e-35	1.18898e-34
LGALS12	291.815	4.20001	0.261644	16.0524	5.50245e-58	8.68099e-57
PLAAT4	6043.3	1.31454	0.136039	9.66301	4.32972e-22	1.68437e-21
MED10	1440.2	0.84001	0.0567238	14.8088	1.28561e-49	1.49361e-48
C1QTNF6	1154.66	2.355	0.11205	21.0175	4.5417e-98	2.88897e-96
GGT2	52.9351	1.44478	0.230601	6.26529	3.72133e-10	7.98102e-10
SEC14L4	57.8379	0.842156	0.186328	4.51974	6.19161e-06	1.02943e-05
GIMAP6	4089.26	0.666452	0.0960262	6.94032	3.91213e-12	9.3931e-12
GIMAP4	4756.58	1.31129	0.0849233	15.4408	8.69616e-54	1.18445e-52
ADCK2	1791.88	0.685127	0.0655966	10.4445	1.55214e-25	7.04154e-25
AGAP3	2849.45	0.931238	0.0619272	15.0376	4.16245e-51	5.15649e-50
KRBA1	3556.15	2.82001	0.113684	24.8058	7.76146e-136	1.67741e-133
BTG1	15468.7	0.572782	0.0681701	8.40226	4.37983e-17	1.35528e-16
SPINK5	204.149	2.15957	0.217763	9.91707	3.50891e-23	1.43247e-22
CA1	28.3874	2.93144	0.285908	10.2531	1.14616e-24	4.98419e-24
CCDC59	1206.26	0.620135	0.0546496	11.3475	7.63334e-30	4.13196e-29
MICAL2	2638.05	0.867741	0.121197	7.15977	8.08127e-13	2.01252e-12
ZFC3H1	2027.65	0.526119	0.0736421	7.14427	9.04767e-13	2.24757e-12
TEX15	350.36	5.77529	0.319056	18.1012	3.11944e-73	8.32687e-72
SARAF	26541.4	0.519922	0.0645381	8.05605	7.87982e-16	2.28349e-15
RNF122	749.547	0.652017	0.082335	7.91907	2.39293e-15	6.75443e-15
GSC	14.7836	1.92634	0.178369	10.7997	3.45214e-27	1.68411e-26
CATSPERB	33.4389	0.886545	0.167558	5.29098	1.21661e-07	2.24985e-07
ADAM20	5.48585	0.708094	0.15858	4.46522	7.99854e-06	1.32031e-05
LOXL2	6279.4	2.73044	0.153077	17.837	3.64661e-71	8.99764e-70
ADAMDEC1	338.372	4.30409	0.242581	17.7429	1.95701e-70	4.69944e-69
CCNB1	707.177	0.967918	0.114686	8.43969	3.18167e-17	9.92053e-17
CDK7	1452.26	0.572584	0.0608953	9.40276	5.31486e-21	1.97714e-20
CD180	421.032	2.13317	0.14055	15.1773	4.99916e-52	6.42831e-51
CNTN6	50.254	0.588161	0.259088	2.27012	0.0232001	0.0291574
PSRC1	211.64	0.787264	0.0937139	8.40072	4.43764e-17	1.37269e-16
PTPN22	288.218	2.04763	0.130402	15.7024	1.45634e-55	2.08824e-54
WNT2B	549.226	1.20082	0.186084	6.45312	1.09567e-10	2.42047e-10
PTGFRN	4012.77	0.737456	0.127122	5.80116	6.5856e-09	1.31142e-08
CD101	115.06	1.45756	0.116518	12.5093	6.64025e-36	4.61678e-35
NGF	425.102	2.15474	0.144668	14.8944	3.58512e-50	4.25049e-49
FKBP11	1038.06	1.98967	0.116228	17.1187	1.07634e-65	2.17181e-64
CMPK2	649.371	0.810708	0.0919321	8.81855	1.15947e-18	3.86805e-18
LDHA	95675.4	1.69362	0.079935	21.1874	1.24742e-99	8.35063e-98
SAA2	208.92	4.00009	0.373933	10.6973	1.04738e-26	5.00875e-26
NAV1	2443.51	0.688335	0.104585	6.58159	4.65459e-11	1.05156e-10
CFHR5	0.561397	1.677	0.548657	3.05656	0.00223895	0.00307899
ERN2	7.99686	1.54968	0.299239	5.17875	2.23378e-07	4.06015e-07
RPS15A	3821.9	1.04894	0.086708	12.0974	1.09041e-33	6.91404e-33
GRP	7.11402	0.949397	0.365116	2.60026	0.00931522	0.0121315
IL2RA	253.564	2.25098	0.189075	11.9052	1.11157e-32	6.75908e-32
IL15RA	1145.58	1.49251	0.094984	15.7133	1.22656e-55	1.76865e-54
HRH4	6.51067	1.17405	0.148128	7.92589	2.26526e-15	6.40313e-15
DOCK2	2041.2	2.24577	0.131572	17.0687	2.53866e-65	5.01524e-64
KLRD1	389.059	2.31942	0.111931	20.7219	2.19891e-95	1.25219e-93
KLRC1	33.384	1.92029	0.167715	11.4497	2.35892e-30	1.30358e-29
PRH2	12.0198	1.25371	0.150692	8.31969	8.81912e-17	2.68952e-16
LRP4	837.161	0.83913	0.118317	7.09224	1.31957e-12	3.25053e-12
MYBPC3	14.1353	1.55274	0.196162	7.91556	2.46145e-15	6.94456e-15
DDB2	2903.07	2.04871	0.0671737	30.4986	2.71711e-204	4.06162e-201
[truncated: 7,624 more rows]
