# Supplementary material for: Identification and Validation of Tumor Microenvironment-Associated Signature in Clear-Cell Renal Cell Carcinoma through Integration of DNA Methylation and Gene Expression
Source: Int J Mol Sci. 2024 Jun 20;25(12):6792. doi: 10.3390/ijms25126792 (PMC11203551; doi:10.3390/ijms25126792)
Supplement: Supplementary file 1 [file ijms-25-06792-s001.zip › supplementary table3.xlsx]

## Sheet: Sheet1
Table S1 DMCs and DMGs in TCGA-KIRC cohort
	log2FC	AveExpr	t	P.Value	adj.P.Val	B	T_AVG	N_AVG	deltaBeta	CHR	MAPINFO	Strand	Type	gene	feature	cgi	feat.cgi	UCSC_CpG_Islands_Name	DHS	Enhancer	Phantom	Probe_SNPs	Probe_SNPs_10
cg00093087	0.243932	0.799176	52.7945	1.49548e-201	4.11238e-197	451.068	0.880656	0.636724	-0.243932	12	50344548	F	I	AQP2	5'UTR	opensea	5'UTR-opensea		NA	NA			rs62620006
cg08141142	0.338466	0.853333	52.1258	2.69045e-199	6.16534e-195	445.876	0.966391	0.627924	-0.338466	14	105936715	F	I	MTA1	3'UTR	shore	3'UTR-shore	chr14:105936264-105936558	NA	NA
cg13294602	0.288045	0.88344	49.423	5.68333e-190	9.76778e-186	424.406	0.979655	0.691611	-0.288045	8	141567779	R	I	EIF2C2	Body	opensea	Body-opensea		NA	NA
cg14601621	0.328265	0.862644	48.0106	5.82877e-185	7.75566e-181	412.867	0.972294	0.644029	-0.328265	9	97848457	F	I	C9orf3	3'UTR	island	3'UTR-island	chr9:97848140-97848525	NA	NA
cg05194102	0.237006	0.872635	46.779	1.64054e-180	1.50376e-176	402.622	0.951802	0.714796	-0.237006	16	2088960	F	I	SLC9A3R2	3'UTR	island	3'UTR-island	chr16:2088753-2088998	NA	NA		rs1057180
cg14895576	0.234965	0.903647	45.6612	2.08313e-176	1.59121e-172	393.171	0.982133	0.747167	-0.234965	17	80571465	F	I		IGR	island	IGR-island	chr17:80571395-80571701	NA	NA		rs11868117
cg08658787	0.451325	0.551662	44.9607	8.37128e-174	5.3953e-170	387.174	0.702418	0.251093	-0.451325	12	113916646	F	I		IGR	island	IGR-island	chr12:113916433-113916717	NA	NA		rs7967611
cg17367884	0.26888	0.839719	41.3919	3.85721e-160	1.37157e-156	355.706	0.929533	0.660653	-0.26888	17	77924180	F	I	TBC1D16	Body	island	Body-island	chr17:77924080-77924423	NA	TRUE
cg10536898	0.422797	0.510611	41.1397	3.77733e-159	1.2984e-155	353.424	0.651837	0.229041	-0.422797	5	50673227	F	I		IGR	opensea	IGR-opensea		NA	TRUE
cg00029282	0.344188	0.820606	40.2963	8.24879e-156	2.3146e-152	345.733	0.935575	0.591387	-0.344188	2	95941820	F	I	PROM2	Body	opensea	Body-opensea		NA	NA
cg12934258	0.398245	0.750807	39.5685	6.74293e-153	1.55382e-149	339.025	0.883832	0.485587	-0.398245	6	159084599	F	I	SYTL3	Body	opensea	Body-opensea		NA	TRUE
cg17983632	0.458	0.78276	39.3224	6.60732e-152	1.45743e-148	336.742	0.935745	0.477745	-0.458	6	1621930	F	I		IGR	shore	IGR-shore	chr6:1619093-1621094	NA	NA
cg16814143	0.220253	0.870712	39.1561	3.10415e-151	6.73896e-148	335.195	0.944283	0.724029	-0.220253	4	154216637	R	I	TRIM2	Body	island	Body-island	chr4:154216592-154217215	NA	TRUE
cg06330323	0.428391	0.671679	38.7162	1.88829e-149	3.74464e-146	331.086	0.814774	0.386383	-0.428391	16	2132315	R	I	TSC2	Body	shore	Body-shore	chr16:2134259-2134632	NA	TRUE
cg02505676	0.247613	0.812106	38.5034	1.38842e-148	2.66371e-145	329.09	0.894816	0.647203	-0.247613	16	89220516	R	I	ACSF3	Body	shore	Body-shore	chr16:89219333-89219651	NA	NA
cg19648552	0.389475	0.757941	37.6972	2.81286e-145	4.75512e-142	321.474	0.888037	0.498562	-0.389475	19	56200391	R	I	EPN1	Body	shelf	Body-shelf	chr19:56196666-56197119	NA	NA
cg14137625	0.249724	0.768324	37.3662	6.55921e-144	1.05686e-140	318.324	0.851739	0.602014	-0.249724	9	136776390	F	I	VAV2	Body	opensea	Body-opensea		NA	NA
cg16108230	0.392969	0.383765	36.7612	2.14855e-141	3.05599e-138	312.53	0.515028	0.122059	-0.392969	6	117584815	R	I		IGR	island	IGR-island	chr6:117584584-117584816	NA	NA
cg17862152	0.38025	0.346533	36.4588	3.95055e-140	5.23964e-137	309.618	0.473548	0.0932981	-0.38025	1	203044930	R	I	PPFIA4	Body	island	Body-island	chr1:203044722-203045390	NA	TRUE
cg04834608	0.245348	0.873248	36.3417	1.224e-139	1.57774e-136	308.487	0.955202	0.709854	-0.245348	16	3706634	F	I	DNASE1	Body	opensea	Body-opensea		NA	NA		rs34923865
cg09906233	0.21001	0.809636	36.2711	2.42127e-139	3.06358e-136	307.804	0.879786	0.669776	-0.21001	4	2341263	R	I	ZFYVE28	Body	island	Body-island	chr4:2341195-2341569	NA	NA
cg18760534	0.489782	0.726471	36.1901	5.30509e-139	6.63106e-136	307.02	0.890072	0.400291	-0.489782	2	2964910	R	I		IGR	opensea	IGR-opensea		NA	NA
cg13468898	0.263245	0.87805	36.0201	2.75505e-138	3.32282e-135	305.372	0.965982	0.702736	-0.263245	7	186661	R	I		IGR	island	IGR-island	chr7:186352-186673	NA	NA
cg27019093	0.258665	0.853966	35.9286	6.69924e-138	7.96343e-135	304.483	0.940368	0.681702	-0.258665	17	4235082	F	II	UBE2G1	Body	opensea	Body-opensea		NA	TRUE
cg15994182	0.318143	0.724343	35.695	6.50172e-137	7.3475e-134	302.21	0.830612	0.512469	-0.318143	2	95941774	R	I	PROM2	Body	opensea	Body-opensea		NA	NA
cg00805880	0.319574	0.498301	35.6504	1.00465e-136	1.11698e-133	301.774	0.605048	0.285474	-0.319574	1	203045044	F	I	PPFIA4	Body	island	Body-island	chr1:203044722-203045390	NA	TRUE		rs11585814	rs79139018
cg14765933	0.459056	0.61664	35.3463	1.96005e-135	2.05198e-132	298.802	0.769978	0.310922	-0.459056	5	1414924	F	I	SLC6A3	Body	shore	Body-shore	chr5:1416792-1417004	NA	NA		rs8179028
cg02921122	0.327502	0.742007	35.2124	7.27123e-135	7.46081e-132	297.491	0.851402	0.5239	-0.327502	10	126712074	F	I	CTBP2	Body	island	Body-island	chr10:126712013-126712231	TRUE	NA		rs74163313
cg00646731	0.310695	0.768714	35.0685	2.98462e-134	3.01002e-131	296.079	0.872495	0.5618	-0.310695	17	46668733	R	I	LOC404266	TSS1500	shore	TSS1500-shore	chr17:46669434-46669811	NA	NA
cg25095032	0.484673	0.735927	34.6379	2.07396e-132	1.95313e-129	291.836	0.897822	0.413149	-0.484673	6	31696423	F	I	DDAH2	Body	island	Body-island	chr6:31695894-31698245	NA	NA
cg22598885	0.33892	0.744452	34.6106	2.71651e-132	2.54084e-129	291.566	0.857661	0.518741	-0.33892	8	38175609	R	I	WHSC1L1	Body	opensea	Body-opensea		NA	NA
cg15488978	0.397026	0.812044	34.4283	1.64716e-131	1.49653e-128	289.763	0.944662	0.547636	-0.397026	10	77166318	F	I	C10orf41	Body	island	Body-island	chr10:77155128-77169600	NA	NA
cg00713400	0.449237	0.722849	34.4205	1.78019e-131	1.61383e-128	289.686	0.872907	0.42367	-0.449237	7	22233206	R	I	RAPGEF5	Body	opensea	Body-opensea		NA	NA
cg08203284	0.289829	0.833609	34.4175	1.8334e-131	1.65843e-128	289.656	0.93042	0.640591	-0.289829	7	27171528	F	I	HOXA4	TSS1500	shore	TSS1500-shore	chr7:27169572-27170638	NA	NA		rs17471471
cg08330247	0.268642	0.859769	34.3012	5.80405e-131	5.17075e-128	288.503	0.949504	0.680862	-0.268642	10	6297911	F	I		IGR	opensea	IGR-opensea		NA	NA
cg09343092	0.297923	0.6817	34.0642	6.10733e-130	5.23733e-127	286.149	0.781215	0.483292	-0.297923	7	27185282	R	I	HOXA6	Body	island	Body-island	chr7:27182613-27185562	NA	NA			rs62454417
cg03816062	0.323618	0.848007	34.0485	7.14092e-130	6.07318e-127	285.993	0.956105	0.632487	-0.323618	2	100618466	R	I	AFF3	Body	opensea	Body-opensea		NA	NA
cg14058329	0.321218	0.730855	34.0094	1.05361e-129	8.90565e-127	285.604	0.838151	0.516933	-0.321218	7	27183946	F	I	HOXA5	TSS1500	island	TSS1500-island	chr7:27182613-27185562	NA	NA
cg08288811	0.304327	0.352586	33.8924	3.38006e-129	2.78842e-126	284.438	0.45424	0.149913	-0.304327	5	140180926	R	I	PCDHA2	Body	island	Body-island	chr5:140180844-140181082	NA	NA
cg06162324	0.206973	0.764983	33.8839	3.67774e-129	3.02794e-126	284.353	0.834118	0.627144	-0.206973	10	43867104	F	I	FXYD4	5'UTR	opensea	5'UTR-opensea		NA	NA		rs74661443
cg05697539	0.27453	0.87666	33.8759	3.98448e-129	3.2545e-126	284.273	0.968361	0.693831	-0.27453	11	63906104	F	I	MACROD1	Body	opensea	Body-opensea		NA	NA
cg05575213	0.235561	0.895698	33.6015	6.16884e-128	4.81918e-125	281.533	0.974382	0.738821	-0.235561	6	1621807	F	I		IGR	shore	IGR-shore	chr6:1619093-1621094	NA	NA
cg06335867	0.445819	0.472671	33.5197	1.39851e-127	1.06628e-124	280.714	0.621588	0.175769	-0.445819	7	8482325	F	I	NXPH1	Body	island	Body-island	chr7:8481974-8482762	NA	NA
cg19770748	0.283523	0.851153	33.4092	4.23069e-127	3.17865e-124	279.607	0.945858	0.662335	-0.283523	2	240270992	R	I	HDAC4	Body	opensea	Body-opensea		NA	TRUE
cg05956452	0.429956	0.78365	33.3786	5.74991e-127	4.29661e-124	279.3	0.927268	0.497312	-0.429956	6	158018138	R	I	ZDHHC14	Body	shelf	Body-shelf	chr6:158013812-158014256	NA	TRUE
cg18455390	0.317857	0.7572	33.3526	7.46384e-127	5.54719e-124	279.039	0.863374	0.545517	-0.317857	17	76719591	R	I	CYTH1	Body	opensea	Body-opensea		NA	TRUE	low-CpG:74231017-74231280
cg22359581	0.23955	0.882104	32.988	2.91695e-125	2.06025e-122	275.372	0.962121	0.722571	-0.23955	19	48229109	F	II	EHD2	Body	island	Body-island	chr19:48229072-48229507	NA	NA
cg08555594	0.227907	0.902261	32.9284	5.31887e-125	3.72485e-122	274.771	0.978389	0.750481	-0.227907	4	154216535	F	II	TRIM2	Body	shore	Body-shore	chr4:154216592-154217215	NA	TRUE		rs35333794
cg19687152	0.389147	0.798243	32.8582	1.07992e-124	7.47392e-122	274.063	0.928229	0.539082	-0.389147	14	102968497	R	I	TECPR2	3'UTR	opensea	3'UTR-opensea		NA	NA
cg24489344	0.218126	0.867267	32.8144	1.67975e-124	1.14334e-121	273.621	0.940127	0.722001	-0.218126	22	46457998	F	I		IGR	island	IGR-island	chr22:46457095-46458028	TRUE	NA		rs36049493
cg06933824	0.298667	0.686826	32.7608	2.88738e-124	1.94606e-121	273.079	0.786589	0.487922	-0.298667	5	172110579	R	I	NEURL1B	Body	island	Body-island	chr5:172110282-172111166	NA	TRUE
cg17110767	0.232152	0.877954	32.6859	6.15359e-124	4.04178e-121	272.322	0.955499	0.723347	-0.232152	1	243637966	F	II	SDCCAG8	Body	island	Body-island	chr1:243637639-243638142	NA	NA
cg04337342	0.233824	0.845226	32.6487	8.9681e-124	5.85312e-121	271.946	0.92333	0.689506	-0.233824	6	168858319	R	I	SMOC2	Body	opensea	Body-opensea		NA	NA
cg03110787	0.245762	0.812617	32.5568	2.27371e-123	1.46313e-120	271.015	0.894708	0.648946	-0.245762	19	6217641	F	II	MLLT1	Body	shelf	Body-shelf	chr19:6215147-6215566	NA	TRUE
cg11027217	0.220161	0.836772	32.3064	2.87946e-122	1.79415e-119	268.476	0.910312	0.690151	-0.220161	4	113300650	F	I	ALPK1	Body	island	Body-island	chr4:113300552-113300769	NA	TRUE
cg15243034	0.348475	0.653511	32.2814	3.71169e-122	2.30226e-119	268.222	0.769912	0.421436	-0.348475	11	77907656	R	I	USP35	Body	island	Body-island	chr11:77907211-77908088	NA	NA
cg19748485	0.209931	0.551757	32.2351	5.94194e-122	3.64181e-119	267.751	0.621881	0.411949	-0.209931	5	140743927	F	I	PCDHGA4	Body	shore	Body-shore	chr5:140743961-140744642	NA	NA
cg07733247	0.384125	0.782516	32.1805	1.03521e-121	6.27949e-119	267.196	0.910825	0.5267	-0.384125	10	134222507	R	II	PWWP2B	3'UTR	shelf	3'UTR-shelf	chr10:134218268-134219615	NA	NA
cg21966860	0.246452	0.873366	32.1365	1.6203e-121	9.74261e-119	266.748	0.955688	0.709236	-0.246452	8	145538097	R	I	HSF1	3'UTR	opensea	3'UTR-opensea		NA	TRUE
cg14570632	0.219355	0.847265	32.1249	1.82307e-121	1.09459e-118	266.63	0.920536	0.701181	-0.219355	9	137243592	R	I	RXRA	Body	opensea	Body-opensea		NA	NA
cg21410293	0.263918	0.829049	32.0716	3.13586e-121	1.8665e-118	266.087	0.917206	0.653288	-0.263918	18	46386361	F	I	KIAA0427	3'UTR	island	3'UTR-island	chr18:46386266-46386481	NA	TRUE
cg19937878	0.386789	0.784593	31.9015	1.77737e-120	1.0225e-117	264.352	0.913792	0.527003	-0.386789	6	13296149	R	II		IGR	opensea	IGR-opensea		NA	NA
cg04090697	0.388846	0.754062	31.7518	8.19701e-120	4.60015e-117	262.823	0.883947	0.495102	-0.388846	10	133751502	R	II	PPP2R2D	5'UTR	island	5'UTR-island	chr10:133751399-133751634	NA	NA
cg09336899	0.359826	0.754951	31.7219	1.11302e-119	6.20405e-117	262.517	0.875144	0.515317	-0.359826	2	233766002	F	I	NGEF	Body	island	Body-island	chr2:233765849-233766119	NA	NA		rs12612786	rs12996733
cg13398027	0.359092	0.767657	31.7157	1.18561e-119	6.59085e-117	262.454	0.887604	0.528512	-0.359092	18	46447840	F	I	SMAD7	Body	island	Body-island	chr18:46447718-46448083	NA	TRUE		rs34151545
cg07580128	0.368938	0.799264	31.6942	1.47688e-119	8.17695e-117	262.234	0.9225	0.553562	-0.368938	8	142157140	F	I	DENND3	Body	opensea	Body-opensea		NA	NA		rs75701073
cg15555527	0.541849	0.613537	31.6879	1.57495e-119	8.70829e-117	262.17	0.79453	0.252681	-0.541849	4	80885981	R	I	ANTXR2	Body	island	Body-island	chr4:80885844-80886148	NA	TRUE
cg01295399	0.288062	0.442967	31.5059	1.01582e-118	5.44873e-116	260.305	0.539189	0.251126	-0.288062	10	50820278	R	I	SLC18A3	1stExon	island	1stExon-island	chr10:50817601-50820356	NA	TRUE
cg00771593	0.333487	0.784304	31.2195	1.92069e-117	9.87842e-115	257.365	0.895698	0.562211	-0.333487	16	67472931	F	II	ATP6V0D1	Body	opensea	Body-opensea		NA	NA
cg26157385	0.306008	0.330656	31.1625	3.45163e-117	1.75769e-114	256.779	0.432871	0.126864	-0.306008	1	248020641	F	I	TRIM58	1stExon	island	1stExon-island	chr1:248020330-248021252	NA	NA	high-CpG:246087104-246087425
cg00876266	0.262323	0.880174	31.1429	4.2245e-117	2.14333e-114	256.576	0.967797	0.705474	-0.262323	19	5915133	R	I	CAPS	Body	island	Body-island	chr19:5915007-5915301	NA	TRUE
cg20978460	0.390659	0.798634	31.0299	1.35149e-116	6.70833e-114	255.413	0.929126	0.538467	-0.390659	7	2644443	R	I	IQCE	Body	shore	Body-shore	chr7:2645524-2645765	NA	NA
cg02924487	0.262979	0.686707	31.0106	1.64968e-116	8.15903e-114	255.214	0.774549	0.511571	-0.262979	1	3649344	F	I	TP73	Body	island	Body-island	chr1:3649294-3649674	NA	TRUE
cg06670039	0.419845	0.80825	30.9823	2.2079e-116	1.08807e-113	254.922	0.94849	0.528645	-0.419845	16	12530246	R	I	SNX29	Body	opensea	Body-opensea		NA	TRUE
cg22444338	0.219593	0.895073	30.9385	3.46889e-116	1.69331e-113	254.47	0.968424	0.748831	-0.219593	7	1054449	F	I	C7orf50	Body	shore	Body-shore	chr7:1052387-1052736	NA	NA		rs35090779
cg23109891	0.220447	0.848522	30.9311	3.74352e-116	1.82091e-113	254.394	0.922157	0.70171	-0.220447	22	38379218	F	II	SOX10	Body	island	Body-island	chr22:38379093-38379964	NA	NA
cg12807330	0.302308	0.815982	30.8138	1.25656e-115	5.94389e-113	253.183	0.916961	0.614654	-0.302308	5	176004772	F	I	PCDH24	Body	opensea	Body-opensea		NA	NA
cg02578944	0.30605	0.757344	30.7664	2.05073e-115	9.61234e-113	252.693	0.859574	0.553524	-0.30605	6	28227392	F	I	NKAPL	1stExon	island	1stExon-island	chr6:28226979-28227483	NA	NA		rs12000	rs73402526
cg06161697	0.263988	0.8651	30.7505	2.41679e-115	1.12769e-112	252.529	0.95328	0.689292	-0.263988	1	243638035	R	II	SDCCAG8	Body	island	Body-island	chr1:243637639-243638142	NA	NA
cg00243187	0.309563	0.853474	30.7191	3.34296e-115	1.55108e-112	252.204	0.956877	0.647314	-0.309563	11	128746214	R	I		IGR	opensea	IGR-opensea		NA	NA
cg02139853	0.233525	0.878437	30.6684	5.64409e-115	2.58676e-112	251.68	0.956441	0.722916	-0.233525	2	236867685	R	I	AGAP1	Body	island	Body-island	chr2:236867652-236867906	NA	NA
cg22985172	0.232174	0.787958	30.5698	1.56724e-114	7.05737e-112	250.659	0.865511	0.633336	-0.232174	6	151258337	F	I	MTHFD1L	Body	opensea	Body-opensea		NA	NA
cg14312114	0.336635	0.801817	30.4648	4.64838e-114	2.05506e-111	249.571	0.914263	0.577628	-0.336635	17	80571580	R	II		IGR	island	IGR-island	chr17:80571395-80571701	NA	NA
cg27647370	0.223914	0.828141	30.4057	8.57944e-114	3.74879e-111	248.959	0.902935	0.679021	-0.223914	22	42686055	R	I		IGR	island	IGR-island	chr22:42685894-42686095	NA	NA
cg15444217	0.309795	0.811154	30.3912	9.97711e-114	4.35028e-111	248.808	0.914635	0.60484	-0.309795	10	133750371	F	II	PPP2R2D	5'UTR	shore	5'UTR-shore	chr10:133751399-133751634	NA	NA
cg11285912	0.351934	0.792449	30.3585	1.40051e-113	6.08967e-111	248.468	0.910005	0.558071	-0.351934	10	126712941	R	II	CTBP2	Body	shore	Body-shore	chr10:126712013-126712231	NA	TRUE
cg01651570	0.284765	0.838962	30.2518	4.23984e-113	1.81041e-110	247.36	0.934082	0.649317	-0.284765	14	104194141	R	I	ZFYVE21	Body	island	Body-island	chr14:104193901-104194627	NA	NA
cg07114009	0.265253	0.864267	30.2174	6.06426e-113	2.57875e-110	247.002	0.952869	0.687616	-0.265253	17	80797948	F	I	TBCD	Body	opensea	Body-opensea		NA	NA
cg20909380	0.337683	0.813929	30.1821	8.74759e-113	3.70453e-110	246.636	0.926725	0.589043	-0.337683	15	99987288	R	I		IGR	opensea	IGR-opensea		NA	NA		rs72111135
cg17565051	0.356339	0.803452	30.1495	1.22769e-112	5.16735e-110	246.297	0.922479	0.566141	-0.356339	10	133751593	R	I	PPP2R2D	5'UTR	island	5'UTR-island	chr10:133751399-133751634	NA	NA
cg20971488	0.253037	0.759536	30.1151	1.7561e-112	7.34643e-110	245.939	0.844058	0.591021	-0.253037	1	228786295	R	I	DUSP5P	Body	shore	Body-shore	chr1:228785986-228786204	NA	NA			rs77648740
cg10657965	0.267035	0.870575	30.0948	2.16895e-112	9.02774e-110	245.728	0.959773	0.692738	-0.267035	7	101888125	R	I	CUX1	Body	shelf	Body-shelf	chr7:101891665-101892634	NA	NA
cg16435923	0.20007	0.565518	30.0749	2.66995e-112	1.10684e-109	245.52	0.632347	0.432277	-0.20007	5	140744155	R	I	PCDHGA4	Body	island	Body-island	chr5:140743961-140744642	NA	NA
cg21978694	0.37587	0.793847	30.0337	4.09773e-112	1.6835e-109	245.092	0.919399	0.543529	-0.37587	19	45316509	F	I	BCAM	Body	island	Body-island	chr19:45316492-45316842	NA	NA
cg10268345	0.299037	0.852074	29.9816	7.05279e-112	2.87749e-109	244.548	0.951962	0.652924	-0.299037	16	2140404	F	I	PKD1	Body	island	Body-island	chr16:2139803-2142170	NA	NA
cg14037250	0.238071	0.889027	29.9752	7.53493e-112	3.06813e-109	244.482	0.96855	0.730479	-0.238071	9	136918894	F	II	BRD3	5'UTR	shore	5'UTR-shore	chr9:136919143-136919376	NA	NA
cg04012053	0.243028	0.86058	29.9639	8.48124e-112	3.44665e-109	244.364	0.941758	0.698731	-0.243028	16	70680631	F	I	IL34	1stExon	opensea	1stExon-opensea		NA	NA
cg27413290	0.320033	0.810869	29.8888	1.85581e-111	7.4609e-109	243.581	0.91777	0.597737	-0.320033	8	144552725	F	I	ZC3H3	Body	island	Body-island	chr8:144552580-144552787	NA	NA		rs73369424
cg00718444	0.247571	0.871969	29.8025	4.56521e-111	1.81238e-108	242.68	0.954665	0.707094	-0.247571	8	145685564	F	II	CYHR1	Body	shore	Body-shore	chr8:145687389-145687880	NA	NA
cg12575511	0.220099	0.895151	29.7931	5.03658e-111	1.99567e-108	242.582	0.96867	0.748571	-0.220099	7	2040851	F	II	MAD1L1	Body	shelf	Body-shelf	chr7:2044583-2044788	NA	NA
cg04406115	0.31065	0.81513	29.7544	7.54151e-111	2.97109e-108	242.178	0.918897	0.608246	-0.31065	19	5065640	R	II	KDM4B	Body	island	Body-island	chr19:5065639-5065919	NA	NA
cg09632273	0.398797	0.737779	29.7411	8.66341e-111	3.39686e-108	242.04	0.870989	0.472192	-0.398797	6	31696229	F	I	DDAH2	Body	island	Body-island	chr6:31695894-31698245	NA	NA
cg07661480	0.292183	0.663079	29.7317	9.56173e-111	3.73488e-108	241.941	0.760677	0.468494	-0.292183	18	46447737	R	I	SMAD7	3'UTR	island	3'UTR-island	chr18:46447718-46448083	NA	TRUE
cg09642408	0.298588	0.792858	29.6734	1.75784e-110	6.77008e-108	241.332	0.892595	0.594008	-0.298588	15	101208028	F	I		IGR	opensea	IGR-opensea		NA	TRUE
cg04164048	0.308698	0.819277	29.6628	1.96362e-110	7.52747e-108	241.221	0.922391	0.613693	-0.308698	16	70680498	R	II	IL34	1stExon	opensea	1stExon-opensea		NA	NA
cg03540794	0.306718	0.7642	29.6243	2.93571e-110	1.11812e-107	240.819	0.866653	0.559935	-0.306718	5	2112109	R	I		IGR	island	IGR-island	chr5:2111836-2112484	NA	NA
cg13246235	0.459875	0.40198	29.5753	4.90463e-110	1.85262e-107	240.306	0.555591	0.0957163	-0.459875	6	12749978	F	I	PHACTR1	Body	island	Body-island	chr6:12749877-12750499	TRUE	NA
cg24702147	0.369687	0.803564	29.5492	6.44385e-110	2.42737e-107	240.033	0.92705	0.557363	-0.369687	12	7071814	R	I	MIR141	TSS1500	opensea	TSS1500-opensea		NA	NA
cg12249345	0.361227	0.800224	29.4467	1.88318e-109	6.95411e-107	238.96	0.920884	0.559658	-0.361227	19	45316493	F	I	BCAM	Body	island	Body-island	chr19:45316492-45316842	NA	NA
cg24471254	0.365354	0.667113	29.4304	2.2339e-109	8.22716e-107	238.789	0.789152	0.423798	-0.365354	7	100253792	R	I	ACTL6B	Body	island	Body-island	chr7:100253782-100254150	TRUE	NA			rs2231169
cg00177787	0.400556	0.798732	29.3626	4.54713e-109	1.65252e-106	238.078	0.932529	0.531973	-0.400556	10	3330480	R	I		IGR	opensea	IGR-opensea		NA	NA
cg23475955	0.360138	0.731406	29.1967	2.59287e-108	9.18824e-106	236.337	0.851703	0.491565	-0.360138	11	1985762	F	I		IGR	shore	IGR-shore	chr11:1986015-1986362	NA	NA
cg00868875	0.403365	0.811233	29.1772	3.18207e-108	1.12087e-105	236.132	0.945969	0.542604	-0.403365	18	24127237	R	II	KCTD1	5'UTR	island	5'UTR-island	chr18:24126780-24131138	NA	NA
cg14013695	0.39282	0.677405	29.175	3.25686e-108	1.14624e-105	236.109	0.808619	0.415799	-0.39282	7	27184176	R	I	HOXA5	TSS1500	island	TSS1500-island	chr7:27182613-27185562	NA	NA
cg22899502	0.290108	0.853974	29.1666	3.55657e-108	1.24641e-105	236.021	0.950879	0.660771	-0.290108	8	142157104	R	II	DENND3	Body	opensea	Body-opensea		NA	NA
cg19084059	0.212036	0.861456	29.0786	8.96657e-108	3.09501e-105	235.096	0.932282	0.720246	-0.212036	15	75501025	R	I	C15orf39	Body	island	Body-island	chr15:75500858-75501157	NA	NA
cg11429969	0.231817	0.333184	29.0075	1.89315e-107	6.46959e-105	234.349	0.410618	0.178801	-0.231817	5	140180921	R	I	PCDHA2	Body	island	Body-island	chr5:140180844-140181082	NA	NA
cg09292244	0.465968	0.67481	28.9979	2.09627e-107	7.14015e-105	234.247	0.830456	0.364489	-0.465968	8	8182618	R	II	PRAGMIN	Body	opensea	Body-opensea		NA	TRUE
cg03368099	0.28733	0.520363	28.9345	4.08455e-107	1.37535e-104	233.58	0.616339	0.329009	-0.28733	7	27184521	R	I	HOXA5	TSS1500	island	TSS1500-island	chr7:27182613-27185562	NA	NA
cg27391679	0.213151	0.895627	28.9268	4.42632e-107	1.48921e-104	233.499	0.966826	0.753674	-0.213151	19	46056907	F	I	OPA3	Body	island	Body-island	chr19:46056783-46057149	NA	TRUE		rs28937898
cg09269891	0.278439	0.686332	28.9267	4.43277e-107	1.49017e-104	233.498	0.779339	0.5009	-0.278439	16	3843415	R	II	CREBBP	Body	opensea	Body-opensea		NA	NA
cg06607764	0.470884	0.558463	28.8759	7.56578e-107	2.5147e-104	232.963	0.715752	0.244867	-0.470884	17	76719635	F	I	CYTH1	Body	opensea	Body-opensea		NA	TRUE	low-CpG:74231017-74231280	rs11436550
cg18003518	0.309114	0.833124	28.7718	2.26666e-106	7.40265e-104	231.866	0.936377	0.627263	-0.309114	2	100618438	F	I	AFF3	Body	opensea	Body-opensea		NA	NA
cg06129617	0.21062	0.873481	28.7171	4.03724e-106	1.30816e-103	231.289	0.943834	0.733214	-0.21062	2	110015249	F	II	SH3RF3	Body	opensea	Body-opensea		NA	NA
cg17471939	0.350247	0.594843	28.7135	4.19273e-106	1.35747e-103	231.251	0.711836	0.361589	-0.350247	1	3600879	R	I	TP73	Body	opensea	Body-opensea		TRUE	NA			rs78551809
cg05545635	0.280526	0.833016	28.6983	4.92285e-106	1.59012e-103	231.09	0.92672	0.646194	-0.280526	10	98144452	R	I	TLL2	Body	island	Body-island	chr10:98144299-98144513	NA	NA
cg02596427	0.253245	0.720785	28.626	1.05584e-105	3.36046e-103	230.327	0.805376	0.552131	-0.253245	2	47295058	R	II	TTC7A	Body	opensea	Body-opensea		NA	TRUE
cg15220605	0.217563	0.863714	28.6174	1.15613e-105	3.67116e-103	230.236	0.936386	0.718823	-0.217563	17	80393595	F	I	HEXDC	Body	island	Body-island	chr17:80393470-80393752	NA	NA
cg20202112	0.330423	0.830988	28.5542	2.2546e-105	7.07746e-103	229.568	0.941359	0.610936	-0.330423	2	74601685	F	I	DCTN1	Body	opensea	Body-opensea		TRUE	NA
cg27566403	0.318921	0.579136	28.5026	3.88803e-105	1.20854e-102	229.023	0.685665	0.366744	-0.318921	17	76719612	F	I	CYTH1	Body	opensea	Body-opensea		NA	TRUE	low-CpG:74231017-74231280
cg06867623	0.267495	0.825038	28.4322	8.17937e-105	2.52533e-102	228.28	0.914389	0.646894	-0.267495	14	100891947	R	I	WDR25	Body	opensea	Body-opensea		NA	TRUE
cg15672768	0.367936	0.411544	28.3538	1.87632e-104	5.70336e-102	227.449	0.534445	0.166509	-0.367936	5	140741220	R	I	PCDHGA4	Body	island	Body-island	chr5:140741174-140741738	NA	NA
cg26978172	0.361336	0.795236	28.297	3.42149e-104	1.0279e-101	226.848	0.915933	0.554597	-0.361336	6	31696223	F	I	DDAH2	Body	island	Body-island	chr6:31695894-31698245	NA	NA
cg14131536	0.281982	0.789094	28.2865	3.82329e-104	1.14693e-101	226.737	0.883285	0.601302	-0.281982	2	98340921	R	I	ZAP70	Body	island	Body-island	chr2:98340397-98340959	NA	NA
cg08775375	0.351242	0.75608	28.238	6.3962e-104	1.9008e-101	226.223	0.873405	0.522162	-0.351242	8	10454154	R	I		IGR	opensea	IGR-opensea		NA	NA
cg06720949	0.252073	0.788825	28.2053	9.04423e-104	2.66279e-101	225.876	0.873025	0.620951	-0.252073	19	45381937	F	I	PVRL2	Body	opensea	Body-opensea		NA	NA			rs41290116
cg08841544	0.428043	0.632787	28.1979	9.77444e-104	2.87573e-101	225.799	0.775766	0.347722	-0.428043	2	9533755	F	I	ASAP2	Body	island	Body-island	chr2:9533572-9533807	NA	TRUE		rs6728908
cg23348155	0.285436	0.781788	28.1896	1.06817e-103	3.13817e-101	225.71	0.877132	0.591696	-0.285436	6	31696319	R	I	DDAH2	Body	island	Body-island	chr6:31695894-31698245	NA	NA
cg10477621	0.3718	0.328361	28.1491	1.63981e-103	4.78352e-101	225.281	0.452553	0.0807531	-0.3718	7	19184950	R	I	FERD3L	1stExon	island	1stExon-island	chr7:19184818-19185033	NA	TRUE
cg17555373	0.363256	0.324854	28.0038	7.66708e-103	2.16908e-100	223.739	0.446192	0.0829363	-0.363256	13	53775108	R	I		IGR	island	IGR-island	chr13:53774264-53776345	TRUE	TRUE
cg05674437	0.371355	0.755927	27.9977	8.17787e-103	2.30884e-100	223.674	0.879971	0.508616	-0.371355	3	196694153	R	I	PIGZ	5'UTR	island	5'UTR-island	chr3:196693765-196694200	NA	NA
cg12161971	0.247193	0.857217	27.9953	8.38595e-103	2.36435e-100	223.649	0.939787	0.692594	-0.247193	11	77907332	R	I	USP35	Body	island	Body-island	chr11:77907211-77908088	NA	NA
cg05349039	0.266202	0.666657	27.9826	9.59835e-103	2.6988e-100	223.514	0.755576	0.489374	-0.266202	21	46845110	F	I	NCRNA00175	TSS200	shelf	TSS200-shelf	chr21:46847505-46847773	NA	NA
cg06614044	0.398139	0.623641	27.9339	1.61102e-102	4.50215e-100	222.996	0.756631	0.358492	-0.398139	18	42324631	F	II	SETBP1	Body	island	Body-island	chr18:42324454-42324966	NA	NA
cg20161965	0.344796	0.758676	27.9306	1.66803e-102	4.65514e-100	222.961	0.873848	0.529052	-0.344796	7	27171401	R	I	HOXA4	TSS1500	shore	TSS1500-shore	chr7:27169572-27170638	NA	NA
cg13616930	0.204642	0.893041	27.8354	4.58732e-102	1.26145e-99	221.949	0.961397	0.756755	-0.204642	17	80797991	F	II	TBCD	Body	opensea	Body-opensea		NA	NA
cg13591848	0.274839	0.792671	27.8032	6.46013e-102	1.77055e-99	221.607	0.884475	0.609636	-0.274839	10	102789894	R	I	SFXN3	TSS1500	island	TSS1500-island	chr10:102789777-102789994	NA	NA
cg04792034	0.203122	0.826544	27.7895	7.4761e-102	2.04493e-99	221.461	0.894393	0.691271	-0.203122	12	58263161	R	I		IGR	shelf	IGR-shelf	chr12:58258986-58259496	NA	TRUE
cg22611900	0.332261	0.781101	27.7731	8.90308e-102	2.43041e-99	221.286	0.892086	0.559824	-0.332261	10	99281262	R	II	UBTD1	Body	opensea	Body-opensea		NA	TRUE
cg11539055	0.405507	0.763159	27.7291	1.42166e-101	3.84027e-99	220.818	0.89861	0.493103	-0.405507	4	80886264	F	I	ANTXR2	Body	shore	Body-shore	chr4:80885844-80886148	NA	TRUE
cg14034782	0.232633	0.79772	27.6989	1.95978e-101	5.23896e-99	220.497	0.875426	0.642793	-0.232633	12	133123459	R	II	FBRSL1	Body	shelf	Body-shelf	chr12:133125659-133126011	NA	NA
cg22514764	0.229066	0.866761	27.6903	2.14876e-101	5.72931e-99	220.405	0.943276	0.71421	-0.229066	1	243637838	R	I	SDCCAG8	Body	island	Body-island	chr1:243637639-243638142	NA	NA
cg26166817	0.344942	0.817424	27.6248	4.31267e-101	1.13595e-98	219.708	0.932645	0.587703	-0.344942	4	124468530	R	I		IGR	opensea	IGR-opensea		NA	TRUE
cg12935350	0.253778	0.864983	27.6123	4.93039e-101	1.29534e-98	219.575	0.949753	0.695974	-0.253778	2	105697777	F	II	MRPS9	Body	opensea	Body-opensea		NA	TRUE
cg04819655	0.319533	0.825386	27.6081	5.15286e-101	1.35035e-98	219.53	0.932119	0.612587	-0.319533	17	81040663	R	II	METRNL	Body	shore	Body-shore	chr17:81042626-81043244	NA	NA
cg10632765	0.224225	0.87991	27.5827	6.75967e-101	1.76694e-98	219.259	0.954807	0.730583	-0.224225	19	6534916	F	I	TNFSF9	Body	island	Body-island	chr19:6534759-6535079	TRUE	NA
cg01407254	0.33336	0.82507	27.5228	1.28e-100	3.31226e-98	218.62	0.936422	0.603062	-0.33336	2	71787808	R	I	DYSF	Body	island	Body-island	chr2:71787430-71787897	NA	NA
cg07797693	0.275823	0.802807	27.491	1.79606e-100	4.6216e-98	218.282	0.89494	0.619117	-0.275823	8	10454129	R	I		IGR	opensea	IGR-opensea		NA	NA
cg02092141	0.344971	0.738071	27.4617	2.45334e-100	6.28936e-98	217.97	0.853301	0.508331	-0.344971	11	66411184	F	I	RBM4	Body	island	Body-island	chr11:66410925-66411587	NA	NA
cg15084543	0.428069	0.426918	27.4536	2.67533e-100	6.84991e-98	217.883	0.569905	0.141836	-0.428069	1	79472408	R	I	ELTD1	5'UTR	island	5'UTR-island	chr1:79472281-79472537	NA	TRUE
cg14016554	0.283067	0.658806	27.4331	3.33138e-100	8.49803e-98	217.664	0.753359	0.470291	-0.283067	6	31696509	F	I	DDAH2	Body	island	Body-island	chr6:31695894-31698245	NA	NA
cg13933080	0.272238	0.445996	27.3971	4.88764e-100	1.23609e-97	217.281	0.536931	0.264693	-0.272238	10	22634145	F	I	SPAG6	TSS1500	island	TSS1500-island	chr10:22634000-22634862	NA	NA
cg13763287	0.204228	0.906891	27.3617	7.13308e-100	1.79845e-97	216.902	0.97511	0.770881	-0.204228	9	97856079	R	I		IGR	opensea	IGR-opensea		NA	NA
cg11732134	0.292859	0.83332	27.3318	9.8175e-100	2.46322e-97	216.583	0.931144	0.638284	-0.292859	1	10732912	F	I	CASZ1	Body	opensea	Body-opensea		NA	NA
cg05845376	0.357708	0.742727	27.3315	9.84585e-100	2.46883e-97	216.58	0.862211	0.504504	-0.357708	5	140683632	F	I	SLC25A2	TSS200	island	TSS200-island	chr5:140683195-140683773	NA	NA		rs7724001
cg17485681	0.286683	0.617556	27.2727	1.84495e-99	4.57887e-97	215.952	0.713316	0.426633	-0.286683	10	73565625	R	I	CDH23	Body	island	Body-island	chr10:73565569-73565827	TRUE	TRUE
cg19254118	0.443396	0.711343	27.2313	2.87189e-99	7.07647e-97	215.51	0.85945	0.416054	-0.443396	19	1907972	R	I	ADAT3	5'UTR	shore	5'UTR-shore	chr19:1908118-1908509	TRUE	NA
cg10841756	0.331719	0.806164	27.2185	3.29488e-99	8.08491e-97	215.372	0.916968	0.585248	-0.331719	1	161059267	F	I	PVRL4	5'UTR	opensea	5'UTR-opensea		NA	NA
cg23314826	0.300465	0.793311	27.1595	6.1856e-99	1.49908e-96	214.742	0.893675	0.59321	-0.300465	8	102450991	R	I		IGR	opensea	IGR-opensea		NA	NA
cg21821308	0.50024	0.558374	27.0838	1.39033e-98	3.33614e-96	213.932	0.725469	0.225229	-0.50024	2	9533606	F	I	ASAP2	Body	island	Body-island	chr2:9533572-9533807	NA	TRUE
cg12593515	0.306139	0.630734	27.0836	1.39351e-98	3.34184e-96	213.93	0.732994	0.426854	-0.306139	7	22233159	F	I	RAPGEF5	Body	opensea	Body-opensea		NA	NA
cg09143801	0.381284	0.691074	27.0831	1.40033e-98	3.35624e-96	213.925	0.818434	0.43715	-0.381284	1	151105049	R	I	SEMA6C	Body	island	Body-island	chr1:151103685-151106100	TRUE	NA
cg06593910	0.254885	0.85755	27.0553	1.88685e-98	4.491e-96	213.627	0.942689	0.687804	-0.254885	16	88709927	R	I	CYBA	Body	island	Body-island	chr16:88709525-88710015	NA	NA
cg21010202	0.258575	0.832333	27.0535	1.92407e-98	4.57696e-96	213.607	0.918705	0.660129	-0.258575	6	1615843	F	I		IGR	island	IGR-island	chr6:1604606-1615866	TRUE	NA
cg06746774	0.212104	0.889478	27.0461	2.08064e-98	4.93517e-96	213.529	0.960326	0.748223	-0.212104	1	33216950	R	I	KIAA1522	Body	shelf	Body-shelf	chr1:33219427-33220028	NA	NA
cg05676622	0.287381	0.830911	27.0299	2.47469e-98	5.84628e-96	213.356	0.926905	0.639524	-0.287381	11	66410998	R	I	RBM4	Body	island	Body-island	chr11:66410925-66411587	NA	NA
cg14293129	0.294194	0.820122	26.9687	4.76588e-98	1.1119e-95	212.7	0.918391	0.624198	-0.294194	6	31696333	F	II	DDAH2	Body	island	Body-island	chr6:31695894-31698245	NA	NA
cg04583813	0.345824	0.799986	26.9215	7.90546e-98	1.834e-95	212.194	0.915502	0.569677	-0.345824	10	560323	F	I	DIP2C	Body	opensea	Body-opensea		NA	NA
cg10050410	0.348188	0.788199	26.9055	9.38265e-98	2.17181e-95	212.023	0.904504	0.556316	-0.348188	10	4035293	R	I		IGR	opensea	IGR-opensea		NA	NA
cg14052728	0.257896	0.865241	26.8287	2.13557e-97	4.88294e-95	211.2	0.951386	0.69349	-0.257896	2	95941719	R	I	PROM2	Body	opensea	Body-opensea		NA	NA
cg14995475	0.365424	0.660473	26.7965	3.0177e-97	6.86567e-95	210.855	0.782535	0.417111	-0.365424	19	6534774	R	II	TNFSF9	Body	island	Body-island	chr19:6534759-6535079	TRUE	NA
cg00849267	0.347723	0.655305	26.7759	3.76133e-97	8.5246e-95	210.634	0.771455	0.423732	-0.347723	16	968265	F	I	LMF1	Body	shore	Body-shore	chr16:967241-967619	NA	NA		rs4984980
cg01294808	0.289253	0.555449	26.773	3.8832e-97	8.79597e-95	210.603	0.652068	0.362815	-0.289253	5	3599686	R	I	IRX1	Body	island	Body-island	chr5:3594467-3603054	TRUE	NA			rs61745751
cg00682096	0.317507	0.778505	26.7702	3.99846e-97	9.05208e-95	210.573	0.884561	0.567054	-0.317507	17	46672924	R	I	LOC404266	Body	shore	Body-shore	chr17:46673532-46674181	NA	NA			rs34658349
cg26402169	0.301418	0.823292	26.7676	4.11573e-97	9.30735e-95	210.544	0.923974	0.622556	-0.301418	7	1883139	R	I	MAD1L1	Body	shore	Body-shore	chr7:1885033-1885402	NA	NA
cg24677093	0.275548	0.854366	26.7654	4.20997e-97	9.51003e-95	210.522	0.946407	0.670859	-0.275548	10	77166172	R	I	C10orf41	Body	island	Body-island	chr10:77155128-77169600	NA	NA
cg04074004	0.31451	0.797845	26.7446	5.26693e-97	1.18716e-94	210.298	0.902901	0.588391	-0.31451	6	31696462	F	I	DDAH2	Body	island	Body-island	chr6:31695894-31698245	NA	NA
cg07690326	0.20291	0.841984	26.731	6.09134e-97	1.3685e-94	210.152	0.909762	0.706852	-0.20291	8	145019032	F	I	PLEC1	Body	island	Body-island	chr8:145018815-145019214	NA	TRUE		rs73377226
cg05638347	0.263367	0.879346	26.7188	6.94346e-97	1.55739e-94	210.021	0.967319	0.703952	-0.263367	7	6188723	R	II	USP42	Body	opensea	Body-opensea		NA	NA
cg16291917	0.307489	0.704133	26.6896	9.49618e-97	2.11273e-94	209.708	0.806843	0.499354	-0.307489	6	31590576	R	I	SNORA38	TSS1500	shore	TSS1500-shore	chr6:31587779-31589024	NA	NA	low-CpG:31698447-31698629
cg22891413	0.270377	0.808522	26.6352	1.7035e-96	3.76762e-94	209.124	0.898836	0.628458	-0.270377	5	1407569	F	I	SLC6A3	Body	opensea	Body-opensea		NA	NA
cg19008099	0.255814	0.710522	26.6292	1.81699e-96	4.00788e-94	209.059	0.795971	0.540157	-0.255814	6	31696317	R	I	DDAH2	Body	island	Body-island	chr6:31695894-31698245	NA	NA
cg04917446	0.348452	0.55275	26.6249	1.90143e-96	4.18966e-94	209.014	0.669143	0.320691	-0.348452	17	46699073	R	I	HOXB9	3'UTR	island	3'UTR-island	chr17:46698880-46699083	NA	NA
cg12597389	0.297059	0.340551	26.6225	1.95233e-96	4.29952e-94	208.988	0.439778	0.142719	-0.297059	7	8482235	R	I	NXPH1	Body	island	Body-island	chr7:8481974-8482762	NA	NA
cg18792131	0.429244	0.782564	26.6206	1.99302e-96	4.38678e-94	208.967	0.925944	0.4967	-0.429244	1	1099166	R	I		IGR	island	IGR-island	chr1:1098043-1100584	NA	NA
cg06890610	0.218233	0.833247	26.5979	2.54302e-96	5.57653e-94	208.723	0.906143	0.68791	-0.218233	16	12530114	F	II	SNX29	Body	opensea	Body-opensea		NA	TRUE
cg01562537	0.240485	0.771637	26.5572	3.93418e-96	8.54542e-94	208.287	0.851966	0.611481	-0.240485	11	44899805	R	I	TSPAN18	5'UTR	opensea	5'UTR-opensea		NA	TRUE
cg04398547	0.342156	0.782227	26.4415	1.36457e-95	2.89387e-93	207.043	0.896517	0.554361	-0.342156	1	19419527	F	II	UBR4	Body	opensea	Body-opensea		NA	TRUE
cg19777396	0.273236	0.70646	26.431	1.52682e-95	3.22801e-93	206.931	0.797729	0.524493	-0.273236	14	104638520	R	I	KIF26A	Body	island	Body-island	chr14:104638074-104638660	NA	NA
cg26568226	0.222497	0.849584	26.3866	2.46346e-95	5.1554e-93	206.452	0.923905	0.701407	-0.222497	15	22913326	F	I	CYFIP1	5'UTR	opensea	5'UTR-opensea		NA	NA
cg07529658	0.433447	0.719873	26.348	3.73027e-95	7.75927e-93	206.038	0.864657	0.431209	-0.433447	21	46845160	R	I	NCRNA00175	TSS200	shelf	TSS200-shelf	chr21:46847505-46847773	NA	NA
cg03907016	0.357732	0.652319	26.3468	3.7779e-95	7.85439e-93	206.025	0.771812	0.41408	-0.357732	19	6534760	R	II	TNFSF9	Body	island	Body-island	chr19:6534759-6535079	NA	NA			rs77313944
cg27064482	0.414887	0.515469	26.2862	7.25614e-95	1.48611e-92	205.372	0.654053	0.239166	-0.414887	16	14326543	R	I	MKL2	Body	opensea	Body-opensea		NA	TRUE
cg21429725	0.307479	0.836348	26.2835	7.46459e-95	1.52728e-92	205.344	0.939055	0.631576	-0.307479	3	196693809	R	I	PIGZ	5'UTR	island	5'UTR-island	chr3:196693765-196694200	NA	NA
cg00989538	0.361943	0.777156	26.2635	9.25694e-95	1.88466e-92	205.129	0.898056	0.536113	-0.361943	18	74832115	F	II	MBP	5'UTR	island	5'UTR-island	chr18:74832039-74832282	NA	NA
cg23368787	0.276118	0.421084	26.2583	9.79169e-95	1.99254e-92	205.073	0.513316	0.237198	-0.276118	19	36049342	F	I	ATP4A	Body	island	Body-island	chr19:36048556-36049673	TRUE	NA
cg16414472	0.29191	0.830831	26.2456	1.12287e-94	2.28046e-92	204.936	0.928338	0.636428	-0.29191	11	68110105	F	I	LRP5	Body	opensea	Body-opensea		TRUE	TRUE
cg24873695	0.289887	0.808479	26.1857	2.14076e-94	4.28861e-92	204.29	0.905309	0.615422	-0.289887	1	3123054	R	I	PRDM16	Body	opensea	Body-opensea		NA	NA
cg20251943	0.299579	0.691419	26.1565	2.93091e-94	5.82344e-92	203.976	0.791487	0.491908	-0.299579	10	407721	R	I	DIP2C	Body	shore	Body-shore	chr10:409201-409523	NA	NA
cg21241151	0.265497	0.703686	26.139	3.54013e-94	7.02036e-92	203.787	0.79237	0.526873	-0.265497	9	16310954	R	I		IGR	opensea	IGR-opensea		NA	NA
cg25117523	0.378897	0.532543	26.1363	3.64335e-94	7.21812e-92	203.759	0.659106	0.280209	-0.378897	17	76719640	F	I	CYTH1	Body	opensea	Body-opensea		NA	TRUE	low-CpG:74231017-74231280	rs11436550
cg23189410	0.452243	0.385496	26.1122	4.72335e-94	9.32198e-92	203.499	0.536558	0.084315	-0.452243	3	147125712	F	I	ZIC4	TSS1500	shore	TSS1500-shore	chr3:147126988-147128999	NA	TRUE
cg21694941	0.268598	0.304808	26.0949	5.68973e-94	1.11917e-91	203.313	0.394527	0.125929	-0.268598	8	57358590	F	I	PENK	5'UTR	island	5'UTR-island	chr8:57358126-57359415	NA	NA
cg16026813	0.331904	0.766264	26.0667	7.71189e-94	1.5083e-91	203.009	0.87713	0.545226	-0.331904	10	103245720	F	I	BTRC	Body	opensea	Body-opensea		NA	NA
cg01604994	0.203042	0.877844	26.0651	7.84765e-94	1.53413e-91	202.991	0.945666	0.742624	-0.203042	2	236867836	F	II	AGAP1	Body	island	Body-island	chr2:236867652-236867906	NA	NA
cg12877723	0.36639	0.285148	26.0394	1.03583e-93	2.01633e-91	202.714	0.407534	0.0411431	-0.36639	8	57358312	F	I	PENK	Body	island	Body-island	chr8:57358126-57359415	TRUE	NA
cg01919011	0.327356	0.793237	26.0155	1.33987e-93	2.5947e-91	202.456	0.902584	0.575228	-0.327356	14	75936668	F	I	JDP2	3'UTR	opensea	3'UTR-opensea		NA	NA
cg08616061	0.254931	0.432621	25.9945	1.68048e-93	3.24212e-91	202.23	0.517775	0.262844	-0.254931	5	140753570	R	I	PCDHGA4	Body	shore	Body-shore	chr5:140753654-140753952	NA	NA
cg14398860	0.431692	0.778654	25.9722	2.13741e-93	4.10829e-91	201.989	0.922852	0.491159	-0.431692	10	134491205	R	I	INPP5A	Body	opensea	Body-opensea		NA	NA
cg13588403	0.254859	0.760685	25.9597	2.4446e-93	4.69001e-91	201.855	0.845815	0.590956	-0.254859	14	73209128	F	I	DPF3	Body	opensea	Body-opensea		NA	TRUE		rs72037180
cg22660299	0.367815	0.82492	25.9524	2.64708e-93	5.07138e-91	201.776	0.947781	0.579966	-0.367815	17	46668715	F	II	LOC404266	TSS1500	shore	TSS1500-shore	chr17:46669434-46669811	NA	NA
cg09321019	0.236311	0.830721	25.952	2.65779e-93	5.08954e-91	201.772	0.909656	0.673345	-0.236311	10	98144406	F	I	TLL2	Body	island	Body-island	chr10:98144299-98144513	NA	NA
cg12765028	0.208513	0.381983	25.8955	4.88907e-93	9.31478e-91	201.162	0.451632	0.243119	-0.208513	4	13526659	R	I		IGR	island	IGR-island	chr4:13526553-13526770	NA	NA
cg11440915	0.254769	0.785278	25.8907	5.14726e-93	9.79764e-91	201.111	0.870378	0.615609	-0.254769	13	76387161	F	II	LMO7	Body	opensea	Body-opensea		NA	TRUE
cg13225830	0.279468	0.824591	25.8656	6.75076e-93	1.28026e-90	200.839	0.917941	0.638473	-0.279468	1	9527173	F	I		IGR	opensea	IGR-opensea		NA	TRUE
cg25241038	0.248168	0.814029	25.8389	9.00823e-93	1.69823e-90	200.551	0.896924	0.648756	-0.248168	2	95940475	F	I	PROM2	1stExon	opensea	1stExon-opensea		NA	TRUE
cg12737588	0.238803	0.865574	25.7241	3.11152e-92	5.77866e-90	199.311	0.945341	0.706539	-0.238803	15	70546706	F	I		IGR	opensea	IGR-opensea		NA	NA
cg06767142	0.27402	0.826598	25.7236	3.1272e-92	5.80517e-90	199.306	0.918129	0.644109	-0.27402	11	63821400	F	I	MACROD1	Body	opensea	Body-opensea		NA	TRUE
cg21830368	0.207952	0.755137	25.7084	3.68849e-92	6.82563e-90	199.141	0.824599	0.616647	-0.207952	17	75373327	R	I	SEPT9	5'UTR	shelf	5'UTR-shelf	chr17:75368688-75370506	NA	NA
cg07890238	0.406036	0.732073	25.6479	7.08843e-92	1.29374e-89	198.488	0.867701	0.461665	-0.406036	8	8182454	R	II	PRAGMIN	Body	opensea	Body-opensea		NA	TRUE
cg24422029	0.286473	0.760118	25.6165	9.95697e-92	1.80769e-89	198.148	0.855808	0.569336	-0.286473	10	18549378	F	I	CACNB2	Body	opensea	Body-opensea		NA	NA
cg09179249	0.330298	0.74431	25.5969	1.23056e-91	2.22331e-89	197.937	0.85464	0.524341	-0.330298	1	10732900	R	I	CASZ1	Body	opensea	Body-opensea		NA	NA
cg17873048	0.35677	0.793068	25.5464	2.12475e-91	3.80721e-89	197.39	0.91224	0.555469	-0.35677	17	46697700	F	II		IGR	island	IGR-island	chr17:46697413-46697701	NA	NA
cg19788754	0.308958	0.820186	25.5237	2.71591e-91	4.84542e-89	197.145	0.923387	0.614429	-0.308958	17	80847662	F	II	TBCD	Body	opensea	Body-opensea		TRUE	TRUE
cg22640961	0.277707	0.842035	25.5082	3.21059e-91	5.71068e-89	196.978	0.934797	0.657091	-0.277707	19	45316789	F	I	BCAM	Body	island	Body-island	chr19:45316492-45316842	NA	NA		rs3810141
cg18005337	0.209361	0.829173	25.5036	3.37339e-91	5.99251e-89	196.928	0.899105	0.689744	-0.209361	2	98340655	F	I	ZAP70	Body	island	Body-island	chr2:98340397-98340959	NA	NA
cg21156912	0.34269	0.820743	25.4843	4.16048e-91	7.36217e-89	196.719	0.935212	0.592521	-0.34269	17	80847546	F	II	TBCD	Body	opensea	Body-opensea		TRUE	TRUE
cg12782180	0.325465	0.463813	25.4732	4.69102e-91	8.29742e-89	196.599	0.572528	0.247063	-0.325465	7	127880932	F	I	LEP	TSS1500	island	TSS1500-island	chr7:127880750-127881375	NA	NA
cg11898486	0.377238	0.295917	25.3973	1.06651e-90	1.87197e-88	195.777	0.421926	0.0446875	-0.377238	19	44324747	F	I	LYPD5	5'UTR	island	5'UTR-island	chr19:44324436-44325009	NA	NA
cg23054189	0.381851	0.280489	25.3633	1.53987e-90	2.68569e-88	195.41	0.408039	0.0261875	-0.381851	1	248020692	R	I	TRIM58	1stExon	island	1stExon-island	chr1:248020330-248021252	NA	NA	high-CpG:246087104-246087425
cg05637536	0.305095	0.307099	25.346	1.85893e-90	3.23396e-88	195.222	0.40901	0.103915	-0.305095	1	154475068	F	I	TDRD10	5'UTR	island	5'UTR-island	chr1:154474107-154475699	TRUE	TRUE
cg13473894	0.286366	0.875555	25.32	2.46274e-90	4.26283e-88	194.94	0.97121	0.684844	-0.286366	10	13771383	F	I	FRMD4A	Body	opensea	Body-opensea		NA	NA		rs80031076
cg02247178	0.292905	0.624093	25.2395	5.88956e-90	1.00344e-87	194.069	0.721931	0.429027	-0.292905	13	31506687	F	I	C13orf26	TSS200	opensea	TSS200-opensea		NA	NA
cg26055950	0.255586	0.556401	25.2021	8.8349e-90	1.49845e-87	193.663	0.641774	0.386188	-0.255586	1	3600852	R	I	TP73	Body	opensea	Body-opensea		TRUE	NA
cg10043155	0.283626	0.823357	25.1758	1.17509e-89	1.98242e-87	193.378	0.918097	0.634471	-0.283626	6	25218855	F	I		IGR	opensea	IGR-opensea		NA	NA
cg21488279	0.229399	0.526833	25.1755	1.17874e-89	1.98777e-87	193.375	0.603459	0.37406	-0.229399	5	122434178	F	I	PRDM6	Body	island	Body-island	chr5:122433878-122435551	NA	NA
cg15888472	0.271708	0.619131	25.1654	1.31523e-89	2.21703e-87	193.265	0.709889	0.438181	-0.271708	17	79000968	F	I		IGR	opensea	IGR-opensea		NA	TRUE
cg20192747	0.320914	0.371665	25.1119	2.34714e-89	3.91488e-87	192.686	0.478859	0.157945	-0.320914	18	44774846	F	I		IGR	island	IGR-island	chr18:44772992-44775577	NA	NA
cg19023977	0.285917	0.712153	25.0966	2.7723e-89	4.60725e-87	192.52	0.807658	0.521741	-0.285917	5	95276578	R	I	ELL2	Body	opensea	Body-opensea		NA	TRUE
cg15829088	0.318475	0.339021	25.0791	3.35092e-89	5.55989e-87	192.33	0.445401	0.126926	-0.318475	1	247802935	R	I		IGR	island	IGR-island	chr1:247802738-247803141	TRUE	NA		rs28377211
cg08396985	0.334008	0.73925	25.0742	3.53575e-89	5.85244e-87	192.277	0.850818	0.516811	-0.334008	2	5896489	R	I		IGR	opensea	IGR-opensea		NA	NA
cg05716278	0.235817	0.840787	25.0309	5.65331e-89	9.28667e-87	191.807	0.919557	0.683741	-0.235817	10	6221273	F	II	PFKFB3	Body	opensea	Body-opensea		NA	NA		rs12217915
cg24948792	0.205192	0.796699	24.9988	8.00872e-89	1.30571e-86	191.459	0.865239	0.660047	-0.205192	10	102789961	R	I	SFXN3	TSS1500	island	TSS1500-island	chr10:102789777-102789994	NA	NA
cg22229016	0.237779	0.795518	24.9872	9.07773e-89	1.47649e-86	191.334	0.874943	0.637164	-0.237779	3	50304279	R	I	SEMA3B	TSS1500	opensea	TSS1500-opensea		NA	TRUE
cg08484337	0.260729	0.841389	24.9787	9.96467e-89	1.61884e-86	191.241	0.92848	0.667751	-0.260729	6	31590563	R	II	SNORA38	TSS1500	shore	TSS1500-shore	chr6:31587779-31589024	NA	NA	low-CpG:31698447-31698629
cg19126169	0.360803	0.748542	24.9732	1.05674e-88	1.71473e-86	191.182	0.869061	0.508258	-0.360803	11	71725590	F	I	NUMA1	Body	opensea	Body-opensea		NA	NA		rs11235419
cg01066220	0.28285	0.824767	24.9674	1.12641e-88	1.82563e-86	191.118	0.919247	0.636397	-0.28285	6	31696240	F	I	DDAH2	Body	island	Body-island	chr6:31695894-31698245	NA	NA
cg06415550	0.205795	0.899851	24.9646	1.16066e-88	1.8804e-86	191.088	0.968592	0.762798	-0.205795	11	456082	F	I	PTDSS2	Body	shelf	Body-shelf	chr11:459088-459345	NA	TRUE		rs79923485
cg25745246	0.411118	0.764603	24.9529	1.31722e-88	2.1307e-86	190.962	0.901928	0.49081	-0.411118	10	134491331	R	II	INPP5A	Body	opensea	Body-opensea		NA	NA
cg13792694	0.246167	0.857227	24.9499	1.36122e-88	2.20101e-86	190.929	0.939454	0.693287	-0.246167	9	97865232	F	I	FANCC	Body	opensea	Body-opensea		NA	TRUE		rs10821450
cg27000590	0.320974	0.774625	24.9161	1.96545e-88	3.1656e-86	190.561	0.88184	0.560866	-0.320974	8	8182003	R	II	PRAGMIN	Body	opensea	Body-opensea		NA	TRUE
cg00399027	0.249734	0.833971	24.9024	2.27935e-88	3.66403e-86	190.413	0.91739	0.667656	-0.249734	16	85676861	R	II	KIAA0182	5'UTR	shore	5'UTR-shore	chr16:85674843-85675192	NA	NA
cg13425135	0.213379	0.883677	24.8445	4.27344e-88	6.8111e-86	189.785	0.954952	0.741573	-0.213379	9	137330570	F	I	RXRA	3'UTR	shore	3'UTR-shore	chr9:137331316-137331646	NA	NA
cg04396312	0.223267	0.819404	24.8348	4.74964e-88	7.53804e-86	189.679	0.893981	0.670714	-0.223267	10	88702403	F	I	MMRN2	Body	island	Body-island	chr10:88702315-88703322	NA	NA
cg26333652	0.380647	0.425219	24.7863	8.04379e-88	1.26977e-85	189.152	0.552367	0.171719	-0.380647	5	2750758	R	I	IRX2	Body	island	Body-island	chr5:2748368-2757024	NA	NA
cg00612828	0.314717	0.857156	24.7632	1.03411e-87	1.62619e-85	188.901	0.96228	0.647563	-0.314717	4	183815971	R	II	DCTD	Body	opensea	Body-opensea		NA	NA
cg03223959	0.323675	0.773239	24.7621	1.04566e-87	1.64373e-85	188.89	0.881356	0.55768	-0.323675	16	85382654	F	II		IGR	opensea	IGR-opensea		NA	NA
cg02118390	0.246876	0.84528	24.7498	1.19628e-87	1.87478e-85	188.756	0.927744	0.680868	-0.246876	6	167051744	F	I	RPS6KA2	Body	opensea	Body-opensea		NA	NA
cg07966265	0.215545	0.818009	24.7313	1.46227e-87	2.27864e-85	188.555	0.890007	0.674462	-0.215545	1	10733477	R	I	CASZ1	Body	opensea	Body-opensea		NA	NA
cg18839637	0.252333	0.538294	24.7211	1.63363e-87	2.53953e-85	188.444	0.622581	0.370248	-0.252333	5	140723684	F	I	PCDHGA2	Body	island	Body-island	chr5:140723548-140723900	TRUE	NA		rs76939403
cg11786776	0.319541	0.764524	24.721	1.63521e-87	2.54046e-85	188.443	0.87126	0.551719	-0.319541	17	76719943	F	II	CYTH1	Body	opensea	Body-opensea		NA	TRUE
cg22311403	0.260127	0.744086	24.6868	2.37068e-87	3.6624e-85	188.072	0.830976	0.570849	-0.260127	6	168352521	F	II	MLLT4	Body	island	Body-island	chr6:168352516-168352728	NA	NA
cg20243900	0.313541	0.814523	24.6839	2.44589e-87	3.77577e-85	188.04	0.919255	0.605715	-0.313541	19	1908388	R	II	ADAT3	5'UTR	island	5'UTR-island	chr19:1908118-1908509	TRUE	NA
cg25489732	0.254019	0.720957	24.6268	4.55429e-87	6.95505e-85	187.419	0.805806	0.551787	-0.254019	8	142297519	R	I		IGR	shore	IGR-shore	chr8:142295218-142295879	NA	NA
cg09366730	0.201737	0.806616	24.6257	4.60758e-87	7.03382e-85	187.407	0.874002	0.672266	-0.201737	4	2341370	R	I	ZFYVE28	Body	island	Body-island	chr4:2341195-2341569	NA	NA
cg00870269	0.388793	0.678624	24.6014	6.00128e-87	9.11755e-85	187.143	0.808492	0.419699	-0.388793	15	58782688	R	I	LIPC	Body	opensea	Body-opensea		NA	NA
cg10127037	0.235063	0.831003	24.5953	6.41365e-87	9.72971e-85	187.077	0.909521	0.674458	-0.235063	14	104638431	F	I	KIF26A	Body	island	Body-island	chr14:104638074-104638660	NA	NA		rs947001
cg01227537	0.419845	0.386102	24.5874	6.98379e-87	1.05791e-84	186.991	0.526342	0.106497	-0.419845	3	147127012	R	I	ZIC1	TSS200	island	TSS200-island	chr3:147126988-147128999	TRUE	NA
cg20810072	0.250305	0.815076	24.5834	7.30014e-87	1.10542e-84	186.947	0.898685	0.648381	-0.250305	22	50927976	R	I	MIOX	Body	opensea	Body-opensea		NA	NA
cg22222281	0.397593	0.652124	24.5741	8.07346e-87	1.22028e-84	186.847	0.784931	0.387338	-0.397593	12	6308758	R	I	CD9	TSS1500	shore	TSS1500-shore	chr12:6309152-6310392	TRUE	TRUE
cg18954144	0.297187	0.750373	24.5729	8.175e-87	1.23518e-84	186.834	0.849642	0.552455	-0.297187	2	5896473	R	I		IGR	opensea	IGR-opensea		NA	NA
cg11490944	0.366929	0.779215	24.5448	1.11041e-86	1.67039e-84	186.528	0.90178	0.534851	-0.366929	10	103334150	F	I		IGR	shelf	IGR-shelf	chr10:103329852-103330311	NA	NA
cg16772998	0.228621	0.847835	24.5389	1.18325e-86	1.77803e-84	186.464	0.924201	0.69558	-0.228621	7	2119116	R	II	MAD1L1	Body	shelf	Body-shelf	chr7:2116367-2116781	NA	NA
cg04477010	0.207348	0.881066	24.5388	1.1847e-86	1.77955e-84	186.463	0.950326	0.742979	-0.207348	8	38175544	F	I	WHSC1L1	Body	opensea	Body-opensea		NA	NA
cg02458062	0.372142	0.797819	24.4851	2.12432e-86	3.17134e-84	185.879	0.922126	0.549983	-0.372142	17	46629678	R	II	HOXB3	Body	island	Body-island	chr17:46629553-46629816	NA	NA
cg24148817	0.343732	0.693719	24.4822	2.19242e-86	3.27063e-84	185.848	0.808536	0.464804	-0.343732	6	37461033	R	I	C6orf129	Body	opensea	Body-opensea		NA	NA
cg19256474	0.284661	0.526301	24.4731	2.4229e-86	3.60925e-84	185.748	0.621386	0.336724	-0.284661	7	1435165	F	I		IGR	opensea	IGR-opensea		NA	NA		rs34075454
cg01819912	0.273093	0.839243	24.4471	3.21274e-86	4.76174e-84	185.466	0.930464	0.657371	-0.273093	1	235572023	R	II	TBCE	Body	opensea	Body-opensea		NA	TRUE
cg16616467	0.202273	0.84252	24.4379	3.55236e-86	5.25379e-84	185.365	0.910085	0.707812	-0.202273	16	89642914	R	I	CPNE7	Body	island	Body-island	chr16:89641053-89643415	NA	NA
cg07997333	0.330283	0.653381	24.4173	4.44297e-86	6.54982e-84	185.142	0.763705	0.433422	-0.330283	8	102450860	R	I		IGR	opensea	IGR-opensea		NA	NA
cg13568415	0.212344	0.802424	24.4162	4.49662e-86	6.62654e-84	185.13	0.873353	0.661009	-0.212344	7	2564966	R	I	LFNG	Body	shore	Body-shore	chr7:2565872-2566114	NA	NA
cg14827481	0.27972	0.794728	24.416	4.50589e-86	6.63784e-84	185.127	0.888163	0.608443	-0.27972	10	134361889	R	II	INPP5A	Body	shore	Body-shore	chr10:134360859-134361084	NA	NA			rs57835447
cg02872914	0.298868	0.809243	24.3969	5.55072e-86	8.15082e-84	184.919	0.909074	0.610206	-0.298868	10	126713578	R	II	CTBP2	Body	shore	Body-shore	chr10:126712013-126712231	NA	TRUE
cg18252855	0.220987	0.8185	24.3413	1.01599e-85	1.47927e-83	184.315	0.892317	0.671329	-0.220987	6	11191235	F	II	NEDD9	Body	opensea	Body-opensea		NA	NA
cg14397893	0.239476	0.727791	24.33	1.14905e-85	1.6683e-83	184.191	0.807783	0.568307	-0.239476	2	23777302	F	I	KLHL29	5'UTR	opensea	5'UTR-opensea		NA	NA
cg19266671	0.25717	0.728165	24.3206	1.27329e-85	1.84672e-83	184.089	0.814067	0.556898	-0.25717	10	126712482	F	I	CTBP2	Body	shore	Body-shore	chr10:126712013-126712231	NA	NA
cg09636715	0.289297	0.717341	24.3124	1.39146e-85	2.01457e-83	184	0.813975	0.524678	-0.289297	7	27217057	R	I	HOXA10	Body	shelf	Body-shelf	chr7:27219309-27219750	NA	NA
cg11516004	0.275588	0.775512	24.2735	2.12619e-85	3.0558e-83	183.576	0.867566	0.591978	-0.275588	1	8533501	R	II	RERE	Body	opensea	Body-opensea		NA	TRUE
cg16990945	0.336412	0.750208	24.2378	3.1376e-85	4.49219e-83	183.187	0.862579	0.526168	-0.336412	18	74832261	R	I	MBP	5'UTR	island	5'UTR-island	chr18:74832039-74832282	NA	NA
cg27285599	0.213901	0.878382	24.2333	3.29421e-85	4.71314e-83	183.138	0.949831	0.735929	-0.213901	17	80798023	F	II	TBCD	Body	opensea	Body-opensea		NA	NA
cg17269633	0.356796	0.389844	24.221	3.76761e-85	5.3774e-83	183.004	0.509024	0.152227	-0.356796	17	42733600	R	I	C17orf104	TSS200	island	TSS200-island	chr17:42733486-42734626	TRUE	TRUE			rs11654285
cg19811337	0.349511	0.554312	24.2192	3.83982e-85	5.47668e-83	182.985	0.671059	0.321548	-0.349511	11	65374663	F	I	MAP3K11	Body	shore	Body-shore	chr11:65374699-65375308	TRUE	TRUE		rs66496807
cg07618085	0.202736	0.848654	24.1956	4.96897e-85	7.07004e-83	182.728	0.916374	0.713638	-0.202736	17	77924582	R	II	TBC1D16	Body	shore	Body-shore	chr17:77922721-77922973	NA	NA
cg00370123	0.287289	0.651455	24.1888	5.35065e-85	7.60263e-83	182.654	0.747418	0.460129	-0.287289	7	1113014	F	I	C7orf50	Body	opensea	Body-opensea		TRUE	NA
cg08171351	0.222307	0.355168	24.1648	6.94677e-85	9.83011e-83	182.393	0.429425	0.207118	-0.222307	22	17600844	R	I	CECR6	Body	island	Body-island	chr22:17600563-17602611	TRUE	NA
cg09522056	0.277928	0.424469	24.1429	8.81815e-85	1.24141e-82	182.154	0.517305	0.239377	-0.277928	16	31830979	R	I		IGR	island	IGR-island	chr16:31830660-31831188	NA	NA
cg06665333	0.27438	0.773086	24.1405	9.04818e-85	1.27292e-82	182.128	0.864736	0.590357	-0.27438	16	87873837	F	I	SLC7A5	Body	opensea	Body-opensea		NA	NA
cg07249433	0.286537	0.804753	24.1213	1.11556e-84	1.56194e-82	181.919	0.900465	0.613928	-0.286537	10	134420183	R	I	INPP5A	Body	opensea	Body-opensea		NA	TRUE
cg18675097	0.343437	0.424412	24.1126	1.22704e-84	1.7157e-82	181.824	0.53913	0.195693	-0.343437	6	28227127	F	I	NKAPL	5'UTR	island	5'UTR-island	chr6:28226979-28227483	NA	NA		rs41269289
cg14042190	0.276803	0.52249	24.0856	1.64598e-84	2.29603e-82	181.53	0.61495	0.338147	-0.276803	2	2547089	R	I		IGR	opensea	IGR-opensea		NA	NA
cg22853713	0.315003	0.782065	24.084	1.67626e-84	2.33748e-82	181.512	0.887285	0.572282	-0.315003	1	10732872	R	I	CASZ1	Body	opensea	Body-opensea		NA	NA
cg09831105	0.303308	0.434466	24.0833	1.68752e-84	2.35238e-82	181.505	0.53578	0.232472	-0.303308	12	99287469	R	I	ANKS1B	Body	shore	Body-shore	chr12:99288222-99289374	NA	NA
cg01399485	0.223415	0.707682	24.0802	1.74581e-84	2.43117e-82	181.471	0.782309	0.558894	-0.223415	1	10733030	F	I	CASZ1	Body	opensea	Body-opensea		NA	NA
cg03048372	0.355097	0.721805	24.0703	1.94503e-84	2.70495e-82	181.363	0.840418	0.485321	-0.355097	12	124929991	R	I	NCOR2	Body	island	Body-island	chr12:124929872-124930161	NA	NA
cg10625090	0.217308	0.881808	24.0128	3.64027e-84	5.03535e-82	180.737	0.954396	0.737088	-0.217308	1	3731643	F	I	KIAA0562	3'UTR	island	3'UTR-island	chr1:3731458-3732015	NA	NA		rs3838969
cg04844534	0.340169	0.690047	24.0097	3.76603e-84	5.20408e-82	180.703	0.803673	0.463504	-0.340169	11	13073904	F	I		IGR	opensea	IGR-opensea		NA	TRUE
cg17295878	0.216141	0.839219	23.9985	4.25673e-84	5.87035e-82	180.58	0.911417	0.695276	-0.216141	17	77924665	F	I	TBC1D16	Body	shore	Body-shore	chr17:77922721-77922973	NA	NA
cg12015737	0.324452	0.75262	23.9881	4.76367e-84	6.55411e-82	180.468	0.860996	0.536544	-0.324452	7	27184030	R	I	HOXA5	TSS1500	island	TSS1500-island	chr7:27182613-27185562	NA	NA
cg02501155	0.366045	0.731459	23.9688	5.88048e-84	8.06379e-82	180.257	0.853729	0.487684	-0.366045	16	79263473	R	I		IGR	opensea	IGR-opensea		NA	NA
cg08605301	0.325786	0.635773	23.9607	6.42578e-84	8.79692e-82	180.168	0.744595	0.418809	-0.325786	7	29924135	F	I	WIPF3	Body	island	Body-island	chr7:29923882-29924264	NA	NA
cg13522114	0.200858	0.869746	23.8825	1.50781e-83	2.03448e-81	179.316	0.936839	0.735981	-0.200858	19	6216405	F	I	MLLT1	Body	shore	Body-shore	chr19:6215147-6215566	NA	NA
cg27320005	0.219906	0.757758	23.8622	1.8816e-83	2.53469e-81	179.094	0.831212	0.611307	-0.219906	5	140683767	F	I	SLC25A2	TSS200	island	TSS200-island	chr5:140683195-140683773	NA	NA
cg03730709	0.275411	0.783479	23.8539	2.05889e-83	2.7681e-81	179.004	0.875474	0.600063	-0.275411	10	81954663	F	II	ANXA11	5'UTR	opensea	5'UTR-opensea		NA	TRUE			rs35640253
cg06883126	0.330119	0.414719	23.8325	2.59953e-83	3.47571e-81	178.771	0.524988	0.194869	-0.330119	5	140457585	R	I		IGR	opensea	IGR-opensea		NA	NA
cg06966811	0.259598	0.423847	23.8204	2.96648e-83	3.95736e-81	178.639	0.510561	0.250962	-0.259598	14	57276789	R	I	OTX2	5'UTR	island	5'UTR-island	chr14:57274607-57276840	NA	NA
cg02762634	0.290293	0.75158	23.8145	3.16558e-83	4.21887e-81	178.574	0.848547	0.558254	-0.290293	17	26458796	F	I	NLK	Body	opensea	Body-opensea		NA	TRUE
cg02439266	0.249522	0.898494	23.812	3.25159e-83	4.3307e-81	178.547	0.981842	0.73232	-0.249522	7	27150042	R	II	HOXA3	5'UTR	island	5'UTR-island	chr7:27150030-27150418	NA	TRUE
cg03928961	0.385939	0.744624	23.7885	4.2029e-83	5.57432e-81	178.291	0.873539	0.4876	-0.385939	3	196693980	R	II	PIGZ	5'UTR	island	5'UTR-island	chr3:196693765-196694200	NA	NA
cg09313745	0.352409	0.737178	23.7807	4.57541e-83	6.06254e-81	178.206	0.854893	0.502484	-0.352409	12	3373666	R	I	TSPAN9	Body	opensea	Body-opensea		NA	NA
cg20821442	0.326729	0.812922	23.7666	5.33934e-83	7.0589e-81	178.052	0.922059	0.59533	-0.326729	7	105279882	F	II	ATXN7L1	Body	opensea	Body-opensea		NA	NA
cg14345012	0.263452	0.356853	23.6487	1.9325e-82	2.51219e-80	176.766	0.444854	0.181402	-0.263452	20	26189240	F	I	MIR663	TSS1500	island	TSS1500-island	chr20:26188638-26190348	NA	TRUE		rs73109825
cg04330597	0.27988	0.790808	23.6235	2.5457e-82	3.28861e-80	176.49	0.884297	0.604416	-0.27988	2	235907735	R	I	SH3BP4	5'UTR	opensea	5'UTR-opensea		NA	NA
cg26481727	0.305703	0.574529	23.6125	2.8708e-82	3.69815e-80	176.37	0.676642	0.370939	-0.305703	16	89410474	F	I	ANKRD11	5'UTR	shelf	5'UTR-shelf	chr16:89408237-89408465	TRUE	TRUE
cg15909319	0.267857	0.350433	23.6102	2.94293e-82	3.78989e-80	176.345	0.439905	0.172048	-0.267857	17	14201063	R	I		IGR	shore	IGR-shore	chr17:14201726-14202052	TRUE	NA
cg01903185	0.208201	0.844256	23.6097	2.96003e-82	3.81072e-80	176.339	0.913801	0.7056	-0.208201	4	1808586	R	I	FGFR3	Body	shore	Body-shore	chr4:1806488-1806696	NA	NA
cg10828284	0.324049	0.503698	23.589	3.71018e-82	4.75569e-80	176.114	0.61194	0.287891	-0.324049	22	50528333	F	I	MOV10L1	TSS200	island	TSS200-island	chr22:50528201-50529085	TRUE	NA
cg00607989	0.243367	0.696538	23.5792	4.1272e-82	5.27874e-80	176.007	0.77783	0.534462	-0.243367	5	137985183	R	I		IGR	opensea	IGR-opensea		NA	TRUE
cg26071556	0.381992	0.74223	23.5632	4.91773e-82	6.26845e-80	175.832	0.869827	0.487834	-0.381992	7	1093854	F	I	C7orf50	Body	shelf	Body-shelf	chr7:1097405-1097953	NA	NA		rs76471434
cg08452456	0.247524	0.798415	23.5628	4.93512e-82	6.28867e-80	175.828	0.881096	0.633572	-0.247524	17	45786439	F	I	TBKBP1	Body	island	Body-island	chr17:45786403-45786922	TRUE	TRUE		rs4794057
cg09748975	0.246963	0.711059	23.558	5.20227e-82	6.62296e-80	175.776	0.793552	0.546589	-0.246963	4	4864532	F	I	MSX1	Body	island	Body-island	chr4:4864456-4864834	NA	NA
cg04487296	0.372889	0.558973	23.5523	5.53787e-82	7.03067e-80	175.713	0.683528	0.310639	-0.372889	7	149389669	R	I		IGR	island	IGR-island	chr7:149389654-149389976	NA	NA
cg13049992	0.28843	0.778083	23.5473	5.84727e-82	7.41891e-80	175.659	0.874428	0.585997	-0.28843	5	125800778	F	II	GRAMD3	Body	opensea	Body-opensea		NA	NA		rs76633653
cg08642731	0.352228	0.559279	23.5446	6.02045e-82	7.63628e-80	175.63	0.676933	0.324706	-0.352228	10	50507092	R	I	C10orf71	TSS200	opensea	TSS200-opensea		NA	NA
cg14334441	0.251975	0.248819	23.5312	6.97075e-82	8.82535e-80	175.483	0.332986	0.0810113	-0.251975	6	27235820	R	I		IGR	opensea	IGR-opensea		NA	NA
cg16209517	0.325738	0.732597	23.5303	7.04168e-82	8.91243e-80	175.473	0.841403	0.515665	-0.325738	14	77577612	F	II	KIAA1737	Body	opensea	Body-opensea		NA	TRUE
cg21163347	0.328138	0.732921	23.5001	9.79294e-82	1.23341e-79	175.143	0.842528	0.514391	-0.328138	5	1394633	R	I	SLC6A3	3'UTR	opensea	3'UTR-opensea		TRUE	NA
cg01097384	0.274446	0.349329	23.4809	1.20795e-81	1.51769e-79	174.933	0.441002	0.166556	-0.274446	11	1358675	F	I		IGR	island	IGR-island	chr11:1357626-1359081	TRUE	NA
cg11116288	0.310105	0.803425	23.465	1.43604e-81	1.79933e-79	174.761	0.90701	0.596904	-0.310105	7	1093880	F	II	C7orf50	Body	shelf	Body-shelf	chr7:1097405-1097953	NA	NA
cg06297571	0.250803	0.837001	23.4533	1.63285e-81	2.04035e-79	174.632	0.920777	0.669974	-0.250803	12	132270829	R	I	SFRS8	Body	opensea	Body-opensea		NA	NA
cg04191989	0.276948	0.798425	23.4386	1.91598e-81	2.38907e-79	174.472	0.890934	0.613986	-0.276948	7	630914	R	I	PRKAR1B	Body	shore	Body-shore	chr7:631836-632135	TRUE	NA
cg23092956	0.397293	0.646414	23.4145	2.49478e-81	3.09768e-79	174.208	0.779122	0.381829	-0.397293	2	54846562	R	II	SPTBN1	Body	opensea	Body-opensea		NA	TRUE			rs34183577
cg17565967	0.233539	0.676465	23.4039	2.80001e-81	3.47458e-79	174.093	0.754474	0.520936	-0.233539	20	61002711	F	I	C20orf151	TSS200	opensea	TSS200-opensea		TRUE	TRUE
cg10828599	0.213329	0.884494	23.3884	3.31728e-81	4.10659e-79	173.924	0.955752	0.742423	-0.213329	17	80797983	R	II	TBCD	Body	opensea	Body-opensea		NA	NA
cg19940077	0.248413	0.695235	23.3882	3.32602e-81	4.11617e-79	173.921	0.778212	0.529799	-0.248413	1	200842282	F	I	GPR25	1stExon	island	1stExon-island	chr1:200842196-200843388	NA	NA
cg23746497	0.386715	0.419618	23.3785	3.69563e-81	4.56948e-79	173.816	0.548792	0.162077	-0.386715	6	105388668	F	I		IGR	island	IGR-island	chr6:105388190-105389545	TRUE	NA
cg15363996	0.221424	0.860682	23.3642	4.32305e-81	5.32291e-79	173.659	0.934644	0.71322	-0.221424	14	90452965	F	II	TDP1	Body	opensea	Body-opensea		NA	TRUE		rs34231804
cg20254354	0.364644	0.390646	23.3504	5.02464e-81	6.16469e-79	173.508	0.512448	0.147804	-0.364644	12	99287558	F	I	ANKS1B	Body	shore	Body-shore	chr12:99288222-99289374	NA	NA
cg07039560	0.2556	0.565739	23.3299	6.28889e-81	7.69063e-79	173.284	0.651117	0.395517	-0.2556	5	140683681	F	I	SLC25A2	TSS200	island	TSS200-island	chr5:140683195-140683773	NA	NA
cg07316846	0.341388	0.481102	23.3277	6.43864e-81	7.86909e-79	173.261	0.595136	0.253748	-0.341388	2	105484694	R	I		IGR	shore	IGR-shore	chr2:105483753-105484426	NA	NA
cg13683667	0.298144	0.725354	23.3071	8.06394e-81	9.82055e-79	173.036	0.824942	0.526799	-0.298144	1	9527208	R	I		IGR	opensea	IGR-opensea		NA	TRUE
cg09023624	0.345553	0.465066	23.2838	1.04042e-80	1.26147e-78	172.781	0.58049	0.234937	-0.345553	3	23784916	R	II		IGR	opensea	IGR-opensea		NA	NA
cg12863545	0.31479	0.2447	23.2813	1.06879e-80	1.29511e-78	172.754	0.349849	0.0350594	-0.31479	17	8869136	F	I	PIK3R5	TSS200	island	TSS200-island	chr17:8868469-8869372	TRUE	NA
cg18630178	0.221074	0.606139	23.274	1.15823e-80	1.40102e-78	172.674	0.679985	0.458911	-0.221074	14	93154484	F	I	RIN3	Body	island	Body-island	chr14:93153278-93154759	NA	NA
cg04885068	0.211684	0.753082	23.2638	1.29455e-80	1.56454e-78	172.562	0.823791	0.612107	-0.211684	1	9099298	F	I	SLC2A5	Body	island	Body-island	chr1:9099280-9100513	NA	NA
cg13408597	0.271262	0.862061	23.2628	1.30828e-80	1.58067e-78	172.552	0.95267	0.681408	-0.271262	9	97865092	R	II	FANCC	Body	opensea	Body-opensea		NA	TRUE
cg01951459	0.217444	0.764393	23.2612	1.33114e-80	1.60734e-78	172.535	0.837025	0.619582	-0.217444	2	236964187	R	II	AGAP1	Body	opensea	Body-opensea		NA	NA
cg01977762	0.388077	0.547186	23.2443	1.60198e-80	1.92537e-78	172.349	0.676815	0.288737	-0.388077	19	4909193	R	I	UHRF1	TSS1500	shore	TSS1500-shore	chr19:4909262-4910256	NA	NA
cg23449696	0.307808	0.425084	23.2198	2.09311e-80	2.50688e-78	172.082	0.527901	0.220093	-0.307808	3	147125942	F	I	ZIC1	TSS1500	shore	TSS1500-shore	chr3:147126988-147128999	NA	NA
cg08445802	0.379269	0.410739	23.1973	2.67796e-80	3.19527e-78	171.836	0.537426	0.158158	-0.379269	6	85482612	R	I		IGR	island	IGR-island	chr6:85482569-85484718	NA	NA
cg07057579	0.218574	0.348946	23.1958	2.72115e-80	3.24587e-78	171.82	0.421956	0.203382	-0.218574	15	95870112	R	I		IGR	island	IGR-island	chr15:95869955-95870322	NA	TRUE
cg07496545	0.350047	0.711311	23.1951	2.74266e-80	3.27059e-78	171.812	0.828237	0.47819	-0.350047	5	140683737	F	I	SLC25A2	TSS200	island	TSS200-island	chr5:140683195-140683773	NA	NA
cg08896030	0.241009	0.741955	23.1912	2.8614e-80	3.40824e-78	171.77	0.822459	0.58145	-0.241009	17	73636250	R	I	RECQL5	Body	opensea	Body-opensea		NA	NA
cg08761324	0.209601	0.871099	23.1904	2.88818e-80	3.43715e-78	171.76	0.941112	0.731511	-0.209601	10	121357524	F	II	TIAL1	TSS1500	shore	TSS1500-shore	chr10:121355813-121356958	NA	NA
cg22340508	0.317023	0.448144	23.1831	3.12686e-80	3.71692e-78	171.681	0.554039	0.237016	-0.317023	19	22891978	F	I		IGR	island	IGR-island	chr19:22891846-22892071	NA	NA
cg05666820	0.260533	0.686778	23.1815	3.1841e-80	3.78278e-78	171.663	0.773803	0.51327	-0.260533	7	72848703	F	I	FZD9	1stExon	island	1stExon-island	chr7:72847933-72850032	NA	NA
cg11601197	0.259638	0.803912	23.1814	3.18572e-80	3.78361e-78	171.662	0.890638	0.631001	-0.259638	12	124812999	F	II	NCOR2	Body	shelf	Body-shelf	chr12:124808972-124809176	TRUE	NA
cg25469418	0.235788	0.759728	23.1783	3.29741e-80	3.90951e-78	171.628	0.838488	0.602701	-0.235788	1	15541349	R	I	TMEM51	5'UTR	island	5'UTR-island	chr1:15541181-15541447	NA	NA		rs79333241
cg27437721	0.361405	0.412776	23.1655	3.793e-80	4.48679e-78	171.488	0.533496	0.172091	-0.361405	10	134420300	R	I	INPP5A	Body	opensea	Body-opensea		NA	TRUE
cg09059267	0.259948	0.476319	23.1458	4.70087e-80	5.54134e-78	171.273	0.563149	0.303201	-0.259948	2	220223082	F	I		IGR	island	IGR-island	chr2:220222902-220223854	NA	NA
cg15174623	0.232049	0.303905	23.1374	5.15357e-80	6.05972e-78	171.181	0.381416	0.149367	-0.232049	7	35494345	F	I		IGR	island	IGR-island	chr7:35494213-35494702	NA	TRUE
cg25316172	0.341629	0.702315	23.1349	5.29603e-80	6.22191e-78	171.154	0.816429	0.4748	-0.341629	5	156695161	F	II	CYFIP2	5'UTR	shore	5'UTR-shore	chr5:156692812-156693749	NA	TRUE
cg00941576	0.282068	0.702688	23.1317	5.48481e-80	6.43819e-78	171.119	0.796907	0.51484	-0.282068	6	31696482	F	II	DDAH2	Body	island	Body-island	chr6:31695894-31698245	NA	NA
cg07371589	0.374765	0.601296	23.1225	6.06806e-80	7.10866e-78	171.018	0.726478	0.351714	-0.374765	1	151104367	F	I	SEMA6C	3'UTR	island	3'UTR-island	chr1:151103685-151106100	TRUE	NA
cg08264122	0.241167	0.810556	23.1025	7.55283e-80	8.82299e-78	170.799	0.891113	0.649946	-0.241167	7	1882997	R	I	MAD1L1	Body	shore	Body-shore	chr7:1881181-1881391	NA	NA
cg04972436	0.338577	0.585277	23.0847	9.17192e-80	1.06811e-77	170.605	0.698372	0.359795	-0.338577	17	76212679	F	I	BIRC5	Body	shelf	Body-shelf	chr17:76210129-76210627	NA	NA
cg13823144	0.200474	0.877464	23.0507	1.32986e-79	1.54128e-77	170.234	0.944429	0.743954	-0.200474	11	66475721	F	I	SPTBN2	Body	opensea	Body-opensea		NA	NA
cg18305324	0.244761	0.619098	23.0337	1.60168e-79	1.85008e-77	170.048	0.700856	0.456095	-0.244761	6	31590580	F	I	SNORA38	TSS1500	shore	TSS1500-shore	chr6:31587779-31589024	NA	NA	low-CpG:31698447-31698629
cg01574481	0.248522	0.593135	22.9907	2.56337e-79	2.94689e-77	169.578	0.676148	0.427626	-0.248522	14	24641852	R	I	REC8	Body	island	Body-island	chr14:24641053-24642220	NA	TRUE
cg19542849	0.313212	0.553576	22.9698	3.22087e-79	3.69144e-77	169.349	0.658198	0.344986	-0.313212	2	100217960	R	I	AFF3	Body	opensea	Body-opensea		NA	TRUE
cg09329516	0.228845	0.723961	22.9562	3.73995e-79	4.27093e-77	169.2	0.800402	0.571556	-0.228845	17	1508261	R	I	SLC43A2	Body	shore	Body-shore	chr17:1509882-1510101	NA	TRUE
cg26620655	0.328398	0.741633	22.9486	4.06104e-79	4.63119e-77	169.118	0.851327	0.522929	-0.328398	7	1113029	F	I	C7orf50	Body	opensea	Body-opensea		TRUE	NA
cg04221877	0.303886	0.562517	22.9438	4.28323e-79	4.87648e-77	169.065	0.664023	0.360137	-0.303886	1	25257515	F	I	RUNX3	TSS1500	island	TSS1500-island	chr1:25255527-25259005	NA	NA
cg26095658	0.24797	0.30461	22.935	4.71331e-79	5.35874e-77	168.969	0.387439	0.139469	-0.24797	2	71017887	F	I	FIGLA	TSS200	island	TSS200-island	chr2:71017028-71017976	TRUE	NA
cg16787431	0.339894	0.832953	22.9249	5.26747e-79	5.97725e-77	168.858	0.946488	0.606594	-0.339894	17	46629350	R	II	HOXB3	Body	shore	Body-shore	chr17:46629553-46629816	NA	TRUE
cg24280832	0.348935	0.781257	22.9222	5.42467e-79	6.15056e-77	168.828	0.897812	0.548876	-0.348935	10	77871958	R	I	C10orf11	Body	shore	Body-shore	chr10:77872083-77872305	NA	TRUE
cg24292761	0.310493	0.326088	22.9063	6.45482e-79	7.2905e-77	168.655	0.429802	0.119309	-0.310493	6	117584665	R	I		IGR	island	IGR-island	chr6:117584584-117584816	NA	NA
cg00773370	0.271884	0.860695	22.897	7.14727e-79	8.05716e-77	168.553	0.951512	0.679628	-0.271884	12	6483772	R	I	SCNN1A	Body	opensea	Body-opensea		NA	NA			rs61758859
cg17161048	0.259253	0.666828	22.8948	7.31484e-79	8.24381e-77	168.53	0.753426	0.494173	-0.259253	4	186007412	R	I		IGR	opensea	IGR-opensea		NA	NA
cg16124920	0.232465	0.882314	22.8915	7.58695e-79	8.54581e-77	168.493	0.959964	0.727499	-0.232465	11	456063	F	I	PTDSS2	Body	shelf	Body-shelf	chr11:459088-459345	NA	TRUE		rs79923485
cg23821914	0.282947	0.786379	22.8735	9.23628e-79	1.03696e-76	168.296	0.880891	0.597944	-0.282947	11	66411447	F	II	RBM4	Body	island	Body-island	chr11:66410925-66411587	NA	NA
cg26981809	0.280872	0.4431	22.8627	1.03929e-78	1.16554e-76	168.178	0.536919	0.256047	-0.280872	17	45786512	F	I	TBKBP1	Body	island	Body-island	chr17:45786403-45786922	TRUE	TRUE
cg18372896	0.344914	0.572044	22.8605	1.06545e-78	1.19423e-76	168.154	0.687255	0.342341	-0.344914	14	75897376	R	I	JDP2	5'UTR	shore	5'UTR-shore	chr14:75894308-75895469	TRUE	NA
cg20810478	0.338579	0.243056	22.856	1.11933e-78	1.25327e-76	168.104	0.356151	0.0175725	-0.338579	1	248020632	R	I	TRIM58	1stExon	island	1stExon-island	chr1:248020330-248021252	NA	NA	high-CpG:246087104-246087425
cg26365545	0.346509	0.409302	22.8488	1.21078e-78	1.35309e-76	168.026	0.525046	0.178537	-0.346509	5	76932016	F	I	OTP	Body	shore	Body-shore	chr5:76932317-76933523	NA	NA
cg27391627	0.394414	0.622542	22.8442	1.27355e-78	1.4213e-76	167.975	0.754288	0.359874	-0.394414	16	86704130	R	I		IGR	opensea	IGR-opensea		NA	TRUE
cg13694927	0.22285	0.635729	22.8292	1.49958e-78	1.66815e-76	167.812	0.710168	0.487318	-0.22285	7	27184712	R	I	HOXA5	TSS1500	island	TSS1500-island	chr7:27182613-27185562	NA	NA
cg23972735	0.322576	0.601516	22.8058	1.93782e-78	2.14754e-76	167.556	0.709266	0.38669	-0.322576	12	121890311	R	I	KDM2B	Body	island	Body-island	chr12:121890223-121890510	TRUE	NA
cg01696784	0.357969	0.769265	22.8026	2.00628e-78	2.22281e-76	167.521	0.888837	0.530869	-0.357969	2	235904501	R	I	SH3BP4	5'UTR	opensea	5'UTR-opensea		NA	NA
cg05937737	0.342932	0.32382	22.7712	2.83061e-78	3.11435e-76	167.177	0.43837	0.0954375	-0.342932	3	170303540	F	I	SLC7A14	5'UTR	island	5'UTR-island	chr3:170303532-170303768	NA	NA
cg21538208	0.368976	0.519788	22.76	3.19905e-78	3.51785e-76	167.055	0.643037	0.274061	-0.368976	4	4864488	F	I	MSX1	Body	island	Body-island	chr4:4864456-4864834	NA	NA
cg20591728	0.344172	0.747237	22.7162	5.16597e-78	5.64617e-76	166.575	0.862201	0.518029	-0.344172	17	46683606	F	I	LOC404266	Body	shore	Body-shore	chr17:46685244-46685449	NA	NA		rs1064739
cg00253658	0.409778	0.496624	22.6925	6.69318e-78	7.28831e-76	166.317	0.633502	0.223724	-0.409778	16	54210496	R	I		IGR	opensea	IGR-opensea		NA	NA
cg20146541	0.341425	0.241708	22.6888	6.97349e-78	7.58552e-76	166.276	0.355754	0.0143287	-0.341425	1	248020697	R	I	TRIM58	1stExon	island	1stExon-island	chr1:248020330-248021252	NA	NA	high-CpG:246087104-246087425
cg01977473	0.294827	0.824439	22.6336	1.27573e-77	1.37789e-75	165.672	0.92292	0.628092	-0.294827	5	125800916	R	II	GRAMD3	Body	opensea	Body-opensea		NA	NA
cg11222217	0.318322	0.554182	22.6282	1.35325e-77	1.46008e-75	165.613	0.660511	0.342189	-0.318322	1	10732519	R	I	CASZ1	Body	opensea	Body-opensea		NA	NA
cg14078335	0.263307	0.794472	22.6259	1.3877e-77	1.49686e-75	165.588	0.882425	0.619118	-0.263307	11	71760291	F	II	NUMA1	5'UTR	opensea	5'UTR-opensea		NA	TRUE		rs80206350
cg24699296	0.296167	0.650509	22.6104	1.64383e-77	1.76575e-75	165.418	0.749437	0.45327	-0.296167	19	7747220	F	I	TRAPPC5	Body	island	Body-island	chr19:7745490-7747714	NA	NA
cg26819718	0.273723	0.833229	22.6093	1.66351e-77	1.78643e-75	165.407	0.924661	0.650938	-0.273723	10	77872170	F	I	C10orf11	Body	island	Body-island	chr10:77872083-77872305	NA	TRUE
cg02384546	0.258556	0.812228	22.6043	1.75825e-77	1.88326e-75	165.351	0.898593	0.640037	-0.258556	17	80798013	F	II	TBCD	Body	opensea	Body-opensea		NA	NA
cg21355828	0.324268	0.354596	22.5969	1.90652e-77	2.0389e-75	165.27	0.462912	0.138643	-0.324268	7	149389814	F	I		IGR	island	IGR-island	chr7:149389654-149389976	NA	NA
cg06043710	0.222588	0.809321	22.5455	3.34606e-77	3.54804e-75	164.708	0.883672	0.661084	-0.222588	10	560371	F	II	DIP2C	Body	opensea	Body-opensea		NA	NA
cg02961385	0.248916	0.854976	22.5439	3.40616e-77	3.61084e-75	164.69	0.938121	0.689205	-0.248916	19	18872019	F	I	CRTC1	Body	shore	Body-shore	chr19:18873019-18873349	NA	NA
cg26047066	0.384371	0.576309	22.5271	4.09309e-77	4.32792e-75	164.507	0.7047	0.320329	-0.384371	1	221069136	R	I		IGR	island	IGR-island	chr1:221068782-221069159	NA	NA
cg22600043	0.236635	0.2421	22.4908	6.08904e-77	6.39576e-75	164.11	0.321143	0.0845081	-0.236635	8	109095991	R	I	RSPO2	TSS200	shore	TSS200-shore	chr8:109094485-109095849	TRUE	NA
cg09578475	0.395296	0.348147	22.484	6.55787e-77	6.87944e-75	164.035	0.480187	0.0848913	-0.395296	19	9473688	F	I	ZNF177	TSS200	island	TSS200-island	chr19:9473589-9474001	NA	NA
cg03099728	0.202508	0.659771	22.4791	6.92527e-77	7.26301e-75	163.981	0.727414	0.524906	-0.202508	19	58716135	F	I	ZNF274	Body	shore	Body-shore	chr19:58715220-58716033	NA	NA
cg00711072	0.347335	0.712394	22.4763	7.14006e-77	7.47876e-75	163.95	0.828414	0.481079	-0.347335	17	46669489	R	I	LOC404266	TSS200	island	TSS200-island	chr17:46669434-46669811	NA	NA
cg08136772	0.28368	0.293345	22.4734	7.37124e-77	7.71504e-75	163.919	0.388103	0.104423	-0.28368	13	53420933	R	I	PCDH8	1stExon	island	1stExon-island	chr13:53419897-53422872	TRUE	NA
cg15105326	0.261973	0.274528	22.4523	9.28057e-77	9.67904e-75	163.688	0.362035	0.100061	-0.261973	3	147108916	R	I	ZIC4	Body	island	Body-island	chr3:147108511-147111703	NA	NA
cg17831791	0.275502	0.744224	22.4141	1.40976e-76	1.46216e-74	163.27	0.836249	0.560748	-0.275502	10	126712230	F	II	CTBP2	Body	island	Body-island	chr10:126712013-126712231	NA	NA
cg23942526	0.342923	0.721912	22.4012	1.62481e-76	1.67971e-74	163.128	0.836459	0.493536	-0.342923	7	27882598	F	I	JAZF1	Body	opensea	Body-opensea		NA	TRUE
cg19416570	0.264733	0.359691	22.4004	1.63894e-76	1.69347e-74	163.12	0.448119	0.183386	-0.264733	19	58715677	R	I	ZNF274	Body	island	Body-island	chr19:58715220-58716033	NA	NA
cg00411072	0.274123	0.839899	22.3818	2.00744e-76	2.06594e-74	162.917	0.931464	0.657341	-0.274123	17	46660940	F	II		IGR	shore	IGR-shore	chr17:46658948-46660003	NA	NA
cg12410980	0.241146	0.721431	22.3782	2.08963e-76	2.14946e-74	162.877	0.801981	0.560835	-0.241146	15	101912471	R	I	PCSK6	Body	opensea	Body-opensea		NA	TRUE
cg13725657	0.255584	0.735716	22.3726	2.22218e-76	2.28409e-74	162.816	0.821089	0.565505	-0.255584	9	136769761	R	I	VAV2	Body	opensea	Body-opensea		NA	TRUE
cg10362613	0.284183	0.82514	22.3503	2.8345e-76	2.90407e-74	162.572	0.920066	0.635883	-0.284183	8	19177170	F	II	SH2D4A	Body	opensea	Body-opensea		NA	TRUE
cg05201970	0.273956	0.257931	22.3479	2.91252e-76	2.98252e-74	162.545	0.34944	0.0754844	-0.273956	5	45696206	R	I	HCN1	5'UTR	island	5'UTR-island	chr5:45695394-45696510	NA	NA
cg22400015	0.248073	0.426161	22.3353	3.34024e-76	3.41543e-74	162.408	0.509025	0.260952	-0.248073	2	220196714	R	I	RESP18	Body	island	Body-island	chr2:220196431-220196768	TRUE	NA
cg27624327	0.358045	0.663986	22.3219	3.86786e-76	3.9432e-74	162.262	0.783583	0.425538	-0.358045	5	510254	F	I	SLC9A3	Body	shore	Body-shore	chr5:507745-508835	NA	NA
cg16768376	0.287896	0.782312	22.289	5.54835e-76	5.62169e-74	161.901	0.878478	0.590582	-0.287896	13	20392608	F	II		IGR	island	IGR-island	chr13:20392430-20392707	NA	NA
cg08699206	0.344766	0.634012	22.2825	5.95553e-76	6.02685e-74	161.83	0.749174	0.404408	-0.344766	4	1595414	R	I		IGR	island	IGR-island	chr4:1595293-1595539	NA	NA
cg00927435	0.221535	0.778584	22.2814	6.03027e-76	6.09949e-74	161.818	0.852584	0.631049	-0.221535	8	144872683	R	I		IGR	island	IGR-island	chr8:144872530-144873040	NA	NA
cg18771184	0.202866	0.874359	22.2777	6.27748e-76	6.34487e-74	161.778	0.942122	0.739256	-0.202866	6	1617619	R	II		IGR	shore	IGR-shore	chr6:1619093-1621094	NA	NA
cg02338271	0.220506	0.686443	22.2672	7.04065e-76	7.10057e-74	161.663	0.760098	0.539592	-0.220506	1	171868115	F	I	DNM3	Body	opensea	Body-opensea		NA	TRUE		rs71523161
cg04800503	0.28527	0.79254	22.2571	7.86975e-76	7.92317e-74	161.552	0.887829	0.602559	-0.28527	17	46648533	F	I	HOXB3	5'UTR	opensea	5'UTR-opensea		NA	NA
cg16690757	0.27626	0.211002	22.2516	8.35668e-76	8.40111e-74	161.492	0.30328	0.0270206	-0.27626	10	26680932	F	I		IGR	island	IGR-island	chr10:26680634-26680999	NA	NA
cg14781189	0.319749	0.251196	22.2168	1.22312e-75	1.22069e-73	161.111	0.358001	0.0382525	-0.319749	2	163695111	F	I	KCNH7	1stExon	opensea	1stExon-opensea		NA	NA
cg27468976	0.332113	0.666636	22.2099	1.31926e-75	1.31505e-73	161.035	0.777572	0.445459	-0.332113	16	89410322	F	I	ANKRD11	5'UTR	shore	5'UTR-shore	chr16:89408237-89408465	TRUE	NA
cg15320905	0.403673	0.668439	22.1752	1.92937e-75	1.91351e-73	160.655	0.803277	0.399604	-0.403673	12	114162813	F	I		IGR	opensea	IGR-opensea		NA	NA
cg26540191	0.253618	0.798642	22.1588	2.30883e-75	2.28272e-73	160.476	0.883357	0.629739	-0.253618	4	3475093	F	I	DOK7	Body	island	Body-island	chr4:3475058-3475360	NA	NA		rs2344208
cg14344989	0.209339	0.815289	22.1269	3.27576e-75	3.22711e-73	160.126	0.885215	0.675876	-0.209339	9	137329237	R	II	RXRA	3'UTR	shelf	3'UTR-shelf	chr9:137331316-137331646	NA	NA
cg09591524	0.234864	0.903446	22.1225	3.43483e-75	3.37817e-73	160.079	0.981898	0.747033	-0.234864	7	27150031	R	II	HOXA3	5'UTR	island	5'UTR-island	chr7:27150030-27150418	NA	TRUE
cg05796704	0.318162	0.627444	22.1007	4.36049e-75	4.27225e-73	159.84	0.733719	0.415557	-0.318162	1	11714218	F	I	FBXO44	TSS1500	island	TSS1500-island	chr1:11714217-11715304	NA	NA
cg25602930	0.209381	0.876698	22.0836	5.26355e-75	5.13752e-73	159.652	0.946637	0.737256	-0.209381	2	9533887	F	II	ASAP2	Body	shore	Body-shore	chr2:9533572-9533807	NA	TRUE		rs6758558
cg16146718	0.226445	0.860182	22.0811	5.40569e-75	5.27376e-73	159.626	0.935821	0.709376	-0.226445	8	145537915	F	I	HSF1	Body	opensea	Body-opensea		NA	TRUE
cg08847856	0.413344	0.452207	22.0762	5.70758e-75	5.56302e-73	159.571	0.590276	0.176932	-0.413344	2	106184698	R	I		IGR	opensea	IGR-opensea		NA	TRUE
cg14354168	0.210384	0.810898	22.0671	6.30494e-75	6.13799e-73	159.472	0.881173	0.670789	-0.210384	6	1619134	R	I		IGR	island	IGR-island	chr6:1619093-1621094	NA	TRUE
cg27390009	0.211117	0.64909	22.0655	6.41281e-75	6.23859e-73	159.455	0.719609	0.508493	-0.211117	17	18150501	F	I	FLII	Body	island	Body-island	chr17:18150279-18151172	NA	TRUE
cg12744859	0.371094	0.654567	22.0616	6.69326e-75	6.50222e-73	159.412	0.778523	0.407429	-0.371094	17	46669492	R	I	LOC404266	TSS200	island	TSS200-island	chr17:46669434-46669811	NA	NA
cg09233429	0.283908	0.499589	22.0578	6.98113e-75	6.77231e-73	159.37	0.594423	0.310515	-0.283908	15	40583241	F	I	PLCB2	Body	island	Body-island	chr15:40583093-40583526	NA	TRUE		rs34256638
cg12391352	0.326235	0.311572	22.0392	8.55139e-75	8.25869e-73	159.167	0.420544	0.0943094	-0.326235	12	99139768	F	I	ANKS1B	Body	island	Body-island	chr12:99139386-99139769	NA	NA
cg08135406	0.371959	0.493652	22.0388	8.5925e-75	8.29534e-73	159.162	0.617897	0.245938	-0.371959	3	23785035	F	I		IGR	opensea	IGR-opensea		NA	NA		rs36057406
cg00891541	0.335373	0.529855	22.0355	8.90723e-75	8.58827e-73	159.126	0.641879	0.306506	-0.335373	16	68481487	F	I	SMPD3	5'UTR	island	5'UTR-island	chr16:68480864-68482822	NA	TRUE
cg04117801	0.356181	0.754865	22.0226	1.02585e-74	9.8727e-73	158.985	0.87384	0.517659	-0.356181	17	46651867	R	I	HOXB3	TSS200	shelf	TSS200-shelf	chr17:46654053-46654369	NA	NA
cg13595161	0.290226	0.719431	22.0148	1.11768e-74	1.07339e-72	158.899	0.816375	0.526148	-0.290226	10	126713388	R	II	CTBP2	Body	shore	Body-shore	chr10:126712013-126712231	NA	TRUE		rs74163314
cg09975219	0.24601	0.870065	22.0108	1.16746e-74	1.12042e-72	158.856	0.95224	0.70623	-0.24601	13	113461500	F	II	ATP11A	Body	shelf	Body-shelf	chr13:113464191-113464413	NA	TRUE
cg05991442	0.292447	0.857006	22.0034	1.2657e-74	1.21328e-72	158.775	0.954692	0.662244	-0.292447	17	73636184	R	I	RECQL5	Body	opensea	Body-opensea		NA	NA
cg16513459	0.211941	0.684685	21.9878	1.50155e-74	1.43536e-72	158.604	0.755479	0.543538	-0.211941	17	7832932	R	I	KCNAB3	TSS200	island	TSS200-island	chr17:7832532-7833164	TRUE	NA
cg06024930	0.235698	0.701614	21.9686	1.85463e-74	1.76675e-72	158.393	0.780344	0.544646	-0.235698	12	121890328	R	I	KDM2B	Body	island	Body-island	chr12:121890223-121890510	TRUE	NA
cg06524377	0.209275	0.643782	21.968	1.8665e-74	1.77764e-72	158.387	0.713685	0.504411	-0.209275	15	99971329	F	I		IGR	opensea	IGR-opensea		NA	NA		rs74035730
cg05154546	0.265264	0.764574	21.9588	2.06467e-74	1.96094e-72	158.286	0.85318	0.587916	-0.265264	4	3373555	F	I	RGS12	Body	shore	Body-shore	chr4:3374733-3374998	NA	NA
cg21653641	0.343135	0.565476	21.9583	2.07455e-74	1.96988e-72	158.281	0.680093	0.336958	-0.343135	19	49222892	F	I	MAMSTR	5'UTR	shore	5'UTR-shore	chr19:49223054-49223312	NA	TRUE
cg16705627	0.33997	0.31505	21.9517	2.2306e-74	2.11464e-72	158.209	0.42861	0.08864	-0.33997	13	112721950	F	I	SOX1	1stExon	island	1stExon-island	chr13:112720564-112723582	NA	NA
cg14672084	0.322627	0.809498	21.9311	2.79503e-74	2.64183e-72	157.983	0.917265	0.594638	-0.322627	5	140857941	F	I	PCDHGA4	Body	island	Body-island	chr5:140857864-140858065	NA	TRUE		rs2530208
cg01132579	0.286006	0.806453	21.9273	2.9131e-74	2.75154e-72	157.942	0.901987	0.615981	-0.286006	17	55588940	R	II	MSI2	Body	opensea	Body-opensea		NA	TRUE
cg09338032	0.283331	0.287646	21.9052	3.71378e-74	3.49103e-72	157.699	0.382286	0.0989556	-0.283331	12	113916609	F	I		IGR	island	IGR-island	chr12:113916433-113916717	NA	NA		rs7966707
cg22720392	0.346372	0.668375	21.895	4.15215e-74	3.89956e-72	157.588	0.784074	0.437702	-0.346372	1	3133857	R	I	PRDM16	Body	opensea	Body-opensea		NA	NA
cg14216068	0.274715	0.697284	21.8936	4.21714e-74	3.95879e-72	157.572	0.789047	0.514332	-0.274715	7	27146445	F	I	HOXA3	3'UTR	island	3'UTR-island	chr7:27146069-27146600	TRUE	NA			rs41311635
cg22694818	0.302766	0.292437	21.8773	5.03799e-74	4.71006e-72	157.395	0.39357	0.0908044	-0.302766	1	75595970	F	I	LHX8	5'UTR	island	5'UTR-island	chr1:75595813-75596162	NA	TRUE			rs41289230
cg12453504	0.326735	0.741161	21.8764	5.09052e-74	4.75593e-72	157.384	0.8503	0.523565	-0.326735	4	185382704	R	II	IRF2	5'UTR	opensea	5'UTR-opensea		NA	TRUE
cg04359418	0.300933	0.533651	21.8671	5.63713e-74	5.25471e-72	157.282	0.634172	0.333239	-0.300933	10	76573396	R	I		IGR	island	IGR-island	chr10:76573195-76573507	NA	TRUE
cg08709360	0.266442	0.775183	21.8495	6.83352e-74	6.35414e-72	157.09	0.864182	0.597741	-0.266442	1	1003376	R	I		IGR	island	IGR-island	chr1:1002663-1005318	NA	NA
cg19731612	0.244589	0.685488	21.8308	8.38994e-74	7.77509e-72	156.885	0.767187	0.522599	-0.244589	5	176559334	R	I	NSD1	TSS1500	island	TSS1500-island	chr5:176558852-176561652	NA	TRUE
cg11301556	0.25089	0.240622	21.8221	9.22858e-74	8.53118e-72	156.79	0.324427	0.0735369	-0.25089	20	44657798	R	I	SLC12A5	TSS200	island	TSS200-island	chr20:44657463-44659243	TRUE	NA	high-CpG:44091038-44091271		rs35377254
cg02565132	0.211891	0.806234	21.8164	9.81975e-74	9.06549e-72	156.727	0.877012	0.665121	-0.211891	2	109559473	R	I	EDAR	5'UTR	shore	5'UTR-shore	chr2:109558965-109559186	NA	NA
cg22237300	0.205184	0.871209	21.7937	1.25876e-73	1.15689e-71	156.479	0.939747	0.734563	-0.205184	6	52171973	R	I		IGR	island	IGR-island	chr6:52171922-52172147	NA	NA
cg04299200	0.330383	0.720635	21.7896	1.31676e-73	1.20912e-71	156.434	0.830992	0.500609	-0.330383	5	534332	F	I		IGR	shore	IGR-shore	chr5:535484-535814	TRUE	NA
cg17158913	0.251686	0.640254	21.7879	1.34111e-73	1.23093e-71	156.416	0.724325	0.472639	-0.251686	1	10764886	F	I	CASZ1	5'UTR	island	5'UTR-island	chr1:10764449-10764925	NA	TRUE
cg19848599	0.286478	0.786055	21.7751	1.54367e-73	1.41339e-71	156.275	0.881747	0.595269	-0.286478	5	131658161	R	I	SLC22A4	Body	opensea	Body-opensea		NA	TRUE
cg00601836	0.32746	0.642559	21.7694	1.64236e-73	1.50176e-71	156.213	0.75194	0.42448	-0.32746	6	152130332	R	I	ESR1	Body	shore	Body-shore	chr6:152128822-152129771	NA	NA
cg12314682	0.269441	0.740905	21.7542	1.94153e-73	1.76982e-71	156.046	0.830906	0.561465	-0.269441	17	77952463	F	I	TBC1D16	Body	shore	Body-shore	chr17:77951845-77952291	NA	NA		rs58333383
cg23726264	0.206164	0.89033	21.7203	2.81276e-73	2.55159e-71	155.676	0.959195	0.753031	-0.206164	13	114881902	R	II	RASA3	Body	shelf	Body-shelf	chr13:114879041-114879530	NA	NA
cg21116087	0.329158	0.706588	21.7165	2.93144e-73	2.6575e-71	155.634	0.816536	0.487378	-0.329158	18	74832171	R	II	MBP	5'UTR	island	5'UTR-island	chr18:74832039-74832282	NA	NA
cg19161124	0.283161	0.328581	21.7081	3.21528e-73	2.90779e-71	155.542	0.423165	0.140004	-0.283161	7	153583563	F	I	DPP6	TSS1500	island	TSS1500-island	chr7:153583317-153585666	NA	NA
cg16072688	0.218549	0.274698	21.7001	3.50939e-73	3.1689e-71	155.455	0.347699	0.129151	-0.218549	8	57360711	R	I	PENK	TSS1500	island	TSS1500-island	chr8:57360585-57360815	TRUE	NA
cg01664864	0.270604	0.316178	21.6205	8.39045e-73	7.4798e-71	154.583	0.406567	0.135964	-0.270604	14	102027677	F	I	DIO3	TSS200	island	TSS200-island	chr14:102025989-102031567	NA	NA
cg00128386	0.247863	0.735629	21.6026	1.02095e-72	9.072e-71	154.387	0.818422	0.570559	-0.247863	16	85665539	R	I	KIAA0182	5'UTR	shore	5'UTR-shore	chr16:85666621-85667149	NA	NA
cg04111078	0.249192	0.858134	21.5506	1.80491e-72	1.58875e-70	153.818	0.941372	0.692179	-0.249192	6	168122254	R	I		IGR	shore	IGR-shore	chr6:168120634-168120892	NA	NA
cg05501357	0.281527	0.733764	21.5466	1.88631e-72	1.65828e-70	153.774	0.827802	0.546275	-0.281527	11	33308269	R	II	HIPK3	Body	opensea	Body-opensea		NA	NA	low-CpG:33264831-33264867
cg12303582	0.334149	0.623851	21.5372	2.09017e-72	1.83515e-70	153.671	0.735466	0.401317	-0.334149	10	3169516	F	II	PFKP	Body	opensea	Body-opensea		TRUE	NA
cg09639151	0.303942	0.432522	21.5351	2.13856e-72	1.87604e-70	153.648	0.534047	0.230105	-0.303942	5	140810920	R	I	PCDHGA4	Body	island	Body-island	chr5:140810494-140812617	NA	NA
cg15036874	0.271688	0.639212	21.5299	2.26386e-72	1.9847e-70	153.591	0.729963	0.458276	-0.271688	22	50705948	R	II	MAPK11	Body	island	Body-island	chr22:50705406-50706553	NA	NA			rs35494257
cg07653901	0.290771	0.813095	21.5165	2.62245e-72	2.29273e-70	153.444	0.910221	0.61945	-0.290771	22	50250238	F	II	ZBED4	5'UTR	island	5'UTR-island	chr22:50250160-50250513	NA	NA		rs6147669
cg05590233	0.260154	0.797821	21.4892	3.53743e-72	3.08091e-70	153.145	0.88472	0.624566	-0.260154	17	109545	F	I	RPH3AL	Body	opensea	Body-opensea		NA	TRUE
cg04798016	0.252256	0.770036	21.454	5.19641e-72	4.49543e-70	152.761	0.854297	0.602041	-0.252256	11	65375067	F	I	MAP3K11	Body	island	Body-island	chr11:65374699-65375308	TRUE	TRUE
cg06424065	0.333575	0.285081	21.4062	8.774e-72	7.5257e-70	152.238	0.396505	0.06293	-0.333575	4	6247640	R	I		IGR	island	IGR-island	chr4:6247201-6247882	NA	NA
cg16915863	0.217713	0.834524	21.4026	9.13264e-72	7.82843e-70	152.197	0.907247	0.689534	-0.217713	12	54523294	F	I	LOC400043	Body	shelf	Body-shelf	chr12:54519768-54520457	NA	NA
cg26187313	0.400978	0.38869	21.3857	1.09807e-71	9.38136e-70	152.013	0.522628	0.121651	-0.400978	6	475429	R	I		IGR	opensea	IGR-opensea		NA	NA
cg02639181	0.323108	0.65818	21.3849	1.1083e-71	9.46679e-70	152.004	0.766108	0.443	-0.323108	2	8978042	F	I	KIDINS220	TSS1500	shore	TSS1500-shore	chr2:8977373-8977789	NA	NA
cg02623400	0.268902	0.276743	21.3835	1.1258e-71	9.6103e-70	151.988	0.366564	0.0976625	-0.268902	1	50513749	F	I	ELAVL4	1stExon	island	1stExon-island	chr1:50513644-50514320	NA	TRUE
cg20307347	0.252951	0.679	21.3751	1.23339e-71	1.05157e-69	151.897	0.763493	0.510543	-0.252951	2	231734563	F	I	ITM2C	Body	shelf	Body-shelf	chr2:231729631-231730821	NA	TRUE		rs77199945
cg01246520	0.327252	0.696584	21.3734	1.25746e-71	1.07187e-69	151.878	0.805896	0.478644	-0.327252	17	17644344	F	I	RAI1	5'UTR	opensea	5'UTR-opensea		NA	TRUE		rs12942059
cg16705777	0.231792	0.793361	21.3687	1.32354e-71	1.12704e-69	151.827	0.870787	0.638995	-0.231792	19	18758056	R	I	KLHL26	Body	shelf	Body-shelf	chr19:18761272-18761669	NA	NA
cg07095230	0.321718	0.47203	21.3675	1.34019e-71	1.14098e-69	151.814	0.579493	0.257775	-0.321718	17	59480730	F	I	TBX2	Body	island	Body-island	chr17:59473060-59483266	NA	NA
cg07788369	0.292515	0.338706	21.3559	1.52297e-71	1.29499e-69	151.686	0.436414	0.143899	-0.292515	7	96619068	F	I	DLX6AS	Body	opensea	Body-opensea		NA	TRUE		rs34413484
cg23696248	0.207527	0.83135	21.3497	1.62968e-71	1.38372e-69	151.619	0.90067	0.693144	-0.207527	19	45260501	R	I	BCL3	Body	island	Body-island	chr19:45260352-45261809	TRUE	NA
cg21958871	0.213383	0.511563	21.32	2.25512e-71	1.90535e-69	151.294	0.582839	0.369456	-0.213383	12	132930230	F	I		IGR	island	IGR-island	chr12:132930013-132930247	NA	NA		rs79528210
cg16836311	0.367206	0.481751	21.3094	2.53424e-71	2.13637e-69	151.177	0.604409	0.237203	-0.367206	1	25944712	F	I	MAN1C1	1stExon	island	1stExon-island	chr1:25944099-25944772	NA	NA		rs11247857
cg09887059	0.37849	0.291853	21.2932	3.02644e-71	2.54091e-69	151	0.418279	0.0397894	-0.37849	12	113916664	F	I		IGR	island	IGR-island	chr12:113916433-113916717	NA	NA		rs7967611
cg03738025	0.375602	0.337318	21.2815	3.43721e-71	2.87642e-69	150.873	0.46278	0.0871781	-0.375602	6	105388694	F	I		IGR	island	IGR-island	chr6:105388190-105389545	TRUE	NA		rs11754600
cg16852955	0.280085	0.804714	21.2782	3.56607e-71	2.98304e-69	150.836	0.898271	0.618186	-0.280085	2	227773531	F	I	RHBDD1	Body	opensea	Body-opensea		NA	TRUE
cg14711997	0.38914	0.399447	21.2761	3.64675e-71	3.04929e-69	150.814	0.529431	0.140291	-0.38914	7	150652864	F	I	KCNH2	5'UTR	island	5'UTR-island	chr7:150652807-150653080	TRUE	TRUE	high-CpG:150283794-150283891
cg25102206	0.214015	0.688326	21.2425	5.27062e-71	4.37607e-69	150.446	0.759814	0.545799	-0.214015	14	75897342	F	I	JDP2	5'UTR	shore	5'UTR-shore	chr14:75894308-75895469	TRUE	NA
cg03729204	0.269154	0.649542	21.2403	5.40119e-71	4.48177e-69	150.421	0.739447	0.470293	-0.269154	4	141266309	F	I	SCOC	Body	opensea	Body-opensea		NA	TRUE
cg16587616	0.347862	0.279398	21.2162	7.02569e-71	5.80173e-69	150.158	0.395594	0.0477319	-0.347862	6	62996022	F	I	KHDRBS2	1stExon	island	1stExon-island	chr6:62995855-62996228	NA	NA	high-CpG:63053912-63054110
cg15619820	0.333111	0.693376	21.2038	8.04798e-71	6.62868e-69	150.023	0.804645	0.471534	-0.333111	1	3133763	R	I	PRDM16	Body	opensea	Body-opensea		NA	NA
cg26446499	0.310039	0.353518	21.196	8.7722e-71	7.21796e-69	149.937	0.45708	0.147041	-0.310039	5	77253555	F	I		IGR	shore	IGR-shore	chr5:77253832-77254049	NA	NA
cg01888044	0.202386	0.900446	21.1928	9.08001e-71	7.46677e-69	149.902	0.968049	0.765663	-0.202386	17	19617307	F	I	SLC47A2	Body	island	Body-island	chr17:19617083-19617424	NA	NA
cg01541650	0.21792	0.886541	21.1902	9.34407e-71	7.67779e-69	149.873	0.959332	0.741412	-0.21792	6	157505968	R	II	ARID1B	Body	opensea	Body-opensea		NA	NA
cg03555299	0.227314	0.822356	21.1847	9.92921e-71	8.1456e-69	149.813	0.898286	0.670972	-0.227314	2	206830681	R	I		IGR	opensea	IGR-opensea		NA	NA
cg19044229	0.208834	0.68121	21.1762	1.08956e-70	8.91887e-69	149.72	0.750966	0.542133	-0.208834	11	65374955	F	I	MAP3K11	Body	island	Body-island	chr11:65374699-65375308	TRUE	TRUE
cg03828109	0.204079	0.558616	21.1743	1.1121e-70	9.09976e-69	149.699	0.626785	0.422706	-0.204079	17	3600356	R	I	P2RX5	TSS1500	shore	TSS1500-shore	chr17:3599052-3599551	NA	NA			rs73312643
cg13283952	0.389707	0.441927	21.1682	1.18861e-70	9.70655e-69	149.633	0.572101	0.182394	-0.389707	2	121412005	F	I		IGR	island	IGR-island	chr2:121411983-121412315	NA	TRUE		rs79522772
cg26336701	0.284749	0.859146	21.1491	1.46489e-70	1.19203e-68	149.424	0.95426	0.669511	-0.284749	12	12484680	F	II	MANSC1	Body	opensea	Body-opensea		NA	TRUE
cg18064754	0.200326	0.859899	21.1484	1.47646e-70	1.20097e-68	149.416	0.926814	0.726488	-0.200326	10	131367541	R	I	MGMT	Body	opensea	Body-opensea		NA	NA
cg02707176	0.334643	0.593189	21.1447	1.5377e-70	1.2498e-68	149.376	0.70497	0.370327	-0.334643	5	140798758	F	I	PCDHGA4	Body	island	Body-island	chr5:140798757-140799359	NA	NA
cg09687907	0.314718	0.54441	21.1443	1.5452e-70	1.25565e-68	149.371	0.649535	0.334817	-0.314718	12	57915636	R	I	MBD6	TSS1500	shore	TSS1500-shore	chr12:57916322-57916810	NA	NA
cg22934449	0.20718	0.909458	21.1433	1.56148e-70	1.26838e-68	149.36	0.978663	0.771482	-0.20718	14	104199773	R	II	ZFYVE21	3'UTR	opensea	3'UTR-opensea		NA	NA
cg11970204	0.215452	0.796007	21.1226	1.95964e-70	1.58648e-68	149.133	0.867974	0.652523	-0.215452	10	103245907	F	I	BTRC	Body	opensea	Body-opensea		NA	NA		rs78503591
cg00376553	0.24341	0.648398	21.1183	2.05331e-70	1.66134e-68	149.087	0.729704	0.486294	-0.24341	7	100073281	R	I	TSC22D4	Body	shelf	Body-shelf	chr7:100075303-100075551	NA	NA
cg27656658	0.335579	0.758566	21.1034	2.41726e-70	1.94969e-68	148.924	0.870659	0.535081	-0.335579	17	46628224	R	I	HOXB3	Body	island	Body-island	chr17:46627787-46628444	NA	NA	high-CpG:43983218-43983544
cg03593550	0.297192	0.344552	21.0939	2.6809e-70	2.15812e-68	148.82	0.443822	0.146631	-0.297192	19	54485404	F	I	CACNG8	Body	island	Body-island	chr19:54485303-54486322	NA	NA
cg06787991	0.2554	0.868708	21.0884	2.84844e-70	2.28986e-68	148.76	0.954019	0.698619	-0.2554	15	86219075	F	II	AKAP13	Body	opensea	Body-opensea		NA	NA
cg17117277	0.239995	0.306266	21.0688	3.52871e-70	2.82517e-68	148.546	0.386431	0.146436	-0.239995	19	3822126	F	I	ZFR2	Body	island	Body-island	chr19:3821974-3822278	TRUE	NA
cg25001102	0.323766	0.600726	21.0666	3.61752e-70	2.89458e-68	148.521	0.708873	0.385107	-0.323766	1	221068935	R	I		IGR	island	IGR-island	chr1:221068782-221069159	NA	NA
cg23009044	0.242282	0.666719	21.0634	3.74559e-70	2.99415e-68	148.486	0.747648	0.505366	-0.242282	17	8736293	F	I	PIK3R6	Body	opensea	Body-opensea		TRUE	NA		rs17740805
cg14800014	0.277205	0.853207	21.0536	4.16912e-70	3.32821e-68	148.379	0.945801	0.668597	-0.277205	5	125800764	R	II	GRAMD3	Body	opensea	Body-opensea		NA	NA
cg03650119	0.327365	0.569745	21.0472	4.4718e-70	3.56638e-68	148.309	0.679095	0.35173	-0.327365	1	228346014	R	I	GJC2	Body	island	Body-island	chr1:228345377-228346700	NA	NA
cg23016129	0.239453	0.269435	21.0364	5.03317e-70	4.00789e-68	148.191	0.349419	0.109966	-0.239453	10	22634224	R	I	SPAG6	TSS200	island	TSS200-island	chr10:22634000-22634862	NA	NA
cg15754594	0.35562	0.40647	21.0178	6.17091e-70	4.89685e-68	147.987	0.525258	0.169637	-0.35562	2	106184688	R	I		IGR	opensea	IGR-opensea		NA	TRUE
cg23350294	0.226561	0.390363	21.0096	6.74556e-70	5.34771e-68	147.898	0.466041	0.23948	-0.226561	8	57359992	R	I	PENK	TSS1500	island	TSS1500-island	chr8:57359899-57360114	TRUE	TRUE
cg24996161	0.27078	0.670207	21.0004	7.46498e-70	5.91237e-68	147.797	0.760655	0.489875	-0.27078	5	140735397	F	I	PCDHGA2	Body	shore	Body-shore	chr5:140736821-140737058	NA	NA
cg17861230	0.336453	0.328777	20.9812	9.21463e-70	7.27437e-68	147.586	0.441162	0.104709	-0.336453	19	18343901	R	I	PDE4C	Body	island	Body-island	chr19:18343496-18344196	NA	NA
cg18833880	0.316042	0.824615	20.9676	1.06924e-69	8.41204e-68	147.438	0.930183	0.614141	-0.316042	10	131650741	R	I	EBF3	Body	opensea	Body-opensea		NA	NA
cg13704497	0.225147	0.87446	20.9547	1.23035e-69	9.65187e-68	147.297	0.949665	0.724519	-0.225147	6	31590622	F	II	SNORA38	TSS1500	shore	TSS1500-shore	chr6:31587779-31589024	NA	NA	low-CpG:31698447-31698629	rs9688644
cg06606381	0.201689	0.736128	20.9429	1.39987e-69	1.0963e-67	147.168	0.803498	0.601809	-0.201689	12	133084897	F	I	FBRSL1	Body	opensea	Body-opensea		NA	NA
cg08143349	0.203162	0.884538	20.9341	1.54289e-69	1.2067e-67	147.071	0.952401	0.749238	-0.203162	7	27180888	F	II		IGR	shore	IGR-shore	chr7:27182613-27185562	NA	NA
cg08305436	0.348804	0.327672	20.9236	1.72942e-69	1.35002e-67	146.957	0.444183	0.0953787	-0.348804	19	22806184	F	I		IGR	island	IGR-island	chr19:22805800-22806721	NA	NA
cg26817546	0.223894	0.601259	20.9127	1.94846e-69	1.51728e-67	146.838	0.676046	0.452152	-0.223894	5	135538704	F	I		IGR	opensea	IGR-opensea		NA	TRUE
cg15443535	0.277319	0.463951	20.8964	2.33088e-69	1.80961e-67	146.659	0.556584	0.279265	-0.277319	14	93154317	R	I	RIN3	Body	island	Body-island	chr14:93153278-93154759	NA	NA
cg25690589	0.223011	0.619521	20.8766	2.89255e-69	2.23515e-67	146.443	0.694013	0.471002	-0.223011	15	60285478	R	I		IGR	shore	IGR-shore	chr15:60287107-60287663	NA	TRUE
cg13506288	0.250388	0.484085	20.8355	4.53528e-69	3.48624e-67	145.994	0.567722	0.317334	-0.250388	10	134221633	R	I	PWWP2B	3'UTR	shelf	3'UTR-shelf	chr10:134218268-134219615	NA	TRUE
cg01961086	0.481005	0.508494	20.8348	4.57017e-69	3.51175e-67	145.986	0.669164	0.188158	-0.481005	1	3086487	R	I	PRDM16	Body	opensea	Body-opensea		TRUE	TRUE
cg26952618	0.215986	0.578456	20.831	4.76642e-69	3.66118e-67	145.944	0.650601	0.434615	-0.215986	16	10912545	R	I	FAM18A	1stExon	island	1stExon-island	chr16:10912159-10912719	NA	NA
cg23476877	0.258876	0.325486	20.8268	4.98799e-69	3.82497e-67	145.899	0.411958	0.153083	-0.258876	5	176543964	F	I		IGR	island	IGR-island	chr5:176543900-176544228	TRUE	TRUE
cg18106923	0.299737	0.522282	20.8247	5.10386e-69	3.91091e-67	145.876	0.622403	0.322666	-0.299737	2	123289581	R	I		IGR	opensea	IGR-opensea		NA	TRUE
cg03356537	0.25154	0.840006	20.8218	5.2709e-69	4.03591e-67	145.844	0.924027	0.672488	-0.25154	13	113425249	F	II	ATP11A	Body	shore	Body-shore	chr13:113424898-113425105	NA	TRUE		rs55928054
cg06594404	0.296169	0.240086	20.7866	7.75035e-69	5.88743e-67	145.458	0.339016	0.0428463	-0.296169	4	380396	R	I		IGR	island	IGR-island	chr4:379899-380399	NA	NA
cg04360793	0.359549	0.387515	20.7585	1.05306e-68	7.96131e-67	145.152	0.507615	0.148066	-0.359549	1	79472361	R	I	ELTD1	5'UTR	island	5'UTR-island	chr1:79472281-79472537	NA	TRUE
cg21389753	0.269607	0.316435	20.7545	1.10081e-68	8.31315e-67	145.108	0.406492	0.136885	-0.269607	17	59480674	F	I	TBX2	Body	island	Body-island	chr17:59473060-59483266	NA	NA		rs79734615
cg07785717	0.236508	0.570496	20.7506	1.1492e-68	8.67221e-67	145.065	0.649497	0.412988	-0.236508	19	54485321	F	I	CACNG8	Body	island	Body-island	chr19:54485303-54486322	NA	NA
cg16615154	0.259874	0.259351	20.7289	1.45726e-68	1.09568e-66	144.827	0.346156	0.0862825	-0.259874	6	40567553	F	I		IGR	island	IGR-island	chr6:40567266-40567580	NA	NA
cg24512973	0.270568	0.844371	20.7268	1.49088e-68	1.12035e-66	144.805	0.934749	0.664181	-0.270568	1	155161784	R	II	MUC1	Body	shore	Body-shore	chr1:155163434-155163818	NA	NA
cg15222899	0.315069	0.267258	20.6747	2.63473e-68	1.96488e-66	144.236	0.3725	0.0574313	-0.315069	18	55095249	F	I		IGR	island	IGR-island	chr18:55094825-55096310	TRUE	NA
cg06776201	0.247688	0.761701	20.6535	3.32328e-68	2.46811e-66	144.004	0.844436	0.596747	-0.247688	14	73146496	R	I	DPF3	Body	opensea	Body-opensea		NA	TRUE
cg25417842	0.266677	0.701669	20.6489	3.49429e-68	2.59232e-66	143.953	0.790747	0.52407	-0.266677	7	150822987	F	I	AGAP3	Body	island	Body-island	chr7:150822654-150823387	NA	NA
cg17900861	0.209932	0.821148	20.6292	4.33575e-68	3.19988e-66	143.738	0.891272	0.681339	-0.209932	15	99987322	F	II		IGR	opensea	IGR-opensea		NA	NA			rs62025421
cg00012698	0.253529	0.831909	20.6069	5.53247e-68	4.06516e-66	143.494	0.916595	0.663066	-0.253529	15	34158767	R	II	AVEN	3'UTR	opensea	3'UTR-opensea		NA	TRUE
cg00142402	0.250615	0.441709	20.6069	5.53281e-68	4.06516e-66	143.494	0.525422	0.274807	-0.250615	17	75956190	F	I		IGR	shore	IGR-shore	chr17:75953890-75955952	NA	NA
cg06786238	0.268034	0.730025	20.6067	5.54274e-68	4.07173e-66	143.492	0.819557	0.551523	-0.268034	1	33231190	R	I	KIAA1522	Body	opensea	Body-opensea		NA	NA	low-CpG:33003589-33003953
cg10721834	0.318322	0.455122	20.5994	6.00248e-68	4.40318e-66	143.413	0.561451	0.243129	-0.318322	19	22990066	R	I		IGR	island	IGR-island	chr19:22990009-22990651	NA	NA
cg07350977	0.31027	0.523277	20.594	6.36945e-68	4.66574e-66	143.354	0.626916	0.316646	-0.31027	5	27038836	R	I	CDH9	TSS200	opensea	TSS200-opensea		NA	NA
cg18247055	0.285911	0.281439	20.5921	6.50595e-68	4.76319e-66	143.332	0.376941	0.0910306	-0.285911	10	22634226	R	I	SPAG6	TSS200	island	TSS200-island	chr10:22634000-22634862	NA	NA
cg13434842	0.269358	0.276798	20.5874	6.84404e-68	5.00893e-66	143.282	0.366771	0.0974137	-0.269358	8	11567896	R	I	GATA4	Body	shore	Body-shore	chr8:11565217-11567212	NA	NA
cg00962755	0.310232	0.538099	20.5868	6.89296e-68	5.04295e-66	143.275	0.641725	0.331494	-0.310232	1	201439001	F	I	PHLDA3	TSS1500	shore	TSS1500-shore	chr1:201437519-201438648	NA	NA
cg09183138	0.243658	0.853591	20.5849	7.0361e-68	5.14493e-66	143.254	0.93498	0.691322	-0.243658	10	134477514	F	II	INPP5A	Body	island	Body-island	chr10:134477298-134477515	NA	NA
cg08435683	0.215405	0.865231	20.5782	7.57307e-68	5.53366e-66	143.181	0.937182	0.721777	-0.215405	20	4836338	F	I	SLC23A2	3'UTR	opensea	3'UTR-opensea		NA	NA		rs79045958
cg10533103	0.270755	0.763184	20.5753	7.81285e-68	5.70482e-66	143.149	0.853624	0.582869	-0.270755	1	212688961	F	I		IGR	shore	IGR-shore	chr1:212688031-212688448	NA	NA
cg13293524	0.316268	0.774991	20.5623	9.01308e-68	6.5661e-66	143.007	0.880634	0.564366	-0.316268	17	46651822	F	I	HOXB3	TSS200	shelf	TSS200-shelf	chr17:46654053-46654369	NA	NA
cg16900589	0.228806	0.869426	20.5466	1.07028e-67	7.7737e-66	142.835	0.945854	0.717047	-0.228806	2	238617188	R	I	LRRFIP1	Body	opensea	Body-opensea		NA	NA
cg18570658	0.214386	0.870245	20.5237	1.37491e-67	9.94258e-66	142.585	0.941856	0.72747	-0.214386	13	111100156	F	II	COL4A2	Body	opensea	Body-opensea		NA	NA		rs9559800
cg07544796	0.303207	0.607276	20.5232	1.38122e-67	9.9812e-66	142.58	0.708556	0.405349	-0.303207	6	36817048	F	I		IGR	opensea	IGR-opensea		NA	TRUE
cg09159285	0.258792	0.290037	20.5183	1.457e-67	1.05214e-65	142.527	0.376482	0.117689	-0.258792	1	6664134	F	I	KLHL21	TSS1500	shore	TSS1500-shore	chr1:6661776-6663844	NA	NA
cg23365801	0.240933	0.585054	20.5033	1.71789e-67	1.23492e-65	142.362	0.665532	0.424599	-0.240933	17	7832909	R	I	KCNAB3	TSS200	island	TSS200-island	chr17:7832532-7833164	TRUE	NA
cg23986590	0.295055	0.724539	20.497	1.84033e-67	1.32017e-65	142.293	0.823096	0.528041	-0.295055	2	109934728	F	I	SH3RF3	Body	opensea	Body-opensea		TRUE	TRUE
cg21553145	0.204648	0.406925	20.4676	2.53718e-67	1.81281e-65	141.972	0.475283	0.270635	-0.204648	8	145578113	F	I	C8ORFK29	Body	island	Body-island	chr8:145577098-145578142	TRUE	NA
cg15880211	0.215919	0.85732	20.4675	2.54002e-67	1.81422e-65	141.971	0.929444	0.713524	-0.215919	22	50250494	F	I	ZBED4	5'UTR	island	5'UTR-island	chr22:50250160-50250513	NA	NA		rs71767030
cg09959355	0.219603	0.867031	20.4612	2.72157e-67	1.94019e-65	141.902	0.940385	0.720781	-0.219603	17	81045495	R	II	METRNL	Body	island	Body-island	chr17:81045494-81045941	NA	NA
cg01307684	0.280029	0.855129	20.4595	2.77252e-67	1.97583e-65	141.884	0.948666	0.668638	-0.280029	4	80886143	F	II	ANTXR2	Body	island	Body-island	chr4:80885844-80886148	NA	TRUE
cg14751552	0.214071	0.753024	20.457	2.84949e-67	2.02893e-65	141.856	0.824529	0.610459	-0.214071	8	74209522	F	I	RDH10	Body	shore	Body-shore	chr8:74206223-74208179	NA	NA
cg13912224	0.264988	0.658812	20.4557	2.88964e-67	2.05716e-65	141.843	0.747326	0.482337	-0.264988	6	52172083	F	I		IGR	island	IGR-island	chr6:52171922-52172147	NA	NA
cg20919143	0.203094	0.888931	20.4553	2.90383e-67	2.06656e-65	141.838	0.95677	0.753677	-0.203094	14	105739057	R	II	BRF1	Body	shore	Body-shore	chr14:105738159-105738664	NA	NA
cg25578967	0.204416	0.845053	20.4254	4.02446e-67	2.84932e-65	141.512	0.913334	0.708918	-0.204416	7	25018440	R	I	OSBPL3	5'UTR	shore	5'UTR-shore	chr7:25018999-25020255	NA	NA
cg02531437	0.236347	0.214875	20.4169	4.4173e-67	3.12156e-65	141.418	0.293822	0.0574744	-0.236347	10	120355260	F	I	PRLHR	TSS200	island	TSS200-island	chr10:120353692-120355821	TRUE	TRUE		rs35347546
cg10298052	0.296057	0.301006	20.4141	4.55184e-67	3.21608e-65	141.388	0.399898	0.103841	-0.296057	10	57391055	R	I		IGR	island	IGR-island	chr10:57390343-57391215	TRUE	NA
cg24892966	0.337759	0.28821	20.4093	4.79781e-67	3.38639e-65	141.336	0.401032	0.0632725	-0.337759	6	27526023	F	I		IGR	opensea	IGR-opensea		NA	NA			rs62401379
cg14891410	0.278296	0.468638	20.4074	4.90022e-67	3.4569e-65	141.315	0.561597	0.283301	-0.278296	11	32458769	F	I	WIT1	Body	shore	Body-shore	chr11:32459422-32459878	NA	NA		rs3809060
cg01286950	0.210009	0.888369	20.361	8.13418e-67	5.70805e-65	140.808	0.958518	0.748509	-0.210009	2	100618399	F	I	AFF3	Body	opensea	Body-opensea		NA	NA
cg18397073	0.380627	0.416426	20.346	9.58982e-67	6.71012e-65	140.644	0.543566	0.162939	-0.380627	19	42600278	R	I	POU2F2	Body	island	Body-island	chr19:42599507-42600522	NA	NA
cg12595013	0.270846	0.234165	20.3352	1.07909e-66	7.53521e-65	140.526	0.324635	0.0537894	-0.270846	3	147128123	F	I	ZIC1	1stExon	island	1stExon-island	chr3:147126988-147128999	TRUE	TRUE	high-CpG:148610539-148610905
cg01642579	0.308925	0.672114	20.3198	1.27617e-66	8.88281e-65	140.358	0.775304	0.466379	-0.308925	16	4746990	F	I	ANKS3	3'UTR	shelf	3'UTR-shelf	chr16:4743043-4744231	NA	NA		rs35716126
cg07159758	0.426204	0.589559	20.3052	1.49748e-66	1.03969e-64	140.199	0.731923	0.30572	-0.426204	17	55474061	F	II	MSI2	Body	opensea	Body-opensea		NA	TRUE
cg08533865	0.255556	0.813298	20.2953	1.66923e-66	1.15582e-64	140.09	0.898661	0.643105	-0.255556	17	77084592	F	I	ENGASE	3'UTR	opensea	3'UTR-opensea		NA	NA
cg27026786	0.214605	0.723114	20.2739	2.1069e-66	1.45449e-64	139.857	0.794799	0.580194	-0.214605	13	24798133	F	I	SPATA13	Body	opensea	Body-opensea		NA	NA
cg13155823	0.224579	0.78527	20.2605	2.43998e-66	1.68021e-64	139.711	0.860286	0.635707	-0.224579	8	80993721	F	I	TPD52	Body	opensea	Body-opensea		NA	NA		rs75921679
cg14451382	0.313466	0.272859	20.2533	2.63861e-66	1.81366e-64	139.633	0.377565	0.0640994	-0.313466	5	1876397	R	I		IGR	island	IGR-island	chr5:1874907-1879032	TRUE	TRUE
cg05439665	0.24841	0.567214	20.2305	3.38642e-66	2.31848e-64	139.383	0.65019	0.40178	-0.24841	13	113656424	R	I	MCF2L	Body	shore	Body-shore	chr13:113656116-113656379	TRUE	TRUE
cg26558485	0.367701	0.292205	20.2159	3.97122e-66	2.70663e-64	139.224	0.415028	0.0473263	-0.367701	1	47489282	R	I	CYP4X1	1stExon	island	1stExon-island	chr1:47489226-47489633	NA	TRUE
cg23964724	0.210426	0.814079	20.2122	4.13577e-66	2.81692e-64	139.184	0.884367	0.673942	-0.210426	18	46386453	F	II	KIAA0427	3'UTR	island	3'UTR-island	chr18:46386266-46386481	NA	TRUE
cg18356785	0.301771	0.465865	20.1833	5.6716e-66	3.84711e-64	138.868	0.566665	0.264894	-0.301771	11	47611780	R	I	C1QTNF4	Body	island	Body-island	chr11:47611138-47612438	NA	NA
cg20945085	0.333715	0.416547	20.1332	9.8052e-66	6.58385e-64	138.321	0.528017	0.194302	-0.333715	2	74875227	R	I	C2orf65	TSS200	island	TSS200-island	chr2:74875128-74875562	NA	NA
cg12883279	0.364834	0.436518	20.1257	1.06337e-65	7.12396e-64	138.24	0.558383	0.193549	-0.364834	6	32120773	F	I	PPT2	TSS1500	shore	TSS1500-shore	chr6:32121829-32122529	NA	TRUE
cg20617977	0.242377	0.702674	20.1226	1.10065e-65	7.36889e-64	138.206	0.783635	0.541258	-0.242377	4	38053457	R	II	TBC1D1	Body	opensea	Body-opensea		NA	NA
cg18252039	0.203027	0.304423	20.1077	1.29451e-65	8.64152e-64	138.043	0.37224	0.169213	-0.203027	14	38071338	R	I		IGR	shelf	IGR-shelf	chr14:38067446-38069207	NA	NA
cg07535740	0.259031	0.626173	20.0871	1.62104e-65	1.0769e-63	137.819	0.712697	0.453666	-0.259031	19	5915494	F	I	CAPS	3'UTR	shore	3'UTR-shore	chr19:5915007-5915301	NA	NA
cg11199046	0.214963	0.269994	20.0857	1.64625e-65	1.09347e-63	137.803	0.341798	0.126835	-0.214963	12	115136308	R	I		IGR	island	IGR-island	chr12:115135925-115136350	NA	NA
cg05621339	0.249947	0.455887	20.0781	1.78964e-65	1.18795e-63	137.72	0.539377	0.289429	-0.249947	2	85483362	F	I	TCF7L1	Body	opensea	Body-opensea		TRUE	TRUE		rs34605100
cg02803819	0.303786	0.631579	20.0721	1.90996e-65	1.26578e-63	137.655	0.733053	0.429267	-0.303786	7	27141067	F	I	HOXA2	Body	shelf	Body-shelf	chr7:27143181-27143479	NA	TRUE
cg16410524	0.268426	0.477364	20.0683	1.99061e-65	1.31838e-63	137.614	0.567026	0.2986	-0.268426	1	167604788	F	I	RCSD1	Body	opensea	Body-opensea		NA	TRUE
cg17120366	0.275462	0.759659	20.0633	2.1018e-65	1.39068e-63	137.559	0.851671	0.576209	-0.275462	10	28571322	F	I	MPP7	TSS1500	opensea	TSS1500-opensea		NA	NA		rs80120444
cg19047868	0.322802	0.669282	20.0518	2.38449e-65	1.5747e-63	137.433	0.777108	0.454306	-0.322802	17	46669485	R	I	LOC404266	TSS200	island	TSS200-island	chr17:46669434-46669811	NA	NA
cg21239179	0.217607	0.663437	20.0389	2.74396e-65	1.80746e-63	137.293	0.736124	0.518517	-0.217607	6	169272052	R	I		IGR	opensea	IGR-opensea		NA	NA
cg14068176	0.260122	0.860733	20.0309	2.99438e-65	1.97021e-63	137.206	0.947621	0.687499	-0.260122	9	35833117	R	II	TMEM8B	5'UTR	shelf	5'UTR-shelf	chr9:35828737-35829423	NA	NA
cg17475643	0.204563	0.616256	20.0227	3.27373e-65	2.15127e-63	137.116	0.684586	0.480023	-0.204563	8	10261972	F	I	MSRA	Body	island	Body-island	chr8:10261900-10262222	NA	NA
cg18524262	0.222702	0.853838	20.0174	3.4689e-65	2.27698e-63	137.059	0.928227	0.705524	-0.222702	18	55862111	F	II	NEDD4L	5'UTR	shore	5'UTR-shore	chr18:55862653-55862873	NA	TRUE
cg25386676	0.303901	0.52756	20.0088	3.81254e-65	2.49936e-63	136.964	0.629072	0.325171	-0.303901	5	172175721	F	I		IGR	island	IGR-island	chr5:172175480-172175883	NA	TRUE
cg08070771	0.36842	0.379001	20.0083	3.83319e-65	2.51251e-63	136.959	0.502064	0.133644	-0.36842	3	147125758	R	I	ZIC4	TSS1500	shore	TSS1500-shore	chr3:147126988-147128999	NA	TRUE
cg00263700	0.262091	0.603631	19.9886	4.74952e-65	3.10326e-63	136.745	0.691177	0.429086	-0.262091	16	968257	R	I	LMF1	Body	shore	Body-shore	chr16:967241-967619	NA	NA			rs71380208
cg03127558	0.297644	0.775331	19.947	7.48539e-65	4.85621e-63	136.29	0.874752	0.577108	-0.297644	19	49223278	R	I	MAMSTR	TSS1500	island	TSS1500-island	chr19:49223054-49223312	NA	TRUE
cg15979173	0.270142	0.343803	19.9395	8.12316e-65	5.26005e-63	136.209	0.434038	0.163896	-0.270142	1	91182128	F	I	BARHL2	1stExon	island	1stExon-island	chr1:91182097-91182364	NA	NA
cg09664373	0.261831	0.651688	19.9337	8.64923e-65	5.59441e-63	136.146	0.739147	0.477316	-0.261831	16	968219	R	I	LMF1	Body	shore	Body-shore	chr16:967241-967619	NA	NA
cg01202976	0.294219	0.65427	19.9337	8.65037e-65	5.59441e-63	136.146	0.752548	0.458329	-0.294219	14	93533475	R	II	ITPK1	Body	opensea	Body-opensea		NA	NA
cg11358405	0.21934	0.533625	19.9332	8.6948e-65	5.62138e-63	136.141	0.606891	0.387551	-0.21934	15	91382972	F	I		IGR	opensea	IGR-opensea		NA	TRUE		rs7402445
cg18424208	0.215582	0.82005	19.9303	8.97495e-65	5.79886e-63	136.109	0.89206	0.676478	-0.215582	5	149546337	R	I	CDX1	TSS200	island	TSS200-island	chr5:149546027-149546988	NA	TRUE
cg24242823	0.267902	0.330556	19.9144	1.06745e-64	6.87863e-63	135.936	0.420043	0.152141	-0.267902	7	24323675	R	I	NPY	TSS200	island	TSS200-island	chr7:24323558-24325080	NA	NA
cg19795594	0.206601	0.845161	19.8859	1.45756e-64	9.35019e-63	135.624	0.914171	0.707571	-0.206601	11	132790734	F	I	OPCML	Body	opensea	Body-opensea		NA	NA			rs35326066
cg14231297	0.319816	0.287432	19.8833	1.4992e-64	9.61427e-63	135.596	0.394259	0.0744438	-0.319816	19	58629901	F	I	ZSCAN18	TSS200	island	TSS200-island	chr19:58629309-58630241	NA	NA		rs8109359
cg23168531	0.219361	0.236907	19.8639	1.85236e-64	1.18221e-62	135.385	0.31018	0.0908188	-0.219361	7	1270601	F	I		IGR	island	IGR-island	chr7:1269165-1282864	NA	NA
cg18648037	0.251845	0.64297	19.8627	1.8761e-64	1.19662e-62	135.372	0.727093	0.475248	-0.251845	3	106917496	R	I	LOC100302640	Body	opensea	Body-opensea		NA	TRUE
cg04671611	0.278085	0.238112	19.855	2.04161e-64	1.30058e-62	135.288	0.331001	0.0529156	-0.278085	16	6623787	F	I	A2BP1	5'UTR	opensea	5'UTR-opensea		NA	NA
cg15452970	0.234321	0.413698	19.8311	2.64947e-64	1.67951e-62	135.027	0.491968	0.257647	-0.234321	1	91190620	F	I		IGR	island	IGR-island	chr1:91190489-91192804	NA	NA
cg14789818	0.343807	0.468762	19.8196	3.0021e-64	1.89954e-62	134.903	0.583603	0.239797	-0.343807	1	227748712	R	I		IGR	island	IGR-island	chr1:227748423-227748860	NA	NA
cg05070571	0.303492	0.765573	19.8167	3.09845e-64	1.9581e-62	134.871	0.866948	0.563456	-0.303492	13	113533351	R	II	ATP11A	3'UTR	shelf	3'UTR-shelf	chr13:113536815-113537308	NA	NA
cg01180479	0.202847	0.601492	19.8161	3.11971e-64	1.97123e-62	134.864	0.669249	0.466402	-0.202847	11	65374833	F	I	MAP3K11	Body	island	Body-island	chr11:65374699-65375308	TRUE	TRUE
cg19846609	0.379553	0.600778	19.8016	3.65344e-64	2.30143e-62	134.706	0.72756	0.348007	-0.379553	11	124999394	F	I		IGR	opensea	IGR-opensea		NA	TRUE
cg00576689	0.264642	0.445249	19.7979	3.80685e-64	2.39514e-62	134.665	0.533648	0.269006	-0.264642	8	37218068	F	I		IGR	opensea	IGR-opensea		NA	TRUE
cg07522913	0.275346	0.542326	19.7925	4.03431e-64	2.5367e-62	134.607	0.6343	0.358954	-0.275346	7	27150403	F	I	HOXA3	5'UTR	island	5'UTR-island	chr7:27150030-27150418	TRUE	NA
cg09926389	0.286592	0.780677	19.7845	4.40493e-64	2.76595e-62	134.519	0.876407	0.589815	-0.286592	19	41837123	R	I	TGFB1	Body	island	Body-island	chr19:41837014-41837230	TRUE	NA			rs71716500
cg10336039	0.247103	0.833232	19.774	4.93988e-64	3.09761e-62	134.405	0.915771	0.668668	-0.247103	17	76834989	R	I	USP36	5'UTR	shore	5'UTR-shore	chr17:76836060-76837438	NA	NA
cg16019436	0.322419	0.741992	19.7728	5.00242e-64	3.13635e-62	134.392	0.84969	0.52727	-0.322419	13	113825824	F	II	PROZ	Body	opensea	Body-opensea		NA	NA		rs3024789
cg23244790	0.281331	0.277552	19.7722	5.03718e-64	3.15718e-62	134.385	0.371525	0.0901938	-0.281331	5	140811102	F	I	PCDHGA4	Body	island	Body-island	chr5:140810494-140812617	NA	NA
cg17941572	0.334555	0.33827	19.7567	5.96582e-64	3.7279e-62	134.216	0.450021	0.115466	-0.334555	1	63784454	F	I		IGR	island	IGR-island	chr1:63782394-63790471	NA	NA
cg22889914	0.291746	0.782769	19.7563	5.99077e-64	3.74293e-62	134.212	0.880221	0.588474	-0.291746	10	99331332	F	II	ANKRD2	TSS1500	shore	TSS1500-shore	chr10:99329960-99330204	NA	NA
cg19717773	0.327437	0.64791	19.7395	7.19484e-64	4.47893e-62	134.029	0.757284	0.429847	-0.327437	7	2847554	F	I	GNA12	Body	opensea	Body-opensea		NA	NA
cg12135344	0.212622	0.655596	19.7367	7.41274e-64	4.61248e-62	134	0.726618	0.513996	-0.212622	1	6188120	F	I	CHD5	Body	island	Body-island	chr1:6187743-6188235	TRUE	TRUE
cg01964852	0.220682	0.501	19.7341	7.62792e-64	4.7428e-62	133.971	0.574714	0.354032	-0.220682	7	27146262	R	I	HOXA3	3'UTR	island	3'UTR-island	chr7:27146069-27146600	TRUE	NA
cg16583552	0.247149	0.704934	19.7306	7.92831e-64	4.92586e-62	133.932	0.787489	0.54034	-0.247149	5	140553150	R	I	PCDHB7	1stExon	shore	1stExon-shore	chr5:140553681-140554637	NA	NA
cg20076468	0.285189	0.74527	19.725	8.4223e-64	5.22176e-62	133.872	0.840531	0.555342	-0.285189	13	113825781	R	I	PROZ	Body	opensea	Body-opensea		NA	NA
cg13098379	0.255922	0.76926	19.7216	8.74644e-64	5.4211e-62	133.834	0.854745	0.598823	-0.255922	1	204839819	R	I	NFASC	5'UTR	opensea	5'UTR-opensea		NA	NA
cg07565505	0.357637	0.299226	19.7016	1.08766e-63	6.71915e-62	133.616	0.418688	0.0610506	-0.357637	5	1887300	R	I		IGR	island	IGR-island	chr5:1881924-1887743	NA	NA
cg19521279	0.218536	0.689921	19.6972	1.14085e-63	7.04354e-62	133.569	0.762918	0.544382	-0.218536	7	27144595	F	I		IGR	shore	IGR-shore	chr7:27146069-27146600	NA	NA
cg11174855	0.331705	0.274899	19.6947	1.17154e-63	7.22978e-62	133.542	0.385698	0.0539931	-0.331705	10	134598352	R	I	NKX6-2	3'UTR	island	3'UTR-island	chr10:134597357-134602649	NA	NA
cg00527307	0.345275	0.630097	19.6928	1.19697e-63	7.38229e-62	133.521	0.745429	0.400154	-0.345275	13	34208894	F	II		IGR	opensea	IGR-opensea		NA	TRUE
cg07871947	0.222523	0.241562	19.6908	1.2233e-63	7.53905e-62	133.499	0.315891	0.0933681	-0.222523	20	44657796	R	I	SLC12A5	TSS200	island	TSS200-island	chr20:44657463-44659243	TRUE	NA	high-CpG:44091038-44091271		rs35377254
cg10108468	0.214054	0.468346	19.6802	1.37253e-63	8.43979e-62	133.384	0.539846	0.325792	-0.214054	2	95719390	R	I	MAL	3'UTR	opensea	3'UTR-opensea		NA	NA
cg02646491	0.281022	0.341228	19.6793	1.38573e-63	8.5197e-62	133.374	0.435098	0.154076	-0.281022	11	2890710	R	I	KCNQ1DN	TSS1500	island	TSS1500-island	chr11:2890388-2891337	NA	NA
cg14156751	0.287096	0.288633	19.6768	1.4247e-63	8.75672e-62	133.347	0.384531	0.0974356	-0.287096	10	50976571	F	I		IGR	island	IGR-island	chr10:50976347-50977137	NA	TRUE
cg04340928	0.202243	0.870277	19.6578	1.75236e-63	1.07322e-61	133.14	0.937832	0.735589	-0.202243	16	55067613	F	I		IGR	opensea	IGR-opensea		NA	NA
cg16763443	0.242295	0.432588	19.6574	1.76072e-63	1.07818e-61	133.135	0.513521	0.271226	-0.242295	14	38080240	R	I		IGR	island	IGR-island	chr14:38080239-38080678	NA	TRUE
cg24700993	0.260332	0.68181	19.6318	2.32536e-63	1.41805e-61	132.857	0.768769	0.508436	-0.260332	1	41222901	R	II	NFYC	Body	opensea	Body-opensea		NA	NA		rs16827546
cg27082921	0.348244	0.658948	19.6248	2.51184e-63	1.52996e-61	132.78	0.775271	0.427028	-0.348244	19	1800150	R	I	ATP8B3	Body	island	Body-island	chr19:1799934-1800248	NA	NA
cg20415486	0.236065	0.811603	19.6243	2.5248e-63	1.53762e-61	132.775	0.890455	0.654391	-0.236065	10	3949206	R	I		IGR	opensea	IGR-opensea		NA	TRUE
cg14171944	0.288835	0.815947	19.6167	2.74217e-63	1.66877e-61	132.693	0.912426	0.623591	-0.288835	9	126323477	F	II	DENND1A	Body	opensea	Body-opensea		NA	TRUE
cg03120555	0.306485	0.606491	19.6079	3.01715e-63	1.83341e-61	132.597	0.708866	0.402381	-0.306485	7	630473	F	I	PRKAR1B	Body	shore	Body-shore	chr7:631836-632135	TRUE	NA		rs12720011
cg17335199	0.309272	0.506734	19.5994	3.3097e-63	2.00674e-61	132.505	0.610039	0.300768	-0.309272	2	6078738	R	I	LOC150622	Body	opensea	Body-opensea		NA	TRUE
cg23670372	0.271568	0.719062	19.5911	3.62399e-63	2.19247e-61	132.414	0.809774	0.538205	-0.271568	1	10732290	F	I	CASZ1	Body	opensea	Body-opensea		NA	NA
cg09761224	0.216671	0.859005	19.5904	3.6517e-63	2.20891e-61	132.406	0.931379	0.714708	-0.216671	2	10687042	R	I		IGR	opensea	IGR-opensea		NA	NA
cg03614193	0.310305	0.368314	19.5858	3.84015e-63	2.32086e-61	132.356	0.471965	0.161659	-0.310305	18	55021542	F	I	ST8SIA3	Body	island	Body-island	chr18:55019707-55021605	TRUE	NA		rs3745059
cg11668133	0.231447	0.73904	19.575	4.31955e-63	2.60448e-61	132.239	0.81635	0.584903	-0.231447	13	33477099	F	I		IGR	opensea	IGR-opensea		NA	TRUE
cg12668523	0.30771	0.693256	19.5619	4.98191e-63	2.99336e-61	132.096	0.79604	0.48833	-0.30771	21	46851112	R	I	COL18A1	Body	shore	Body-shore	chr21:46850573-46850841	TRUE	TRUE
cg01718742	0.274291	0.204209	19.5501	5.66757e-63	3.39742e-61	131.967	0.295831	0.0215394	-0.274291	16	62070184	R	I	CDH8	TSS200	island	TSS200-island	chr16:62069121-62070634	NA	NA
cg03799405	0.32081	0.57917	19.5429	6.12927e-63	3.66779e-61	131.889	0.68633	0.36552	-0.32081	4	1595726	R	I		IGR	shore	IGR-shore	chr4:1595293-1595539	NA	NA
cg27428208	0.290335	0.626993	19.533	6.82371e-63	4.07507e-61	131.782	0.723973	0.433638	-0.290335	2	42229179	R	I		IGR	opensea	IGR-opensea		NA	NA
cg03899721	0.289924	0.806897	19.5272	7.26545e-63	4.33323e-61	131.719	0.90374	0.613816	-0.289924	8	8748792	R	I	MFHAS1	1stExon	island	1stExon-island	chr8:8748652-8751478	NA	TRUE
cg14316944	0.274701	0.659567	19.5206	7.81215e-63	4.65189e-61	131.647	0.751325	0.476624	-0.274701	17	79485529	F	I		IGR	shore	IGR-shore	chr17:79485599-79486913	TRUE	TRUE		rs74006315
cg07850527	0.341807	0.303959	19.5197	7.88764e-63	4.69616e-61	131.637	0.418133	0.0763256	-0.341807	16	89268040	F	I		IGR	island	IGR-island	chr16:89267823-89268087	NA	NA
cg17105755	0.242312	0.47568	19.515	8.29796e-63	4.93547e-61	131.586	0.55662	0.314308	-0.242312	2	74875317	F	I	C2orf65	TSS200	island	TSS200-island	chr2:74875128-74875562	NA	NA
cg21106505	0.242217	0.758304	19.5127	8.51149e-63	5.05956e-61	131.561	0.839212	0.596994	-0.242217	11	562547	F	I	RASSF7	Body	shore	Body-shore	chr11:560382-561397	NA	NA
cg10090414	0.274405	0.698027	19.5094	8.82231e-63	5.24205e-61	131.525	0.789686	0.515282	-0.274405	8	142309652	R	I		IGR	opensea	IGR-opensea		TRUE	TRUE
cg20887442	0.243103	0.812193	19.503	9.45768e-63	5.61069e-61	131.456	0.893397	0.650294	-0.243103	11	71725424	F	I	NUMA1	Body	opensea	Body-opensea		NA	NA
cg11855615	0.33067	0.353393	19.4944	1.03874e-62	6.1543e-61	131.362	0.463847	0.133176	-0.33067	17	33817136	F	I	SLFN12L	Body	shelf	Body-shelf	chr17:33814234-33814947	NA	NA
cg03309770	0.204919	0.533785	19.463	1.46293e-62	8.61306e-61	131.02	0.602234	0.397316	-0.204919	16	10912478	R	I	FAM18A	1stExon	island	1stExon-island	chr16:10912159-10912719	NA	NA
cg11863380	0.335061	0.721098	19.4547	1.60021e-62	9.40387e-61	130.93	0.833018	0.497957	-0.335061	5	95094981	R	II	RHOBTB3	Body	opensea	Body-opensea		NA	TRUE
cg13005636	0.251808	0.844799	19.4483	1.71639e-62	1.00722e-60	130.86	0.92891	0.677102	-0.251808	13	20392706	F	II		IGR	island	IGR-island	chr13:20392430-20392707	NA	NA
cg20337815	0.218545	0.843704	19.4472	1.73654e-62	1.01861e-60	130.849	0.916704	0.698159	-0.218545	2	8736232	F	I		IGR	opensea	IGR-opensea		NA	NA		rs12692362
cg19635505	0.277893	0.414742	19.4323	2.04363e-62	1.19653e-60	130.686	0.507567	0.229673	-0.277893	14	20903555	F	I	KLHL33	5'UTR	island	5'UTR-island	chr14:20903395-20903720	NA	TRUE
cg02342906	0.214743	0.781738	19.4267	2.17017e-62	1.26847e-60	130.626	0.853468	0.638725	-0.214743	1	10733858	R	I	CASZ1	Body	opensea	Body-opensea		NA	NA
cg20027133	0.252509	0.233917	19.3971	2.99717e-62	1.74271e-60	130.304	0.318263	0.0657531	-0.252509	11	35547514	R	I	PAMR1	TSS1500	shore	TSS1500-shore	chr11:35547139-35547396	TRUE	NA
cg10804656	0.27244	0.474069	19.3882	3.30172e-62	1.91493e-60	130.207	0.565072	0.292632	-0.27244	10	22623460	F	I		IGR	island	IGR-island	chr10:22623350-22625875	NA	TRUE
cg13327545	0.224584	0.437264	19.3876	3.32143e-62	1.92582e-60	130.201	0.512282	0.287697	-0.224584	10	22623548	R	I		IGR	island	IGR-island	chr10:22623350-22625875	NA	TRUE
cg01760189	0.256548	0.849741	19.3847	3.42801e-62	1.9865e-60	130.169	0.935436	0.678888	-0.256548	17	35656896	F	II	ACACA	TSS1500	opensea	TSS1500-opensea		NA	TRUE
cg05555337	0.257214	0.842747	19.3708	3.98794e-62	2.30482e-60	130.018	0.928664	0.67145	-0.257214	17	46669113	F	II	LOC404266	TSS1500	shore	TSS1500-shore	chr17:46669434-46669811	NA	NA
cg01912578	0.285508	0.679047	19.3675	4.13512e-62	2.38754e-60	129.982	0.774415	0.488907	-0.285508	16	56398105	F	I	AMFR	Body	shore	Body-shore	chr16:56397824-56398026	NA	NA		rs731118
cg19989295	0.245563	0.291167	19.3673	4.14212e-62	2.39124e-60	129.98	0.373192	0.127629	-0.245563	14	24641077	F	I	REC8	TSS200	island	TSS200-island	chr14:24641053-24642220	TRUE	NA	high-CpG:23710910-23711161
cg12280664	0.374246	0.589176	19.3549	4.74272e-62	2.72615e-60	129.845	0.714185	0.339939	-0.374246	10	11317787	R	I	CUGBP2	Body	opensea	Body-opensea		NA	NA
cg18658151	0.302098	0.787115	19.3421	5.45121e-62	3.12381e-60	129.706	0.888025	0.585927	-0.302098	17	77952453	R	II	TBC1D16	Body	shore	Body-shore	chr17:77951845-77952291	NA	NA
cg20704654	0.245502	0.713659	19.3373	5.74316e-62	3.28792e-60	129.654	0.795664	0.550161	-0.245502	20	30072118	F	I	NCRNA00028	TSS1500	island	TSS1500-island	chr20:30071912-30072315	NA	NA
cg24035245	0.294227	0.32924	19.3365	5.79272e-62	3.31537e-60	129.645	0.427521	0.133294	-0.294227	1	119535928	F	I		IGR	island	IGR-island	chr1:119535666-119535987	NA	NA
cg26164773	0.269326	0.700779	19.3167	7.1881e-62	4.09864e-60	129.43	0.790742	0.521416	-0.269326	10	121357476	R	II	TIAL1	TSS1500	shore	TSS1500-shore	chr10:121355813-121356958	NA	NA			rs77153836
cg11173579	0.246544	0.797066	19.309	7.81305e-62	4.45129e-60	129.346	0.879419	0.632875	-0.246544	21	33247885	F	I	HUNK	Body	shore	Body-shore	chr21:33244910-33246609	NA	TRUE
cg00094518	0.28533	0.261492	19.3072	7.96959e-62	4.53734e-60	129.327	0.3568	0.0714706	-0.28533	7	130418549	F	I	KLF14	1stExon	island	1stExon-island	chr7:130417912-130419378	TRUE	NA
cg09658497	0.325845	0.741793	19.3003	8.58603e-62	4.87551e-60	129.252	0.850634	0.524789	-0.325845	7	2847517	F	I	GNA12	Body	opensea	Body-opensea		NA	NA
cg13546414	0.244618	0.312096	19.2997	8.6393e-62	4.90442e-60	129.246	0.393805	0.149188	-0.244618	14	37053664	F	I		IGR	island	IGR-island	chr14:37053134-37053690	NA	NA
cg12069267	0.255092	0.491097	19.2723	1.16418e-61	6.57449e-60	128.948	0.576306	0.321213	-0.255092	4	1407858	F	I		IGR	island	IGR-island	chr4:1407446-1408014	NA	NA
cg19922137	0.278538	0.253242	19.2557	1.39449e-61	7.84295e-60	128.768	0.346282	0.0677438	-0.278538	1	210111561	F	I	SYT14	1stExon	island	1stExon-island	chr1:210111179-210112054	NA	NA	high-CpG:208178182-208178219
cg12313892	0.365255	0.512993	19.2445	1.57511e-61	8.84433e-60	128.646	0.634999	0.269743	-0.365255	15	70169052	F	I		IGR	opensea	IGR-opensea		NA	NA
cg16829244	0.261998	0.760106	19.2318	1.80769e-61	1.01227e-59	128.508	0.847621	0.585623	-0.261998	10	134491593	F	II	INPP5A	Body	opensea	Body-opensea		NA	NA
cg27151770	0.271455	0.639943	19.2272	1.90078e-61	1.06339e-59	128.458	0.730617	0.459161	-0.271455	16	49620536	F	I	ZNF423	Body	opensea	Body-opensea		NA	NA
cg18992570	0.276933	0.651693	19.2211	2.03051e-61	1.13489e-59	128.392	0.744197	0.467264	-0.276933	5	134662888	R	I		IGR	island	IGR-island	chr5:134662721-134663027	NA	NA
cg05578865	0.20504	0.654851	19.2165	2.1355e-61	1.19244e-59	128.342	0.72334	0.5183	-0.20504	17	80554007	F	I	FOXK2	Body	shore	Body-shore	chr17:80554807-80555019	NA	NA		rs3752822
cg03241909	0.20277	0.831479	19.2127	2.22649e-61	1.2419e-59	128.3	0.89921	0.69644	-0.20277	11	64952034	F	II	CAPN1	Body	island	Body-island	chr11:64951724-64952035	NA	TRUE
cg02546607	0.21498	0.688575	19.2083	2.33551e-61	1.30148e-59	128.253	0.760385	0.545405	-0.21498	16	78420476	F	I	WWOX	Body	opensea	Body-opensea		NA	NA
cg23238315	0.366579	0.592136	19.2073	2.3601e-61	1.315e-59	128.242	0.714584	0.348005	-0.366579	7	156259194	R	I		IGR	opensea	IGR-opensea		NA	NA
cg19476788	0.260886	0.63448	19.2016	2.51067e-61	1.39682e-59	128.18	0.721623	0.460738	-0.260886	18	77172117	R	I	NFATC1	Body	island	Body-island	chr18:77171704-77172118	TRUE	NA
cg16783349	0.416339	0.567915	19.19	2.85008e-61	1.58118e-59	128.054	0.706984	0.290645	-0.416339	10	130854343	F	I		IGR	opensea	IGR-opensea		NA	NA
cg09825979	0.258422	0.57901	19.1892	2.87295e-61	1.59365e-59	128.046	0.66533	0.406908	-0.258422	7	27179432	F	I		IGR	island	IGR-island	chr7:27179062-27179511	NA	NA
cg06691343	0.219067	0.728737	19.1864	2.9634e-61	1.64294e-59	128.015	0.801912	0.582845	-0.219067	8	53326305	F	I		IGR	opensea	IGR-opensea		NA	TRUE
cg10659886	0.231208	0.271356	19.1813	3.13183e-61	1.73352e-59	127.959	0.348586	0.117379	-0.231208	19	58629719	R	I	ZSCAN18	Body	island	Body-island	chr19:58629309-58630241	NA	NA
cg07532353	0.399878	0.51407	19.176	3.31587e-61	1.83244e-59	127.902	0.647641	0.247763	-0.399878	16	85608659	F	I		IGR	opensea	IGR-opensea		NA	NA
cg26120787	0.392602	0.511251	19.1707	3.51346e-61	1.93904e-59	127.845	0.642392	0.24979	-0.392602	2	178516770	R	I	PDE11A	Body	opensea	Body-opensea		NA	TRUE
cg00472801	0.214348	0.203875	19.1674	3.64023e-61	2.00738e-59	127.809	0.275474	0.0611256	-0.214348	6	62995876	R	I	KHDRBS2	1stExon	island	1stExon-island	chr6:62995855-62996228	NA	NA
cg16987524	0.20786	0.502862	19.1674	3.64132e-61	2.00772e-59	127.809	0.572294	0.364433	-0.20786	2	112939425	R	I	FBLN7	Body	island	Body-island	chr2:112939287-112939563	NA	NA
cg00989365	0.254357	0.27452	19.1642	3.76919e-61	2.07767e-59	127.774	0.359482	0.105125	-0.254357	14	70014548	F	I		IGR	island	IGR-island	chr14:70014543-70014993	NA	NA
cg22871947	0.291021	0.349834	19.163	3.82107e-61	2.10514e-59	127.761	0.447044	0.156023	-0.291021	10	50506875	F	I	C10orf71	TSS1500	opensea	TSS1500-opensea		NA	TRUE
cg14294859	0.374535	0.319436	19.1547	4.18009e-61	2.30087e-59	127.671	0.444542	0.0700069	-0.374535	9	130862556	R	I	SLC25A25	Body	opensea	Body-opensea		NA	TRUE
cg25645064	0.33251	0.267926	19.1404	4.88074e-61	2.67964e-59	127.516	0.378994	0.0464844	-0.33251	3	147096130	F	I		IGR	opensea	IGR-opensea		NA	TRUE
cg00428160	0.22528	0.837552	19.1264	5.68757e-61	3.11556e-59	127.363	0.912802	0.687523	-0.22528	2	236417265	F	I	AGAP1	Body	opensea	Body-opensea		NA	NA		rs35097917
cg14089503	0.302115	0.570497	19.1027	7.35507e-61	4.01035e-59	127.107	0.671413	0.369298	-0.302115	8	37755555	F	II	RAB11FIP1	Body	shore	Body-shore	chr8:37756454-37757339	NA	NA
cg00341885	0.250413	0.809347	19.1019	7.41679e-61	4.04293e-59	127.098	0.892992	0.642579	-0.250413	19	4323034	R	I	FSD1	Body	island	Body-island	chr19:4322974-4323201	NA	NA
cg13906811	0.259079	0.26247	19.0948	8.01054e-61	4.36082e-59	127.021	0.34901	0.0899313	-0.259079	2	50575093	R	I	NRXN1	Body	shore	Body-shore	chr2:50574045-50574817	NA	NA
cg19149915	0.215459	0.82545	19.0849	8.92468e-61	4.85015e-59	126.913	0.89742	0.681961	-0.215459	4	83618967	F	I	SCD5	Body	opensea	Body-opensea		NA	TRUE
cg11962640	0.207081	0.47871	19.0748	9.96182e-61	5.39743e-59	126.804	0.547881	0.3408	-0.207081	1	19764686	R	I	CAPZB	Body	opensea	Body-opensea		NA	NA
cg10982443	0.341997	0.569425	19.0743	1.00145e-60	5.42453e-59	126.798	0.683662	0.341666	-0.341997	14	20903611	F	I	KLHL33	5'UTR	island	5'UTR-island	chr14:20903395-20903720	NA	TRUE
cg19925849	0.268838	0.230457	19.0641	1.11892e-60	6.04814e-59	126.688	0.320256	0.0514181	-0.268838	19	54445377	F	I	CACNG7	Body	island	Body-island	chr19:54445231-54445745	NA	NA
cg04484550	0.297372	0.39571	19.0616	1.14959e-60	6.21067e-59	126.661	0.495041	0.197669	-0.297372	1	2980163	R	I	FLJ42875	Body	island	Body-island	chr1:2979275-2980758	NA	NA
cg15954353	0.306437	0.356195	19.053	1.26218e-60	6.80556e-59	126.567	0.458554	0.152116	-0.306437	17	5403337	F	I	LOC728392	3'UTR	island	3'UTR-island	chr17:5403131-5404602	NA	NA
cg13916459	0.343371	0.354744	19.0453	1.371e-60	7.37687e-59	126.485	0.46944	0.126069	-0.343371	12	85673221	F	I	ALX1	TSS1500	shore	TSS1500-shore	chr12:85673878-85674700	NA	NA
cg15449956	0.298019	0.281646	19.0442	1.38854e-60	7.46835e-59	126.472	0.381194	0.0831744	-0.298019	8	106331995	R	I	ZFPM2	Body	island	Body-island	chr8:106330518-106332120	TRUE	NA
cg15310492	0.247012	0.202831	19.0394	1.46263e-60	7.8576e-59	126.42	0.285341	0.0383288	-0.247012	11	30038677	F	I	KCNA4	TSS200	island	TSS200-island	chr11:30038522-30038823	TRUE	NA
cg20782724	0.242067	0.691862	19.0349	1.53588e-60	8.24256e-59	126.371	0.772719	0.530652	-0.242067	7	47518657	R	II	TNS3	5'UTR	opensea	5'UTR-opensea		NA	TRUE
cg03308399	0.202521	0.626226	19.0267	1.67787e-60	8.99636e-59	126.283	0.693874	0.491353	-0.202521	7	27146237	R	I	HOXA3	3'UTR	island	3'UTR-island	chr7:27146069-27146600	TRUE	NA
cg05113927	0.246825	0.494754	19.005	2.12521e-60	1.1333e-58	126.047	0.5772	0.330376	-0.246825	2	27531244	R	I	UCN	TSS200	island	TSS200-island	chr2:27529083-27531465	TRUE	NA
cg10642330	0.218297	0.697812	18.9949	2.37156e-60	1.26157e-58	125.937	0.77073	0.552432	-0.218297	20	36150061	F	I	BLCAP	5'UTR	island	5'UTR-island	chr20:36148603-36150136	NA	NA
cg07424889	0.223421	0.795493	18.9911	2.46979e-60	1.31247e-58	125.897	0.870122	0.646701	-0.223421	7	4768247	R	II	FOXK1	Body	shelf	Body-shelf	chr7:4764684-4765252	NA	NA
cg26474549	0.247809	0.476669	18.9911	2.47117e-60	1.31304e-58	125.896	0.559444	0.311635	-0.247809	2	239432273	F	I		IGR	opensea	IGR-opensea		TRUE	NA
cg17780246	0.237355	0.304219	18.9652	3.27257e-60	1.73038e-58	125.616	0.383502	0.146148	-0.237355	19	54481467	R	I	CACNG8	Body	island	Body-island	chr19:54481412-54481955	TRUE	NA
cg09040942	0.248993	0.839118	18.9648	3.28677e-60	1.73767e-58	125.611	0.922289	0.673296	-0.248993	7	158060003	R	I	PTPRN2	Body	shore	Body-shore	chr7:158060894-158061100	NA	NA
cg13321077	0.238013	0.290552	18.9608	3.43347e-60	1.81407e-58	125.568	0.370056	0.132043	-0.238013	2	220196755	R	I	RESP18	Body	island	Body-island	chr2:220196431-220196768	NA	NA
cg23479922	0.344174	0.338756	18.9455	4.05071e-60	2.13172e-58	125.402	0.45372	0.109546	-0.344174	5	16179633	F	I	2024-03-11	1stExon	island	1stExon-island	chr5:16179064-16180420	TRUE	NA	high-CpG:16232578-16232839
cg14476745	0.310678	0.625773	18.9421	4.20303e-60	2.21019e-58	125.366	0.729548	0.418871	-0.310678	9	124979356	R	I	LHX6	Body	island	Body-island	chr9:124979329-124979599	NA	NA
cg20337028	0.26431	0.686855	18.9417	4.22343e-60	2.22035e-58	125.361	0.775143	0.510833	-0.26431	17	75181836	F	II	SEC14L1	Body	opensea	Body-opensea		NA	TRUE
cg08949329	0.262354	0.686622	18.9355	4.51499e-60	2.37e-58	125.294	0.774256	0.511902	-0.262354	13	111158919	R	II	COL4A2	Body	opensea	Body-opensea		NA	NA
cg15087907	0.342194	0.455332	18.9136	5.72742e-60	2.99348e-58	125.056	0.569634	0.227441	-0.342194	10	3169259	F	I	PFKP	Body	opensea	Body-opensea		TRUE	TRUE		rs75020383
cg13661519	0.242032	0.655728	18.8909	7.32489e-60	3.81343e-58	124.811	0.736574	0.494542	-0.242032	7	27141088	F	I	HOXA2	Body	shelf	Body-shelf	chr7:27143181-27143479	NA	TRUE
cg25967031	0.244377	0.734951	18.8891	7.47125e-60	3.88815e-58	124.791	0.816581	0.572203	-0.244377	7	27171203	F	I	HOXA4	TSS1500	shore	TSS1500-shore	chr7:27169572-27170638	NA	NA
cg09767822	0.221962	0.289124	18.874	8.79697e-60	4.56655e-58	124.628	0.363266	0.141304	-0.221962	11	20178040	F	I	DBX1	Body	island	Body-island	chr11:20177608-20178824	NA	NA		rs61732859
cg24002541	0.206284	0.63559	18.8709	9.09839e-60	4.72005e-58	124.594	0.704495	0.498211	-0.206284	10	50649795	F	I		IGR	opensea	IGR-opensea		NA	TRUE
cg03890691	0.334022	0.449416	18.8614	1.00838e-59	5.2234e-58	124.491	0.560989	0.226967	-0.334022	16	30023615	F	I	DOC2A	TSS1500	shore	TSS1500-shore	chr16:30022651-30023007	NA	NA
cg25902889	0.328274	0.576207	18.8456	1.19732e-59	6.18192e-58	124.32	0.68586	0.357586	-0.328274	19	4305090	F	I	FSD1	Body	island	Body-island	chr19:4304542-4305122	NA	NA
cg01826138	0.220549	0.862713	18.845	1.20569e-59	6.22278e-58	124.313	0.936383	0.715834	-0.220549	2	181843183	R	II		IGR	shore	IGR-shore	chr2:181844791-181845514	NA	NA
cg25428553	0.215498	0.336202	18.837	1.3137e-59	6.76839e-58	124.227	0.408185	0.192687	-0.215498	2	105275706	R	I		IGR	island	IGR-island	chr2:105275588-105275940	NA	NA
cg14765959	0.285249	0.216037	18.827	1.46482e-59	7.53473e-58	124.119	0.311318	0.0260694	-0.285249	6	106429316	R	I		IGR	island	IGR-island	chr6:106429111-106429772	NA	NA
cg14852082	0.282511	0.520391	18.8256	1.4864e-59	7.6429e-58	124.104	0.614758	0.332247	-0.282511	4	1580132	R	I		IGR	island	IGR-island	chr4:1580050-1580455	NA	NA
cg13407335	0.220006	0.710826	18.8194	1.59045e-59	8.17075e-58	124.036	0.784314	0.564308	-0.220006	17	7832852	R	I	KCNAB3	TSS200	island	TSS200-island	chr17:7832532-7833164	TRUE	NA			rs34284903
cg10556064	0.251958	0.504877	18.8154	1.66165e-59	8.52696e-58	123.993	0.589038	0.33708	-0.251958	16	68481489	F	I	SMPD3	5'UTR	island	5'UTR-island	chr16:68480864-68482822	NA	TRUE
cg26844246	0.265519	0.295388	18.8122	1.71992e-59	8.81943e-58	123.958	0.384079	0.11856	-0.265519	5	170736277	R	I	TLX3	TSS200	island	TSS200-island	chr5:170735169-170739863	NA	NA
cg25351606	0.239976	0.616211	18.8101	1.7597e-59	9.01556e-58	123.935	0.69637	0.456394	-0.239976	6	100917427	F	I		IGR	island	IGR-island	chr6:100917205-100917523	NA	NA
cg04295144	0.319071	0.462837	18.805	1.85891e-59	9.50851e-58	123.881	0.569416	0.250345	-0.319071	19	10407184	R	I	ICAM5	Body	island	Body-island	chr19:10406934-10407342	NA	NA
cg14158583	0.226872	0.722469	18.7983	1.99891e-59	1.02094e-57	123.808	0.798251	0.571379	-0.226872	1	161059458	R	I	PVRL4	TSS200	opensea	TSS200-opensea		NA	NA
cg18077971	0.375378	0.33441	18.7862	2.27928e-59	1.16055e-57	123.677	0.459797	0.0844188	-0.375378	2	223164867	F	I	PAX3	TSS1500	shore	TSS1500-shore	chr2:223162946-223163912	NA	TRUE		rs45506598
cg04255230	0.346883	0.47121	18.7824	2.37415e-59	1.20811e-57	123.636	0.587079	0.240196	-0.346883	2	74727010	F	I	LBX2	Body	island	Body-island	chr2:74725039-74727038	NA	NA		rs11688235
cg02722596	0.317838	0.566274	18.7717	2.66613e-59	1.35401e-57	123.52	0.672441	0.354603	-0.317838	5	140762957	R	I	PCDHGA4	Body	shore	Body-shore	chr5:140764301-140764680	NA	NA
cg01583131	0.237413	0.218702	18.7694	2.73541e-59	1.38868e-57	123.495	0.298005	0.0605912	-0.237413	11	27744675	F	I	BDNF	TSS1500	shore	TSS1500-shore	chr11:27743472-27744564	NA	NA
cg05732750	0.307305	0.26663	18.7693	2.73779e-59	1.38972e-57	123.494	0.369279	0.0619738	-0.307305	7	6704045	F	I		IGR	island	IGR-island	chr7:6703503-6704075	TRUE	NA
cg05860723	0.269341	0.24877	18.7554	3.18216e-59	1.61191e-57	123.344	0.338738	0.0693969	-0.269341	12	81102486	R	I	MYF6	Body	island	Body-island	chr12:81102034-81102716	NA	NA
cg26925231	0.240734	0.201835	18.7498	3.3806e-59	1.71033e-57	123.283	0.282247	0.0415131	-0.240734	8	15094380	R	I	SGCZ	Body	island	Body-island	chr8:15094237-15095168	NA	NA
cg23781334	0.287739	0.723064	18.7429	3.6424e-59	1.84097e-57	123.209	0.819177	0.531438	-0.287739	4	1772062	R	I		IGR	island	IGR-island	chr4:1772006-1772265	NA	NA
cg26998044	0.285008	0.231214	18.7407	3.73267e-59	1.88568e-57	123.184	0.326415	0.0414075	-0.285008	17	8869155	F	I	PIK3R5	TSS200	island	TSS200-island	chr17:8868469-8869372	TRUE	NA
cg01463828	0.216732	0.403339	18.7376	3.8601e-59	1.94838e-57	123.151	0.475734	0.259003	-0.216732	8	22446721	R	I	PDLIM2	Body	opensea	Body-opensea		TRUE	NA
cg16018002	0.308216	0.570542	18.7269	4.33215e-59	2.18264e-57	123.036	0.673495	0.36528	-0.308216	6	11251104	R	II	NEDD9	Body	opensea	Body-opensea		NA	NA
cg10530883	0.344176	0.305665	18.7265	4.35291e-59	2.19283e-57	123.031	0.42063	0.0764538	-0.344176	5	3596207	F	I	IRX1	1stExon	island	1stExon-island	chr5:3594467-3603054	NA	NA
cg26469608	0.212662	0.257467	18.723	4.52107e-59	2.27533e-57	122.993	0.328502	0.11584	-0.212662	12	113913695	F	I		IGR	island	IGR-island	chr12:113913615-113914322	NA	NA
cg09987620	0.21551	0.844243	18.7146	4.95145e-59	2.48919e-57	122.902	0.916229	0.700719	-0.21551	10	18549439	R	I	CACNB2	Body	opensea	Body-opensea		NA	NA
cg25894019	0.268164	0.747804	18.7003	5.77696e-59	2.89431e-57	122.748	0.837379	0.569215	-0.268164	10	115169101	R	I		IGR	opensea	IGR-opensea		NA	TRUE
cg19022697	0.20461	0.596696	18.6946	6.14956e-59	3.0765e-57	122.686	0.665042	0.460432	-0.20461	1	55247140	F	I	TTC22	Body	island	Body-island	chr1:55246742-55247519	NA	TRUE
cg19851816	0.357836	0.411049	18.691	6.39201e-59	3.19508e-57	122.647	0.530577	0.172741	-0.357836	22	50657907	R	I	TUBGCP6	Body	island	Body-island	chr22:50657480-50657937	TRUE	TRUE
cg26457809	0.260169	0.272912	18.69	6.46107e-59	3.22921e-57	122.636	0.359816	0.0996475	-0.260169	11	2890617	R	I	KCNQ1DN	TSS1500	island	TSS1500-island	chr11:2890388-2891337	NA	NA
cg17616537	0.270687	0.807897	18.6838	6.90897e-59	3.44973e-57	122.569	0.898315	0.627628	-0.270687	17	46628663	R	II	HOXB3	Body	shore	Body-shore	chr17:46629553-46629816	NA	TRUE
cg23263937	0.253218	0.674289	18.6802	7.18843e-59	3.58536e-57	122.53	0.758871	0.505653	-0.253218	7	27192656	F	I		IGR	shore	IGR-shore	chr7:27194583-27194827	NA	NA
cg06574716	0.286715	0.311117	18.6788	7.29211e-59	3.63619e-57	122.515	0.406888	0.120173	-0.286715	19	44331239	F	I	ZNF283	TSS1500	opensea	TSS1500-opensea		NA	NA
cg25814293	0.263232	0.84586	18.6727	7.791e-59	3.88074e-57	122.449	0.933787	0.670555	-0.263232	7	1883251	R	II	MAD1L1	Body	shore	Body-shore	chr7:1885033-1885402	NA	NA
cg00028211	0.299565	0.602042	18.6661	8.36845e-59	4.16284e-57	122.378	0.702105	0.402541	-0.299565	2	45028802	F	I		IGR	shore	IGR-shore	chr2:45028955-45029318	NA	NA
cg01062504	0.219365	0.502189	18.6652	8.45685e-59	4.2058e-57	122.367	0.575463	0.356098	-0.219365	10	50507298	F	I	C10orf71	5'UTR	opensea	5'UTR-opensea		NA	NA			rs75324569
cg09614415	0.25735	0.238872	18.6636	8.60451e-59	4.27717e-57	122.35	0.324834	0.0674837	-0.25735	10	129535509	R	I	FOXI2	TSS200	island	TSS200-island	chr10:129534410-129537366	NA	NA
cg10941445	0.211625	0.632976	18.6615	8.8004e-59	4.37244e-57	122.328	0.703665	0.49204	-0.211625	2	109934856	F	I	SH3RF3	Body	opensea	Body-opensea		TRUE	TRUE
cg18504014	0.241911	0.758865	18.6524	9.70745e-59	4.81382e-57	122.23	0.83967	0.597759	-0.241911	3	141166424	F	II	ZBTB38	3'UTR	opensea	3'UTR-opensea		NA	NA		rs73869611
cg16361302	0.264278	0.365918	18.6515	9.80852e-59	4.86278e-57	122.219	0.454195	0.189916	-0.264278	2	19561327	F	I		IGR	island	IGR-island	chr2:19560963-19561650	NA	NA
cg16051228	0.212373	0.399506	18.6395	1.11606e-58	5.52048e-57	122.09	0.470444	0.258072	-0.212373	5	1294576	F	I	TERT	Body	island	Body-island	chr5:1289275-1295970	TRUE	NA
cg11293190	0.210694	0.236511	18.6394	1.11755e-58	5.52719e-57	122.089	0.306889	0.096195	-0.210694	19	1523856	R	I	PLK5P	TSS1500	island	TSS1500-island	chr19:1523705-1524565	TRUE	NA
cg21123160	0.229069	0.25743	18.6204	1.37234e-58	6.76384e-57	121.884	0.333946	0.104876	-0.229069	3	10857719	R	I	SLC6A11	TSS200	island	TSS200-island	chr3:10857687-10858447	NA	TRUE
cg27466845	0.323748	0.527466	18.619	1.39299e-58	6.8615e-57	121.869	0.635607	0.311859	-0.323748	11	64397734	F	I	NRXN2	Body	island	Body-island	chr11:64397644-64398016	NA	NA		rs71579865
cg13737221	0.243917	0.264555	18.6129	1.48897e-58	7.32378e-57	121.802	0.346031	0.102114	-0.243917	9	130517769	R	I	SH2D3C	Body	island	Body-island	chr9:130516407-130517849	TRUE	NA
cg09089421	0.21637	0.787191	18.6098	1.54016e-58	7.56563e-57	121.769	0.859465	0.643095	-0.21637	3	127803668	F	II	RUVBL1	Body	opensea	Body-opensea		NA	TRUE
cg11764900	0.262189	0.211516	18.6085	1.5616e-58	7.66914e-57	121.755	0.299095	0.0369063	-0.262189	6	38683035	F	I		IGR	island	IGR-island	chr6:38682949-38683265	NA	TRUE
cg27228433	0.202334	0.592709	18.5988	1.73354e-58	8.49334e-57	121.651	0.660295	0.457961	-0.202334	16	71475716	F	I		IGR	island	IGR-island	chr16:71475334-71475938	TRUE	NA
cg08732300	0.243823	0.395116	18.5942	1.82211e-58	8.91456e-57	121.601	0.47656	0.232737	-0.243823	10	50506885	F	I	C10orf71	TSS1500	opensea	TSS1500-opensea		NA	TRUE
cg07355507	0.238623	0.806268	18.5858	1.9967e-58	9.76062e-57	121.509	0.885975	0.647352	-0.238623	6	16804166	F	I		IGR	opensea	IGR-opensea		NA	TRUE
cg26456223	0.20115	0.449963	18.5718	2.32286e-58	1.13241e-56	121.358	0.517153	0.316003	-0.20115	4	13540430	R	I		IGR	shelf	IGR-shelf	chr4:13543562-13546494	NA	NA
cg18971175	0.205823	0.687432	18.5675	2.43319e-58	1.18452e-56	121.312	0.756183	0.550359	-0.205823	11	129183160	F	I		IGR	opensea	IGR-opensea		NA	NA
cg10165801	0.250489	0.613409	18.5658	2.47762e-58	1.20558e-56	121.294	0.69708	0.446591	-0.250489	17	46651186	R	I	HOXB3	5'UTR	shelf	5'UTR-shelf	chr17:46654053-46654369	NA	NA
cg01403655	0.201366	0.858664	18.5467	3.04632e-58	1.47725e-56	121.087	0.925926	0.72456	-0.201366	13	43702940	F	II		IGR	opensea	IGR-opensea		NA	NA
cg05355225	0.27695	0.378115	18.5464	3.05764e-58	1.48256e-56	121.084	0.470625	0.193674	-0.27695	8	86350568	F	I	CA3	TSS1500	shore	TSS1500-shore	chr8:86350765-86351196	NA	TRUE
cg25824127	0.248977	0.840734	18.5449	3.10808e-58	1.50667e-56	121.067	0.9239	0.674923	-0.248977	10	115926060	R	II	C10orf118	5'UTR	opensea	5'UTR-opensea		NA	TRUE
cg16922039	0.220765	0.602386	18.5419	3.2103e-58	1.55567e-56	121.035	0.676128	0.455363	-0.220765	18	12287385	R	I		IGR	island	IGR-island	chr18:12287271-12287562	NA	NA
cg15341124	0.21435	0.364509	18.5408	3.24878e-58	1.57413e-56	121.023	0.436108	0.221758	-0.21435	14	102027734	R	I	DIO3	5'UTR	island	5'UTR-island	chr14:102025989-102031567	NA	NA
cg20631820	0.201665	0.823007	18.5281	3.72509e-58	1.79963e-56	120.887	0.890369	0.688704	-0.201665	13	95086158	F	I		IGR	opensea	IGR-opensea		NA	TRUE
cg13635184	0.226041	0.846876	18.5239	3.89975e-58	1.88203e-56	120.841	0.922381	0.696339	-0.226041	7	148903126	F	II	ZNF282	Body	opensea	Body-opensea		NA	TRUE
cg01286133	0.321922	0.660917	18.517	4.19901e-58	2.02338e-56	120.767	0.768448	0.446526	-0.321922	21	27540106	R	II	APP	Body	shore	Body-shore	chr21:27541893-27543524	NA	NA
cg14750948	0.293293	0.295278	18.5144	4.31986e-58	2.07991e-56	120.739	0.393246	0.0999531	-0.293293	3	147130477	F	I	ZIC1	Body	island	Body-island	chr3:147130342-147130577	NA	NA
cg05598886	0.243972	0.805804	18.5134	4.36856e-58	2.10312e-56	120.727	0.887297	0.643326	-0.243972	16	2140431	F	I	PKD1	Body	island	Body-island	chr16:2139803-2142170	NA	NA		rs3087632
cg18417954	0.274484	0.301251	18.5112	4.47349e-58	2.15237e-56	120.704	0.392936	0.118453	-0.274484	19	55672513	F	I	C19orf51	Body	island	Body-island	chr19:55672023-55673212	NA	NA
cg03717503	0.222575	0.772668	18.507	4.68141e-58	2.2511e-56	120.658	0.847015	0.62444	-0.222575	16	86734176	R	I		IGR	opensea	IGR-opensea		NA	NA
cg17173816	0.314996	0.484579	18.4917	5.52165e-58	2.64958e-56	120.493	0.589797	0.274801	-0.314996	15	70169112	F	I		IGR	opensea	IGR-opensea		NA	NA
cg22331862	0.202248	0.280039	18.4884	5.72502e-58	2.74557e-56	120.457	0.347596	0.145347	-0.202248	3	10857717	R	I	SLC6A11	TSS200	island	TSS200-island	chr3:10857687-10858447	NA	TRUE
cg20937934	0.241922	0.75776	18.4683	7.1131e-58	3.39664e-56	120.241	0.838569	0.596647	-0.241922	18	21452788	F	I	LAMA3	TSS200	opensea	TSS200-opensea		NA	NA		rs28413178
cg07544187	0.257834	0.328242	18.4666	7.24725e-58	3.4583e-56	120.222	0.414366	0.156532	-0.257834	19	19651235	F	I	CILP2	Body	island	Body-island	chr19:19650683-19651274	NA	NA
cg11671688	0.271452	0.352903	18.461	7.69889e-58	3.66872e-56	120.161	0.443576	0.172124	-0.271452	6	110301075	F	I	GPR6	1stExon	island	1stExon-island	chr6:110299365-110301267	NA	NA
cg02906741	0.270088	0.80473	18.4486	8.79831e-58	4.18103e-56	120.028	0.894947	0.624859	-0.270088	3	30623546	F	II		IGR	opensea	IGR-opensea		NA	TRUE
cg09096555	0.232227	0.55265	18.4415	9.50398e-58	4.51014e-56	119.951	0.63022	0.397993	-0.232227	17	72848358	R	I	GRIN2C	Body	island	Body-island	chr17:72848166-72848901	TRUE	TRUE
cg16692735	0.238079	0.609478	18.4341	1.0291e-57	4.87689e-56	119.872	0.689004	0.450925	-0.238079	10	135259860	F	I		IGR	island	IGR-island	chr10:135259492-135260192	NA	NA
cg21663666	0.201173	0.874005	18.4312	1.06231e-57	5.03195e-56	119.84	0.941203	0.74003	-0.201173	2	232220549	F	I		IGR	opensea	IGR-opensea		NA	NA
cg10640845	0.250278	0.292413	18.4215	1.17939e-57	5.57631e-56	119.736	0.376014	0.125736	-0.250278	19	1775211	F	I	ONECUT3	Body	island	Body-island	chr19:1775063-1775534	TRUE	NA
cg00062020	0.230689	0.580501	18.4214	1.1812e-57	5.58294e-56	119.734	0.657558	0.426869	-0.230689	1	85100819	F	I	C1orf180	TSS200	opensea	TSS200-opensea		NA	NA
cg26492368	0.251111	0.272072	18.4154	1.25974e-57	5.9494e-56	119.67	0.35595	0.104839	-0.251111	10	22634733	R	I	SPAG6	Body	island	Body-island	chr10:22634000-22634862	NA	NA
cg01109574	0.304158	0.609025	18.4134	1.28715e-57	6.07604e-56	119.648	0.710622	0.406464	-0.304158	2	36824259	R	I	FEZ2	Body	shore	Body-shore	chr2:36824792-36825305	NA	NA
cg14666946	0.262322	0.725291	18.4122	1.30341e-57	6.15069e-56	119.636	0.812915	0.550593	-0.262322	13	112249733	R	I		IGR	opensea	IGR-opensea		NA	TRUE		rs4773399
cg16425038	0.282119	0.395595	18.3956	1.56014e-57	7.34286e-56	119.456	0.489831	0.207712	-0.282119	14	24641194	F	I	REC8	TSS200	island	TSS200-island	chr14:24641053-24642220	TRUE	NA	high-CpG:23710910-23711161	rs1043116
cg01699740	0.238592	0.78079	18.3865	1.72132e-57	8.08759e-56	119.358	0.860487	0.621895	-0.238592	11	123396486	F	I	GRAMD1B	TSS200	opensea	TSS200-opensea		NA	TRUE
cg23217463	0.266152	0.85602	18.3777	1.89303e-57	8.87215e-56	119.263	0.944922	0.67877	-0.266152	17	46676973	F	II	LOC404266	Body	shore	Body-shore	chr17:46675044-46675589	NA	NA
cg24211976	0.309692	0.432549	18.3698	2.06029e-57	9.63527e-56	119.178	0.535995	0.226303	-0.309692	15	60285744	F	I		IGR	shore	IGR-shore	chr15:60287107-60287663	NA	TRUE
cg26645242	0.295713	0.65865	18.358	2.34218e-57	1.09226e-55	119.05	0.757427	0.461713	-0.295713	16	53163639	R	I	CHD9	5'UTR	shore	5'UTR-shore	chr16:53164000-53165838	NA	NA
cg01020475	0.247809	0.842853	18.3569	2.36877e-57	1.10441e-55	119.039	0.925628	0.677819	-0.247809	13	114304812	R	I	ATP4B	Body	shelf	Body-shelf	chr13:114302311-114302519	NA	NA
cg11078084	0.297855	0.574844	18.3283	3.22672e-57	1.49462e-55	118.73	0.674336	0.376481	-0.297855	4	4864902	F	I	MSX1	3'UTR	shore	3'UTR-shore	chr4:4866438-4866813	NA	NA		rs1095
cg04860664	0.204314	0.887927	18.3275	3.25329e-57	1.50676e-55	118.722	0.956173	0.75186	-0.204314	1	43136315	F	II	PPIH	3'UTR	opensea	3'UTR-opensea		NA	NA		rs78339924
cg18781988	0.293873	0.379946	18.3267	3.28157e-57	1.51951e-55	118.714	0.478108	0.184236	-0.293873	5	140723549	F	I	PCDHGA2	Body	island	Body-island	chr5:140723548-140723900	TRUE	NA
cg00400448	0.298078	0.39601	18.3262	3.29964e-57	1.52771e-55	118.708	0.495577	0.197499	-0.298078	15	60285691	R	I		IGR	shore	IGR-shore	chr15:60287107-60287663	NA	TRUE
cg10329345	0.290683	0.375088	18.323	3.41777e-57	1.58205e-55	118.673	0.472185	0.181502	-0.290683	1	45083079	F	I	RNF220	Body	island	Body-island	chr1:45082739-45083285	TRUE	TRUE
cg01588725	0.348745	0.611702	18.3223	3.44403e-57	1.59385e-55	118.665	0.728193	0.379448	-0.348745	6	1708629	F	II	GMDS	Body	opensea	Body-opensea		NA	NA		rs75912701
cg23331484	0.283837	0.317742	18.3222	3.44609e-57	1.59444e-55	118.665	0.412552	0.128715	-0.283837	19	33718148	F	I	SLC7A10	TSS1500	shore	TSS1500-shore	chr19:33716312-33716751	TRUE	NA
cg02711510	0.248208	0.787923	18.3179	3.60847e-57	1.66845e-55	118.619	0.870832	0.622623	-0.248208	16	85220747	R	II		IGR	opensea	IGR-opensea		TRUE	TRUE
cg04517524	0.289443	0.425079	18.3178	3.61491e-57	1.67105e-55	118.617	0.521761	0.232318	-0.289443	14	94405342	F	I	ASB2	Body	island	Body-island	chr14:94405235-94406170	NA	NA
cg17469359	0.321765	0.449539	18.3096	3.94737e-57	1.82107e-55	118.529	0.557018	0.235253	-0.321765	7	39393612	F	I	POU6F2	Body	opensea	Body-opensea		NA	TRUE
cg02723291	0.235346	0.751871	18.3076	4.03403e-57	1.86e-55	118.507	0.830484	0.595137	-0.235346	12	22777465	R	I	ETNK1	TSS1500	shore	TSS1500-shore	chr12:22777988-22778301	NA	NA
cg04896832	0.323392	0.699346	18.3063	4.09295e-57	1.88633e-55	118.493	0.807368	0.483977	-0.323392	1	10745727	F	I	CASZ1	Body	opensea	Body-opensea		NA	TRUE		rs76421288
cg14791525	0.207264	0.800063	18.2957	4.58939e-57	2.11017e-55	118.379	0.869296	0.662031	-0.207264	11	70732224	F	I	SHANK2	Body	opensea	Body-opensea		NA	TRUE
cg21986027	0.300831	0.725686	18.2874	5.01896e-57	2.30306e-55	118.289	0.826172	0.525341	-0.300831	6	169238138	F	I		IGR	opensea	IGR-opensea		NA	NA		rs12523908
cg01834541	0.292994	0.63822	18.2846	5.17138e-57	2.37116e-55	118.259	0.736088	0.443095	-0.292994	1	10651801	F	II	PEX14	Body	opensea	Body-opensea		NA	TRUE
cg12347740	0.214857	0.764035	18.2763	5.65457e-57	2.58983e-55	118.17	0.835803	0.620946	-0.214857	16	70680380	F	II	IL34	TSS200	opensea	TSS200-opensea		NA	NA
cg01969701	0.281959	0.539909	18.2743	5.77766e-57	2.64445e-55	118.149	0.634091	0.352133	-0.281959	11	69286145	F	I		IGR	island	IGR-island	chr11:69285724-69286479	TRUE	TRUE
cg06452665	0.265684	0.308023	18.2737	5.81677e-57	2.66176e-55	118.142	0.396769	0.131086	-0.265684	13	43148436	F	I	TNFSF11	1stExon	island	1stExon-island	chr13:43148277-43149282	NA	NA	high-CpG:42046182-42046487
cg18899220	0.267075	0.702428	18.2549	7.12656e-57	3.24563e-55	117.939	0.791638	0.524564	-0.267075	13	20392529	R	I		IGR	island	IGR-island	chr13:20392430-20392707	NA	NA
cg03466525	0.237626	0.579331	18.254	7.1915e-57	3.27449e-55	117.93	0.658705	0.421079	-0.237626	10	50650021	R	I		IGR	opensea	IGR-opensea		NA	TRUE
cg08837627	0.215276	0.269251	18.2504	7.47914e-57	3.40095e-55	117.891	0.34116	0.125884	-0.215276	19	22715300	F	I		IGR	island	IGR-island	chr19:22715263-22715576	NA	NA
cg05387167	0.298742	0.759315	18.2445	7.97025e-57	3.62187e-55	117.827	0.859104	0.560362	-0.298742	17	46629804	R	II	HOXB3	Body	island	Body-island	chr17:46629553-46629816	TRUE	NA
cg07105285	0.208449	0.264766	18.2378	8.57055e-57	3.88824e-55	117.755	0.334394	0.125945	-0.208449	11	92702663	R	I	MTNR1B	TSS200	shore	TSS200-shore	chr11:92702789-92703434	NA	TRUE
cg01149264	0.233237	0.767254	18.2357	8.75974e-57	3.97276e-55	117.733	0.845162	0.611926	-0.233237	16	644081	F	I	RAB40C	Body	shelf	Body-shelf	chr16:638545-640705	NA	NA
cg13725579	0.21851	0.835169	18.2355	8.77919e-57	3.98114e-55	117.731	0.908158	0.689648	-0.21851	5	174911447	F	I	SFXN1	5'UTR	opensea	5'UTR-opensea		NA	NA		rs35934388
cg07533148	0.273892	0.199802	18.2344	8.88682e-57	4.02832e-55	117.719	0.29129	0.0173981	-0.273892	1	248020812	R	I	TRIM58	1stExon	island	1stExon-island	chr1:248020330-248021252	NA	NA
cg15022051	0.255725	0.717714	18.2185	1.05548e-56	4.76801e-55	117.547	0.803134	0.547409	-0.255725	6	170396116	R	I		IGR	opensea	IGR-opensea		NA	NA
cg24796546	0.353658	0.429707	18.2176	1.06516e-56	4.81118e-55	117.538	0.547839	0.194181	-0.353658	7	4133359	R	I	SDK1	Body	opensea	Body-opensea		NA	NA
cg09015433	0.246189	0.467081	18.2059	1.20883e-56	5.44346e-55	117.411	0.549315	0.303126	-0.246189	8	57359970	R	I	PENK	TSS1500	island	TSS1500-island	chr8:57359899-57360114	TRUE	TRUE
cg00723907	0.215575	0.73017	18.2055	1.21334e-56	5.46258e-55	117.408	0.802179	0.586603	-0.215575	2	242434877	F	I	STK25	3'UTR	opensea	3'UTR-opensea		NA	NA		rs35602166
cg22648135	0.248466	0.316446	18.1972	1.32663e-56	5.96285e-55	117.319	0.399441	0.150974	-0.248466	5	140767318	F	I	PCDHGA4	Body	island	Body-island	chr5:140767196-140767695	TRUE	NA
cg12325536	0.212552	0.267647	18.191	1.41938e-56	6.37484e-55	117.251	0.338645	0.126094	-0.212552	5	87968658	R	I	LOC645323	Body	island	Body-island	chr5:87968635-87968907	NA	NA
cg10982364	0.294915	0.424859	18.1874	1.47455e-56	6.61618e-55	117.213	0.523369	0.228454	-0.294915	2	200329670	F	I		IGR	island	IGR-island	chr2:200320502-200329681	NA	NA	low-CpG:200037879-200038071
cg10222027	0.235322	0.181538	18.1863	1.49285e-56	6.6968e-55	117.201	0.260142	0.02482	-0.235322	16	31580590	R	I	CSDAP1	Body	island	Body-island	chr16:31580559-31581023	NA	NA
cg15017067	0.207625	0.484019	18.1825	1.55555e-56	6.97505e-55	117.16	0.553372	0.345747	-0.207625	4	17643749	F	I	FAM184B	Body	opensea	Body-opensea		TRUE	NA
cg17953764	0.279514	0.437735	18.1778	1.63544e-56	7.32374e-55	117.11	0.5311	0.251586	-0.279514	4	48492845	F	I	ZAR1	1stExon	island	1stExon-island	chr4:48492117-48493589	TRUE	NA
cg27642784	0.28506	0.473018	18.1553	2.08426e-56	9.29728e-55	116.867	0.568237	0.283177	-0.28506	3	157813670	F	I		IGR	shore	IGR-shore	chr3:157815581-157816095	NA	NA
cg14486338	0.344557	0.289196	18.1525	2.14838e-56	9.57913e-55	116.837	0.404288	0.0597312	-0.344557	8	99440279	R	I	KCNS2	Body	island	Body-island	chr8:99438692-99440425	NA	NA
cg14558529	0.267285	0.259842	18.1524	2.15046e-56	9.58738e-55	116.836	0.349123	0.0818381	-0.267285	6	27648341	R	I		IGR	shore	IGR-shore	chr6:27647793-27648005	NA	TRUE
cg04088289	0.253967	0.80109	18.1418	2.41202e-56	1.07396e-54	116.722	0.885922	0.631955	-0.253967	1	19205990	R	I	ALDH4A1	Body	shore	Body-shore	chr1:19203874-19204234	NA	TRUE
cg24369989	0.208313	0.628554	18.1399	2.46072e-56	1.09516e-54	116.702	0.698137	0.489824	-0.208313	15	78933807	R	I	CHRNB4	TSS1500	island	TSS1500-island	chr15:78933187-78933821	TRUE	NA	high-CpG:76720566-76720903
cg22198044	0.298306	0.529147	18.1361	2.56345e-56	1.13929e-54	116.661	0.62879	0.330484	-0.298306	4	2819614	R	I	SH3BP2	TSS1500	island	TSS1500-island	chr4:2819499-2820429	TRUE	NA
cg02662828	0.252742	0.379873	18.1173	3.1408e-56	1.39124e-54	116.458	0.464297	0.211554	-0.252742	4	48492848	F	I	ZAR1	1stExon	island	1stExon-island	chr4:48492117-48493589	NA	NA
cg09017434	0.278307	0.294822	18.1133	3.27773e-56	1.45127e-54	116.415	0.387785	0.109478	-0.278307	5	16179660	F	I	2024-03-11	1stExon	island	1stExon-island	chr5:16179064-16180420	TRUE	NA	high-CpG:16232578-16232839
cg12166610	0.251122	0.218999	18.0987	3.83451e-56	1.69452e-54	116.259	0.302881	0.0517594	-0.251122	8	31498256	R	I	NRG1	Body	island	Body-island	chr8:31496525-31498346	NA	NA
cg19520710	0.252572	0.391126	18.0664	5.43401e-56	2.38526e-54	115.91	0.475492	0.222921	-0.252572	12	57915613	R	I	MBD6	TSS1500	shore	TSS1500-shore	chr12:57916322-57916810	NA	NA
cg14988680	0.211746	0.543856	18.0621	5.68994e-56	2.49388e-54	115.864	0.614586	0.40284	-0.211746	1	212688417	F	I		IGR	island	IGR-island	chr1:212688031-212688448	NA	TRUE
cg27509052	0.202078	0.370678	18.062	5.69366e-56	2.49525e-54	115.864	0.438178	0.2361	-0.202078	8	1012324	R	I		IGR	opensea	IGR-opensea		NA	NA	low-CpG:999726-999742
cg19351954	0.381555	0.478666	18.0575	5.97711e-56	2.61641e-54	115.815	0.606116	0.224561	-0.381555	7	156259207	R	I		IGR	opensea	IGR-opensea		NA	NA
cg24137774	0.345534	0.623679	18.0496	6.51189e-56	2.84688e-54	115.73	0.739097	0.393563	-0.345534	11	19372014	R	I	NAV2	TSS1500	shelf	TSS1500-shelf	chr11:19366653-19368234	NA	NA
cg07600533	0.36578	0.478714	18.031	7.95317e-56	3.46486e-54	115.53	0.600895	0.235115	-0.36578	22	50986031	F	I	KLHDC7B	TSS1500	island	TSS1500-island	chr22:50984972-50988141	NA	NA	high-CpG:49332823-49332901
cg05772218	0.209363	0.363468	18.0302	8.01771e-56	3.49261e-54	115.522	0.433402	0.224038	-0.209363	17	3658684	R	I	ITGAE	Body	island	Body-island	chr17:3658426-3658685	TRUE	NA
cg17777676	0.212669	0.299867	18.0257	8.41815e-56	3.66346e-54	115.473	0.370905	0.158236	-0.212669	5	140186895	R	I	PCDHA2	Body	island	Body-island	chr5:140186792-140187268	NA	NA
cg13954457	0.305376	0.29619	18.0254	8.4495e-56	3.67643e-54	115.47	0.398195	0.0928188	-0.305376	5	167956819	R	I	FBLL1	Body	island	Body-island	chr5:167956219-167957371	TRUE	NA
cg20087519	0.202691	0.567848	18.02	8.94905e-56	3.88928e-54	115.412	0.635553	0.432862	-0.202691	10	135379242	R	I	SYCE1	TSS200	island	TSS200-island	chr10:135378883-135379767	NA	NA
cg16591381	0.231163	0.85315	18.0135	9.59766e-56	4.16634e-54	115.342	0.930365	0.699203	-0.231163	1	245499719	R	II	KIF26B	Body	shore	Body-shore	chr1:245498883-245499218	NA	NA
cg15699226	0.216132	0.177454	17.9981	1.13334e-55	4.90074e-54	115.176	0.249648	0.0335162	-0.216132	13	78492678	F	I	EDNRB	1stExon	island	1stExon-island	chr13:78492425-78493382	NA	NA		rs5345
cg22058452	0.287205	0.717779	17.9969	1.14831e-55	4.96288e-54	115.163	0.813714	0.526509	-0.287205	2	95662214	R	I		IGR	shore	IGR-shore	chr2:95663958-95664256	NA	NA
cg11377136	0.288011	0.322942	17.9899	1.23786e-55	5.33815e-54	115.088	0.419146	0.131136	-0.288011	22	46658960	R	I	PKDREJ	1stExon	island	1stExon-island	chr22:46658397-46659332	TRUE	NA
cg04385523	0.239349	0.764372	17.9888	1.25266e-55	5.40029e-54	115.076	0.844321	0.604972	-0.239349	3	44381576	F	II	C3orf23	5'UTR	shore	5'UTR-shore	chr3:44379532-44380310	NA	NA
cg12377139	0.240206	0.291158	17.985	1.30528e-55	5.62243e-54	115.035	0.371394	0.131188	-0.240206	10	22634218	R	I	SPAG6	TSS200	island	TSS200-island	chr10:22634000-22634862	NA	NA
cg07505018	0.304045	0.438829	17.9845	1.31136e-55	5.64802e-54	115.031	0.540389	0.236344	-0.304045	16	54968831	R	I		IGR	shore	IGR-shore	chr16:54970301-54972846	NA	NA
cg26345105	0.245832	0.529693	17.9842	1.31635e-55	5.66894e-54	115.027	0.611809	0.365976	-0.245832	1	228634265	R	I		IGR	shore	IGR-shore	chr1:228633382-228634127	TRUE	NA
cg11363972	0.221681	0.537359	17.9757	1.44197e-55	6.19631e-54	114.936	0.611407	0.389726	-0.221681	11	2465249	R	I	KCNQ1	TSS1500	island	TSS1500-island	chr11:2465171-2465648	NA	NA
cg08867825	0.284378	0.270888	17.97	1.53238e-55	6.57865e-54	114.875	0.365878	0.0815	-0.284378	1	102312608	R	I	OLFM3	Body	opensea	Body-opensea		NA	NA
cg06238004	0.25587	0.402856	17.9432	2.04421e-55	8.73058e-54	114.587	0.488324	0.232454	-0.25587	17	42029727	R	I		IGR	shore	IGR-shore	chr17:42030173-42030941	TRUE	TRUE
cg09929567	0.201027	0.847955	17.9409	2.09691e-55	8.95194e-54	114.562	0.915104	0.714077	-0.201027	14	75936789	F	II	JDP2	3'UTR	opensea	3'UTR-opensea		NA	NA
cg20524889	0.207303	0.769132	17.9277	2.41503e-55	1.02855e-53	114.421	0.838377	0.631074	-0.207303	13	73649835	R	II	KLF5	Body	opensea	Body-opensea		NA	TRUE
cg14647944	0.244587	0.302016	17.9223	2.56133e-55	1.08962e-53	114.362	0.383716	0.139129	-0.244587	9	73095740	F	I		IGR	opensea	IGR-opensea		NA	TRUE
cg18813601	0.251904	0.859775	17.9178	2.68649e-55	1.14181e-53	114.315	0.943919	0.692014	-0.251904	10	3330571	F	II		IGR	opensea	IGR-opensea		NA	NA		rs7070200
cg27360326	0.284737	0.207194	17.9119	2.86347e-55	1.21515e-53	114.251	0.302304	0.0175675	-0.284737	13	53422691	R	I	PCDH8	1stExon	island	1stExon-island	chr13:53419897-53422872	TRUE	TRUE
cg07242540	0.318646	0.599518	17.902	3.18366e-55	1.34811e-53	114.145	0.705955	0.387309	-0.318646	1	12600348	F	I		IGR	island	IGR-island	chr1:12600347-12600556	TRUE	NA		rs7521256
cg24393673	0.291445	0.304467	17.9009	3.22278e-55	1.36412e-53	114.133	0.401818	0.110373	-0.291445	1	102312610	R	I	OLFM3	Body	opensea	Body-opensea		NA	NA
cg25228995	0.209016	0.879094	17.8937	3.4817e-55	1.4716e-53	114.056	0.948911	0.739895	-0.209016	5	139260468	F	I	NRG2	Body	opensea	Body-opensea		NA	TRUE
cg06808751	0.266563	0.20321	17.8791	4.07436e-55	1.717e-53	113.899	0.292249	0.0256869	-0.266563	8	54163693	R	I	OPRK1	5'UTR	island	5'UTR-island	chr8:54163303-54164443	NA	NA
cg15014975	0.329449	0.321813	17.8759	4.21772e-55	1.77598e-53	113.864	0.431859	0.10241	-0.329449	1	25257547	R	I	RUNX3	TSS1500	island	TSS1500-island	chr1:25255527-25259005	NA	NA
cg07213145	0.203967	0.853532	17.871	4.44486e-55	1.87007e-53	113.812	0.921662	0.717696	-0.203967	16	72893945	F	II	ZFHX3	Body	opensea	Body-opensea		NA	NA		rs78114388
cg14546128	0.307764	0.791662	17.868	4.5921e-55	1.93123e-53	113.779	0.894464	0.5867	-0.307764	10	134491509	R	I	INPP5A	Body	opensea	Body-opensea		NA	NA
cg20749584	0.214929	0.787362	17.8603	4.98334e-55	2.093e-53	113.698	0.859155	0.644226	-0.214929	11	66102055	F	I	RIN1	Body	island	Body-island	chr11:66102024-66102279	NA	NA		rs3814740
cg11701471	0.301734	0.229365	17.8556	5.24563e-55	2.20114e-53	113.646	0.330153	0.0284187	-0.301734	8	54164051	R	I	OPRK1	5'UTR	island	5'UTR-island	chr8:54163303-54164443	NA	NA
cg00626312	0.218478	0.65898	17.8511	5.50156e-55	2.30728e-53	113.599	0.731958	0.513481	-0.218478	3	184409746	R	I		IGR	opensea	IGR-opensea		TRUE	TRUE
cg24567424	0.287255	0.231023	17.8472	5.74211e-55	2.40678e-53	113.556	0.326975	0.03972	-0.287255	13	108520566	F	I	FAM155A	TSS1500	island	TSS1500-island	chr13:108519292-108521063	TRUE	NA
cg10184889	0.237814	0.218814	17.8449	5.8828e-55	2.4645e-53	113.532	0.298251	0.0604375	-0.237814	8	86350919	F	I	CA3	TSS200	island	TSS200-island	chr8:86350765-86351196	NA	NA
cg16614288	0.209573	0.733011	17.8376	6.36183e-55	2.66166e-53	113.454	0.803015	0.593442	-0.209573	19	17608110	R	II	SLC27A1	Body	island	Body-island	chr19:17607983-17608406	NA	NA
cg04120686	0.290185	0.380211	17.8355	6.50721e-55	2.72111e-53	113.431	0.477141	0.186957	-0.290185	3	169384410	F	I		IGR	shore	IGR-shore	chr3:169386268-169387187	NA	NA
cg24871414	0.266802	0.306379	17.8334	6.65634e-55	2.78178e-53	113.409	0.395499	0.128697	-0.266802	2	95663987	R	I		IGR	island	IGR-island	chr2:95663958-95664256	NA	NA
cg02749463	0.265583	0.611332	17.8333	6.66229e-55	2.78398e-53	113.408	0.700045	0.434462	-0.265583	17	46646359	R	I	HOXB3	5'UTR	opensea	5'UTR-opensea		NA	NA
cg21609526	0.303167	0.589015	17.832	6.75927e-55	2.82393e-53	113.393	0.690281	0.387114	-0.303167	1	3105151	R	I	PRDM16	Body	island	Body-island	chr1:3104956-3105253	NA	NA
cg08549216	0.276249	0.614931	17.8285	7.01551e-55	2.92832e-53	113.356	0.707207	0.430958	-0.276249	16	31142523	F	II	MYST1	3'UTR	opensea	3'UTR-opensea		TRUE	TRUE			rs1047488
cg09423283	0.20248	0.183532	17.8261	7.19926e-55	3.0038e-53	113.33	0.251166	0.0486856	-0.20248	6	146755301	F	I	GRM1	3'UTR	shore	3'UTR-shore	chr6:146755475-146755901	NA	NA		rs6923492
cg16861241	0.214933	0.678125	17.8245	7.3241e-55	3.05404e-53	113.313	0.749919	0.534986	-0.214933	17	74138396	R	I	FOXJ1	TSS1500	shore	TSS1500-shore	chr17:74135922-74137802	NA	TRUE
cg17493885	0.32937	0.503101	17.819	7.77274e-55	3.23751e-53	113.254	0.61312	0.283751	-0.32937	5	176559558	R	I	NSD1	TSS1500	island	TSS1500-island	chr5:176558852-176561652	NA	NA
cg22686132	0.283998	0.456492	17.8189	7.77423e-55	3.2378e-53	113.254	0.551356	0.267358	-0.283998	6	28725957	F	I		IGR	opensea	IGR-opensea		NA	NA
cg07962143	0.318029	0.299985	17.8104	8.52522e-55	3.54592e-53	113.161	0.406215	0.0881869	-0.318029	19	57149436	F	I		IGR	island	IGR-island	chr19:57149423-57149631	TRUE	NA		rs62130906
cg11233163	0.265983	0.563305	17.8011	9.41384e-55	3.90686e-53	113.062	0.652151	0.386168	-0.265983	3	23955549	R	II	NKIRAS1	5'UTR	shelf	5'UTR-shelf	chr3:23957941-23959181	NA	NA
cg09056876	0.249772	0.64835	17.801	9.42262e-55	3.91011e-53	113.062	0.731781	0.482009	-0.249772	6	156718398	F	I		IGR	island	IGR-island	chr6:156718071-156718547	NA	NA		rs78839545
cg17297634	0.212478	0.49278	17.7793	1.18964e-54	4.91787e-53	112.829	0.563754	0.351276	-0.212478	8	27806022	R	I	SCARA5	Body	opensea	Body-opensea		TRUE	TRUE
cg16065021	0.27163	0.230856	17.7773	1.21543e-54	5.02196e-53	112.807	0.321589	0.0499588	-0.27163	12	127940654	R	I		IGR	island	IGR-island	chr12:127940451-127940907	TRUE	NA
cg23302649	0.283342	0.249978	17.77	1.315e-54	5.42629e-53	112.729	0.344622	0.0612806	-0.283342	14	29243690	R	I	C14orf23	Body	island	Body-island	chr14:29243403-29243763	NA	TRUE
cg22718636	0.266441	0.588764	17.7632	1.41385e-54	5.82024e-53	112.656	0.677763	0.411322	-0.266441	4	961658	F	I	DGKQ	Body	island	Body-island	chr4:961347-962155	TRUE	TRUE
cg22570970	0.246426	0.459632	17.7561	1.52656e-54	6.27792e-53	112.58	0.541945	0.295519	-0.246426	6	15401067	F	I	JARID2	Body	opensea	Body-opensea		NA	TRUE
cg04188862	0.283244	0.411145	17.7429	1.75832e-54	7.2181e-53	112.439	0.505757	0.222513	-0.283244	15	88801474	F	I		IGR	shore	IGR-shore	chr15:88799522-88801017	NA	NA
cg07229402	0.286936	0.491595	17.7388	1.83802e-54	7.5385e-53	112.394	0.58744	0.300504	-0.286936	4	154369277	R	I		IGR	opensea	IGR-opensea		NA	TRUE
cg19010490	0.231011	0.570184	17.7233	2.17001e-54	8.87192e-53	112.229	0.647348	0.416337	-0.231011	15	37388127	R	I	MEIS2	Body	shore	Body-shore	chr15:37387386-37387614	NA	NA
cg26516532	0.213359	0.381695	17.7179	2.30015e-54	9.39749e-53	112.17	0.452963	0.239604	-0.213359	1	17475832	F	I		IGR	island	IGR-island	chr1:17475702-17476075	NA	NA		rs74058903
cg01359274	0.266161	0.788935	17.7173	2.3146e-54	9.45555e-53	112.164	0.87784	0.611679	-0.266161	17	35488987	R	II	ACACA	Body	opensea	Body-opensea		NA	TRUE
cg05016408	0.31269	0.251394	17.7108	2.48217e-54	1.01301e-52	112.094	0.355841	0.0431513	-0.31269	5	150326174	R	I	LOC134466	TSS200	island	TSS200-island	chr5:150325904-150326194	NA	NA
cg23120601	0.248662	0.413474	17.7095	2.51634e-54	1.02655e-52	112.081	0.496534	0.247872	-0.248662	15	40583227	F	I	PLCB2	Body	island	Body-island	chr15:40583093-40583526	NA	TRUE		rs34256638
cg14410016	0.231712	0.471917	17.7093	2.52247e-54	1.02895e-52	112.078	0.549316	0.317604	-0.231712	2	176986659	F	I	HOXD9	TSS1500	island	TSS1500-island	chr2:176986424-176988291	NA	TRUE
cg03771840	0.231742	0.644884	17.7039	2.67358e-54	1.08929e-52	112.02	0.722293	0.490551	-0.231742	6	30140145	R	I	TRIM15	3'UTR	island	3'UTR-island	chr6:30139718-30140263	NA	TRUE
cg00396667	0.333156	0.272364	17.695	2.9393e-54	1.19567e-52	111.926	0.383648	0.0504919	-0.333156	5	134364387	R	I	PITX1	3'UTR	island	3'UTR-island	chr5:134363092-134365146	NA	NA
cg26923862	0.204637	0.878493	17.6944	2.9581e-54	1.20272e-52	111.919	0.946848	0.742211	-0.204637	16	1041256	R	I		IGR	island	IGR-island	chr16:1040965-1041365	NA	NA
cg12109170	0.266632	0.550939	17.6904	3.08764e-54	1.25477e-52	111.876	0.640002	0.373369	-0.266632	8	143259104	F	I		IGR	opensea	IGR-opensea		NA	NA		rs76988458
cg22861116	0.29881	0.324957	17.6864	3.22539e-54	1.30882e-52	111.833	0.424768	0.125958	-0.29881	5	140762582	R	I	PCDHGA4	Body	island	Body-island	chr5:140762401-140762768	NA	NA
cg07211516	0.259857	0.851463	17.6837	3.31928e-54	1.34638e-52	111.804	0.938263	0.678406	-0.259857	7	75296079	F	II	HIP1	Body	opensea	Body-opensea		NA	NA		rs1015876
cg19112357	0.248943	0.7197	17.679	3.49083e-54	1.41416e-52	111.754	0.802855	0.553912	-0.248943	3	13834712	F	I		IGR	opensea	IGR-opensea		NA	TRUE		rs78548410
cg16857548	0.224247	0.528241	17.6706	3.82079e-54	1.5448e-52	111.664	0.603146	0.378899	-0.224247	18	3011965	R	I	LPIN2	TSS200	shore	TSS200-shore	chr18:3012547-3013173	NA	NA
cg15215348	0.336284	0.552884	17.6641	4.09432e-54	1.65248e-52	111.595	0.665212	0.328928	-0.336284	19	18344520	R	I	PDE4C	5'UTR	shore	5'UTR-shore	chr19:18343496-18344196	NA	NA
cg03260530	0.270928	0.741281	17.649	4.81362e-54	1.93861e-52	111.433	0.831779	0.560851	-0.270928	17	81049494	F	I	METRNL	Body	shore	Body-shore	chr17:81050692-81050986	NA	NA		rs9913137
cg12821804	0.310499	0.368508	17.6444	5.05641e-54	2.03421e-52	111.384	0.472224	0.161724	-0.310499	11	2890705	R	I	KCNQ1DN	TSS1500	island	TSS1500-island	chr11:2890388-2891337	NA	NA
cg07780543	0.228353	0.225155	17.6353	5.57719e-54	2.23935e-52	111.286	0.301432	0.0730781	-0.228353	12	22094750	R	I		IGR	island	IGR-island	chr12:22093954-22095357	NA	NA
cg02639108	0.306362	0.422746	17.6348	5.60561e-54	2.25032e-52	111.281	0.52508	0.218718	-0.306362	2	242711009	R	I		IGR	island	IGR-island	chr2:242710637-242711047	TRUE	TRUE
cg09445939	0.208944	0.214203	17.6286	5.9944e-54	2.40383e-52	111.214	0.283996	0.0750525	-0.208944	10	54074079	R	I	DKK1	5'UTR	island	5'UTR-island	chr10:54073989-54074827	TRUE	NA
cg10357060	0.241616	0.677132	17.6253	6.20651e-54	2.48647e-52	111.179	0.757839	0.516223	-0.241616	2	27124343	R	I	DPYSL5	Body	opensea	Body-opensea		NA	TRUE
cg25527090	0.285186	0.303127	17.6243	6.27536e-54	2.51356e-52	111.168	0.398388	0.113201	-0.285186	10	118894180	F	I	VAX1	Body	island	Body-island	chr10:118893527-118894432	NA	NA
cg26214742	0.259054	0.441111	17.6217	6.44781e-54	2.58113e-52	111.141	0.527642	0.268588	-0.259054	5	134735914	F	I	H2AFY	TSS1500	shore	TSS1500-shore	chr5:134734096-134735261	NA	NA		rs13162936
cg25657713	0.218963	0.35289	17.62	6.57047e-54	2.62947e-52	111.122	0.426029	0.207067	-0.218963	6	100038708	F	I		IGR	island	IGR-island	chr6:100038655-100039477	NA	NA
cg09158821	0.285792	0.451288	17.6183	6.69199e-54	2.67732e-52	111.104	0.546751	0.260959	-0.285792	17	1508609	F	I	SLC43A2	Body	shore	Body-shore	chr17:1509882-1510101	NA	TRUE		rs11652817
cg14315430	0.291887	0.355253	17.614	7.00242e-54	2.79908e-52	111.059	0.452752	0.160865	-0.291887	12	57915618	R	I	MBD6	TSS1500	shore	TSS1500-shore	chr12:57916322-57916810	NA	NA
cg23014425	0.225209	0.854053	17.6037	7.82128e-54	3.12035e-52	110.948	0.929279	0.70407	-0.225209	17	46648525	F	I	HOXB3	5'UTR	opensea	5'UTR-opensea		NA	NA
cg17637327	0.252487	0.340915	17.6035	7.83812e-54	3.12646e-52	110.946	0.425253	0.172766	-0.252487	11	123431162	R	I	GRAMD1B	Body	opensea	Body-opensea		TRUE	TRUE
cg05241461	0.284712	0.212189	17.6002	8.12307e-54	3.23793e-52	110.911	0.307291	0.0225794	-0.284712	19	22816980	R	I	ZNF492	TSS200	shore	TSS200-shore	chr19:22817274-22817546	TRUE	NA
cg03969515	0.254776	0.570289	17.597	8.40609e-54	3.34913e-52	110.876	0.655391	0.400615	-0.254776	1	16553267	R	I		IGR	shore	IGR-shore	chr1:16553326-16553660	NA	TRUE
cg13829089	0.304876	0.547315	17.5904	9.02214e-54	3.58937e-52	110.806	0.649152	0.344276	-0.304876	17	7460690	F	I	TNFSF13	TSS1500	shelf	TSS1500-shelf	chr17:7464666-7465823	NA	NA
cg03535099	0.222125	0.853221	17.5894	9.11628e-54	3.62543e-52	110.795	0.927417	0.705292	-0.222125	17	80847270	R	II	TBCD	Body	opensea	Body-opensea		TRUE	TRUE
cg22797031	0.323933	0.343815	17.5796	1.01318e-53	4.01961e-52	110.69	0.452018	0.128085	-0.323933	1	170630070	F	I		IGR	shore	IGR-shore	chr1:170630456-170630851	NA	TRUE
cg15929698	0.214303	0.482806	17.5777	1.03393e-53	4.10072e-52	110.67	0.55439	0.340087	-0.214303	7	24323792	F	I	NPY	TSS200	island	TSS200-island	chr7:24323558-24325080	NA	NA
cg14508791	0.207028	0.57436	17.5651	1.18333e-53	4.68248e-52	110.535	0.643513	0.436486	-0.207028	10	134619448	F	I		IGR	shore	IGR-shore	chr10:134621072-134621372	NA	NA		rs74161908
cg15924102	0.325949	0.494131	17.5583	1.27245e-53	5.02835e-52	110.462	0.603008	0.277059	-0.325949	1	234852892	F	II		IGR	opensea	IGR-opensea		NA	NA
cg21385746	0.3015	0.588322	17.5449	1.46769e-53	5.78827e-52	110.32	0.689031	0.387532	-0.3015	2	105118572	R	I	LOC150568	Body	opensea	Body-opensea		NA	NA
cg27179622	0.280245	0.439765	17.5383	1.57595e-53	6.20869e-52	110.249	0.533375	0.25313	-0.280245	1	226127290	F	I	LEFTY2	Body	island	Body-island	chr1:226127112-226127695	TRUE	NA		rs67797605
cg05447023	0.294872	0.662041	17.5299	1.72419e-53	6.77912e-52	110.159	0.760537	0.465665	-0.294872	15	40531952	R	I	PAK6	5'UTR	shore	5'UTR-shore	chr15:40531244-40531589	NA	TRUE			rs78893219
cg03705558	0.204039	0.650662	17.5261	1.79487e-53	7.05363e-52	110.119	0.718817	0.514778	-0.204039	17	19167322	F	II	EPN2	5'UTR	opensea	5'UTR-opensea		NA	TRUE
cg03630790	0.286699	0.752867	17.5172	1.97511e-53	7.74499e-52	110.023	0.848633	0.561934	-0.286699	3	30702018	F	II	TGFBR2	Body	opensea	Body-opensea		NA	TRUE		rs9310939
cg13939055	0.241558	0.527537	17.516	2.00177e-53	7.84655e-52	110.01	0.608224	0.366666	-0.241558	1	244094869	R	I		IGR	island	IGR-island	chr1:244094755-244095117	NA	NA
cg16878595	0.254368	0.837112	17.5108	2.11507e-53	8.28278e-52	109.955	0.922079	0.66771	-0.254368	12	124930160	F	II	NCOR2	Body	island	Body-island	chr12:124929872-124930161	NA	NA
cg06629130	0.27004	0.209593	17.5062	2.22105e-53	8.69286e-52	109.906	0.299795	0.029755	-0.27004	18	44787585	F	I		IGR	island	IGR-island	chr18:44787406-44787838	NA	NA
cg09792926	0.312745	0.261115	17.4929	2.56057e-53	9.99231e-52	109.764	0.365581	0.0528363	-0.312745	16	49316053	F	I	CBLN1	TSS1500	island	TSS1500-island	chr16:49314037-49316543	NA	TRUE			rs42366
cg16529477	0.302383	0.315289	17.4786	2.98532e-53	1.16245e-51	109.611	0.416294	0.113911	-0.302383	2	223164854	F	I	PAX3	TSS1500	shore	TSS1500-shore	chr2:223162946-223163912	NA	TRUE		rs45495693	rs71781305
cg09370594	0.204743	0.462987	17.4775	3.0214e-53	1.17617e-51	109.599	0.531378	0.326634	-0.204743	19	2291872	F	I	LINGO3	5'UTR	island	5'UTR-island	chr19:2289895-2291904	NA	NA
cg14065115	0.224303	0.299471	17.4769	3.03969e-53	1.18318e-51	109.593	0.374394	0.150091	-0.224303	6	100916959	F	I		IGR	shore	IGR-shore	chr6:100917205-100917523	NA	NA
cg13762244	0.25422	0.600279	17.4582	3.71407e-53	1.44024e-51	109.393	0.685196	0.430976	-0.25422	11	64951960	F	I	CAPN1	Body	island	Body-island	chr11:64951724-64952035	NA	TRUE
cg18046394	0.219592	0.485207	17.4561	3.79935e-53	1.47276e-51	109.37	0.558557	0.338966	-0.219592	7	29924165	F	I	WIPF3	Body	island	Body-island	chr7:29923882-29924264	NA	NA
cg08379738	0.23295	0.367847	17.4511	4.00536e-53	1.55145e-51	109.318	0.445659	0.212709	-0.23295	19	6477033	R	I	DENND1C	Body	island	Body-island	chr19:6476682-6477127	TRUE	NA
cg26818735	0.28408	0.211323	17.4475	4.16204e-53	1.61077e-51	109.279	0.306214	0.0221338	-0.28408	7	19156621	F	I	TWIST1	1stExon	island	1stExon-island	chr7:19156050-19158042	TRUE	NA	high-CpG:19123139-19123254
cg11254700	0.328474	0.28217	17.4474	4.16906e-53	1.61334e-51	109.278	0.39189	0.0634162	-0.328474	19	53561386	R	I		IGR	island	IGR-island	chr19:53561215-53561812	NA	NA
cg01157780	0.259359	0.596763	17.4435	4.34555e-53	1.68022e-51	109.236	0.683396	0.424037	-0.259359	20	34700376	R	I	EPB41L1	1stExon	opensea	1stExon-opensea		NA	NA
cg26444528	0.267244	0.23361	17.4406	4.48318e-53	1.73246e-51	109.205	0.322877	0.0556338	-0.267244	13	58207859	R	I	PCDH17	1stExon	island	1stExon-island	chr13:58206526-58208930	NA	NA	high-CpG:57105859-57105866
cg11610925	0.300045	0.613621	17.4282	5.11608e-53	1.97205e-51	109.073	0.713845	0.4138	-0.300045	10	134978049	R	I	KNDC1	Body	island	Body-island	chr10:134977930-134978148	NA	NA
cg17007640	0.204814	0.259924	17.4234	5.38469e-53	2.07307e-51	109.022	0.328338	0.123524	-0.204814	14	29243504	F	I	C14orf23	Body	island	Body-island	chr14:29243403-29243763	NA	TRUE
cg13609544	0.24867	0.835882	17.4193	5.62815e-53	2.16478e-51	108.978	0.918945	0.670274	-0.24867	17	46664647	F	II		IGR	opensea	IGR-opensea		NA	NA
cg18471993	0.200353	0.505784	17.4033	6.68096e-53	2.56255e-51	108.807	0.572707	0.372354	-0.200353	6	100917416	F	I		IGR	island	IGR-island	chr6:100917205-100917523	NA	NA			rs78841305
cg11828163	0.207886	0.764649	17.3968	7.16073e-53	2.74173e-51	108.738	0.834089	0.626203	-0.207886	7	5531009	R	I	FBXL18	Body	shelf	Body-shelf	chr7:5534384-5534766	NA	NA
cg05745631	0.316315	0.522147	17.3914	7.58247e-53	2.8989e-51	108.68	0.627806	0.311491	-0.316315	6	30095178	R	I		IGR	island	IGR-island	chr6:30095173-30095610	NA	NA
cg05165940	0.214533	0.385029	17.3635	1.02215e-52	3.8902e-51	108.382	0.45669	0.242157	-0.214533	2	200329654	R	I		IGR	island	IGR-island	chr2:200320502-200329681	NA	NA	low-CpG:200037879-200038071
cg04227922	0.250395	0.228987	17.3613	1.04613e-52	3.97924e-51	108.359	0.312626	0.0622306	-0.250395	2	119615496	R	I		IGR	island	IGR-island	chr2:119613031-119615565	NA	NA
cg02996583	0.250939	0.607223	17.3604	1.05588e-52	4.01557e-51	108.35	0.691044	0.440105	-0.250939	8	142237188	R	I	SLC45A4	Body	island	Body-island	chr8:142237037-142237360	NA	NA			rs11783506
cg18249173	0.26701	0.198961	17.3601	1.05942e-52	4.0283e-51	108.347	0.28815	0.0211406	-0.26701	7	35293245	R	I	TBX20	1stExon	island	1stExon-island	chr7:35292985-35294674	TRUE	NA
cg01321673	0.20445	0.391518	17.3343	1.39614e-52	5.27849e-51	108.071	0.45981	0.255361	-0.20445	22	50438363	F	I	IL17REL	Body	island	Body-island	chr22:50438257-50438776	TRUE	TRUE
cg14006181	0.227639	0.264169	17.3253	1.53691e-52	5.80111e-51	107.975	0.340207	0.112568	-0.227639	14	29254942	F	I	C14orf23	Body	island	Body-island	chr14:29254365-29255069	NA	NA		rs17631065
cg04738965	0.262104	0.22949	17.3251	1.54026e-52	5.81322e-51	107.973	0.317041	0.0549362	-0.262104	3	147127662	R	I	ZIC1	1stExon	island	1stExon-island	chr3:147126988-147128999	TRUE	TRUE
cg15651925	0.281019	0.577749	17.3215	1.59958e-52	6.03382e-51	107.935	0.671618	0.390599	-0.281019	7	156259219	R	I		IGR	opensea	IGR-opensea		NA	NA
cg07036112	0.23868	0.807312	17.3204	1.61966e-52	6.10789e-51	107.923	0.887038	0.648358	-0.23868	16	2140438	F	II	PKD1	Body	island	Body-island	chr16:2139803-2142170	NA	NA		rs3087632
cg04250451	0.208824	0.447777	17.3136	1.74154e-52	6.56328e-51	107.85	0.517531	0.308706	-0.208824	1	25257784	F	I	RUNX3	TSS1500	island	TSS1500-island	chr1:25255527-25259005	NA	NA
cg14875171	0.281191	0.234038	17.3067	1.87397e-52	7.05658e-51	107.777	0.327964	0.0467731	-0.281191	2	50574196	R	I	NRXN1	Body	island	Body-island	chr2:50574045-50574817	NA	NA
cg08343644	0.205854	0.350737	17.3053	1.90163e-52	7.15875e-51	107.762	0.419498	0.213644	-0.205854	16	57662060	F	I	GPR56	TSS1500	opensea	TSS1500-opensea		NA	TRUE
cg24937747	0.249077	0.229066	17.3042	1.92396e-52	7.23954e-51	107.751	0.312265	0.0631875	-0.249077	5	1882902	F	I	IRX4	TSS200	island	TSS200-island	chr5:1881924-1887743	NA	NA		rs11960636
cg22855933	0.242392	0.338113	17.3017	1.97578e-52	7.42842e-51	107.724	0.419079	0.176687	-0.242392	2	157179512	F	I		IGR	shelf	IGR-shelf	chr2:157176251-157177346	NA	NA
cg06814287	0.261389	0.607045	17.3013	1.98424e-52	7.45886e-51	107.72	0.694357	0.432968	-0.261389	6	32120584	F	I	PPT2	TSS1500	shore	TSS1500-shore	chr6:32121829-32122529	NA	TRUE
cg14796563	0.245702	0.338273	17.2909	2.21813e-52	8.31987e-51	107.609	0.420344	0.174643	-0.245702	19	1287576	R	I	EFNA2	Body	island	Body-island	chr19:1287416-1287885	NA	NA
cg08304190	0.318658	0.263552	17.2876	2.2971e-52	8.60824e-51	107.574	0.369993	0.0513356	-0.318658	20	26188997	F	I	MIR663	TSS200	island	TSS200-island	chr20:26188638-26190348	NA	NA		rs77517568
cg12162138	0.285868	0.325075	17.2715	2.72876e-52	1.02036e-50	107.402	0.420563	0.134696	-0.285868	11	78673073	F	I	ODZ4	Body	island	Body-island	chr11:78673007-78673213	NA	TRUE			rs2082808
cg26402660	0.288883	0.497845	17.2692	2.79487e-52	1.04461e-50	107.378	0.594341	0.305457	-0.288883	7	27179268	F	I		IGR	island	IGR-island	chr7:27179062-27179511	NA	NA
cg01539849	0.212772	0.347844	17.2682	2.82526e-52	1.05549e-50	107.367	0.418916	0.206144	-0.212772	11	47376754	R	I	SPI1	3'UTR	island	3'UTR-island	chr11:47376651-47377236	NA	TRUE
cg12937186	0.27684	0.661471	17.2671	2.85943e-52	1.06787e-50	107.355	0.753943	0.477103	-0.27684	8	70246620	F	I		IGR	opensea	IGR-opensea		NA	NA
cg10389229	0.226946	0.193234	17.2671	2.86075e-52	1.06826e-50	107.355	0.269041	0.042095	-0.226946	12	66583203	R	I	IRAK3	1stExon	island	1stExon-island	chr12:66582695-66583345	NA	NA	high-CpG:64869181-64869479
cg05673968	0.261754	0.675373	17.2598	3.09209e-52	1.15288e-50	107.277	0.762807	0.501053	-0.261754	12	125725490	R	I		IGR	opensea	IGR-opensea		NA	NA
cg03338924	0.219737	0.402904	17.257	3.18444e-52	1.18624e-50	107.248	0.476302	0.256565	-0.219737	6	13015106	R	I	PHACTR1	Body	island	Body-island	chr6:13014973-13015203	NA	TRUE
cg15475851	0.214945	0.174203	17.2534	3.30988e-52	1.23219e-50	107.209	0.246001	0.0310563	-0.214945	10	105037349	R	I	INA	1stExon	island	1stExon-island	chr10:105036628-105038084	TRUE	NA
cg04242650	0.222143	0.728966	17.2484	3.49083e-52	1.29849e-50	107.156	0.803169	0.581025	-0.222143	17	40127892	R	II	CNP	3'UTR	opensea	3'UTR-opensea		NA	NA
cg18596947	0.22546	0.750485	17.2474	3.52651e-52	1.31153e-50	107.146	0.825795	0.600335	-0.22546	14	94393816	R	I	FAM181A	Body	opensea	Body-opensea		NA	NA
cg11322797	0.285702	0.459957	17.2407	3.78755e-52	1.40696e-50	107.075	0.55539	0.269688	-0.285702	5	132155450	R	I		IGR	island	IGR-island	chr5:132155288-132155497	NA	NA
cg25482900	0.278903	0.271167	17.2397	3.8295e-52	1.42216e-50	107.064	0.364329	0.0854256	-0.278903	5	167956911	R	I	FBLL1	Body	island	Body-island	chr5:167956219-167957371	TRUE	NA
cg04901623	0.213174	0.853874	17.2243	4.51265e-52	1.6688e-50	106.9	0.92508	0.711906	-0.213174	4	39122942	F	II	KLHL5	3'UTR	opensea	3'UTR-opensea		NA	NA
cg22396555	0.2764	0.262492	17.2235	4.55385e-52	1.68359e-50	106.891	0.354817	0.0784175	-0.2764	13	28502461	R	I		IGR	island	IGR-island	chr13:28502362-28502744	NA	TRUE
cg21918313	0.243751	0.324721	17.223	4.57519e-52	1.69117e-50	106.886	0.406141	0.162389	-0.243751	2	73496203	R	I	FBXO41	Body	island	Body-island	chr2:73495920-73496910	TRUE	TRUE	high-CpG:73349711-73349717
cg18709349	0.242081	0.243381	17.2173	4.86336e-52	1.79383e-50	106.825	0.324243	0.0821625	-0.242081	19	46999274	F	I	PNMAL2	TSS200	island	TSS200-island	chr19:46999028-46999290	TRUE	NA		rs73942484
cg19089201	0.213705	0.358167	17.2087	5.32995e-52	1.96295e-50	106.734	0.42955	0.215846	-0.213705	7	45002287	R	I	MYO1G	3'UTR	island	3'UTR-island	chr7:45002111-45002845	TRUE	TRUE
cg15452135	0.208097	0.760851	17.2069	5.43134e-52	1.99958e-50	106.715	0.830362	0.622265	-0.208097	10	105233106	R	I	CALHM3	Body	island	Body-island	chr10:105232921-105233456	NA	NA
cg12213811	0.270131	0.687364	17.2051	5.53972e-52	2.03875e-50	106.695	0.777595	0.507464	-0.270131	12	122251152	F	II	SETD1B	Body	shore	Body-shore	chr12:122249843-122250164	NA	NA
cg17391928	0.210863	0.179239	17.2003	5.83122e-52	2.14392e-50	106.644	0.249673	0.03881	-0.210863	5	128301230	F	I	SLC27A6	5'UTR	island	5'UTR-island	chr5:128300800-128301329	TRUE	NA	high-CpG:128328685-128329131
cg20373544	0.248755	0.721014	17.1905	6.47473e-52	2.3771e-50	106.539	0.804105	0.55535	-0.248755	2	202814226	F	I		IGR	opensea	IGR-opensea		NA	TRUE
cg24724428	0.268395	0.386983	17.1859	6.79475e-52	2.49329e-50	106.491	0.476635	0.208239	-0.268395	6	11044888	F	I	ELOVL2	TSS1500	island	TSS1500-island	chr6:11043913-11045206	TRUE	NA
cg04819351	0.247064	0.388633	17.1856	6.81969e-52	2.50222e-50	106.488	0.471159	0.224095	-0.247064	15	36872220	F	I	C15orf41	Body	shore	Body-shore	chr15:36871459-36871897	NA	NA
cg04217778	0.252411	0.212577	17.183	7.00728e-52	2.56922e-50	106.46	0.29689	0.0444794	-0.252411	7	5111916	R	I	LOC389458	Body	island	Body-island	chr7:5111620-5112088	NA	NA
cg05057720	0.314428	0.241491	17.181	7.15849e-52	2.62303e-50	106.439	0.346519	0.0320913	-0.314428	14	38724675	R	I	CLEC14A	1stExon	island	1stExon-island	chr14:38724254-38725537	NA	TRUE
cg04075191	0.243376	0.232422	17.1735	7.75706e-52	2.83581e-50	106.359	0.313717	0.0703406	-0.243376	2	115919785	R	I	DPP10	Body	island	Body-island	chr2:115918737-115920765	NA	NA
cg23486701	0.234379	0.717598	17.1685	8.1775e-52	2.98527e-50	106.306	0.795887	0.561509	-0.234379	2	54789491	R	II	SPTBN1	Body	shelf	Body-shelf	chr2:54785026-54785969	NA	NA
cg08637446	0.209219	0.720882	17.1643	8.55734e-52	3.1209e-50	106.261	0.790767	0.581547	-0.209219	11	2004118	R	I		IGR	opensea	IGR-opensea		TRUE	TRUE
cg20699586	0.311882	0.462315	17.1499	9.97249e-52	3.62451e-50	106.108	0.566493	0.254611	-0.311882	1	227748719	R	I		IGR	island	IGR-island	chr1:227748423-227748860	NA	NA
cg23851558	0.208525	0.331802	17.1491	1.00553e-51	3.65429e-50	106.1	0.401456	0.192931	-0.208525	2	6121420	F	I	LOC400940	TSS1500	opensea	TSS1500-opensea		NA	TRUE
cg21627409	0.227981	0.375249	17.1428	1.07555e-51	3.90496e-50	106.033	0.451401	0.22342	-0.227981	5	140810106	F	I	PCDHGA4	Body	shore	Body-shore	chr5:140810494-140812617	TRUE	NA	low-CpG:140790256-140790651
cg10009968	0.340118	0.550157	17.1347	1.1732e-51	4.25278e-50	105.946	0.663766	0.323648	-0.340118	7	3033408	R	I	CARD11	5'UTR	opensea	5'UTR-opensea		NA	NA
cg12017745	0.32909	0.468062	17.1301	1.23157e-51	4.46004e-50	105.897	0.577988	0.248898	-0.32909	11	65352327	R	I	EHBP1L1	Body	island	Body-island	chr11:65352231-65353134	TRUE	NA
cg09685182	0.202824	0.152115	17.1231	1.32733e-51	4.79799e-50	105.823	0.219864	0.01704	-0.202824	3	130236037	F	I		IGR	island	IGR-island	chr3:130235989-130236203	NA	TRUE	high-CpG:131718630-131718784
cg06066088	0.234145	0.426931	17.119	1.38537e-51	5.00383e-50	105.78	0.505142	0.270997	-0.234145	17	3600383	R	I	P2RX5	TSS1500	shore	TSS1500-shore	chr17:3599052-3599551	NA	NA
cg07935902	0.29821	0.695595	17.117	1.41601e-51	5.11229e-50	105.758	0.795206	0.496996	-0.29821	4	10024364	F	I	SLC2A9	TSS1500	shelf	TSS1500-shelf	chr4:10020481-10021026	NA	NA		rs75101489
cg23931049	0.256944	0.604955	17.1139	1.46388e-51	5.28046e-50	105.725	0.690782	0.433838	-0.256944	18	21452730	R	I	LAMA3	TSS1500	opensea	TSS1500-opensea		NA	NA
cg02004851	0.304732	0.399351	17.1092	1.53771e-51	5.54195e-50	105.676	0.50114	0.196408	-0.304732	5	140207460	F	I	PCDHA2	Body	shore	Body-shore	chr5:140207725-140208078	NA	NA
cg13750214	0.25081	0.646133	17.0993	1.70956e-51	6.14786e-50	105.57	0.729911	0.479101	-0.25081	19	1302619	F	I		IGR	island	IGR-island	chr19:1302530-1302811	TRUE	NA
cg21733531	0.200299	0.486432	17.0916	1.85577e-51	6.66901e-50	105.488	0.553337	0.353038	-0.200299	7	63560711	R	I		IGR	island	IGR-island	chr7:63560419-63561064	NA	NA
cg01925738	0.341426	0.544153	17.0848	1.99375e-51	7.15863e-50	105.417	0.658199	0.316773	-0.341426	5	140480770	F	I	PCDHB3	1stExon	shore	1stExon-shore	chr5:140481546-140482460	NA	NA		rs17844388
cg18883033	0.225611	0.638746	17.0836	2.02043e-51	7.25317e-50	105.403	0.714107	0.488496	-0.225611	4	3742181	F	I		IGR	island	IGR-island	chr4:3742092-3742358	NA	NA
cg21699044	0.250303	0.234875	17.0808	2.08187e-51	7.46981e-50	105.373	0.318484	0.0681806	-0.250303	8	65281689	F	I		IGR	shore	IGR-shore	chr8:65281903-65283043	NA	NA
cg19659741	0.279388	0.361623	17.079	2.12241e-51	7.61197e-50	105.354	0.454947	0.175559	-0.279388	8	39172099	F	I	ADAM5P	TSS200	opensea	TSS200-opensea		NA	NA
cg05520409	0.227766	0.30065	17.0731	2.25826e-51	8.08724e-50	105.292	0.376731	0.148964	-0.227766	16	1030619	F	I	SOX8	TSS1500	island	TSS1500-island	chr16:1029878-1035327	NA	NA
cg00154357	0.214866	0.362781	17.0675	2.39701e-51	8.57596e-50	105.233	0.434553	0.219687	-0.214866	3	147111280	R	I	ZIC4	Body	island	Body-island	chr3:147108511-147111703	TRUE	NA
cg20055426	0.21241	0.199765	17.0624	2.53123e-51	9.04829e-50	105.178	0.270716	0.0583062	-0.21241	12	127211421	R	I		IGR	island	IGR-island	chr12:127210778-127211651	NA	TRUE
cg04768697	0.201832	0.184356	17.0442	3.07133e-51	1.09335e-49	104.985	0.251774	0.0499419	-0.201832	19	15122135	F	I	CCDC105	1stExon	island	1stExon-island	chr19:15121590-15122143	NA	NA
cg21042456	0.301593	0.266763	17.0328	3.46868e-51	1.23236e-49	104.864	0.367504	0.0659106	-0.301593	7	1270558	F	I		IGR	island	IGR-island	chr7:1269165-1282864	NA	NA		rs80041030
cg03479211	0.229965	0.611388	17.029	3.61023e-51	1.28132e-49	104.824	0.688203	0.458238	-0.229965	10	8117508	F	I		IGR	opensea	IGR-opensea		NA	TRUE
cg04772968	0.24126	0.691854	17.0271	3.68416e-51	1.30688e-49	104.804	0.772442	0.531182	-0.24126	19	12404112	F	II	ZNF44	Body	shore	Body-shore	chr19:12405197-12405571	NA	NA
cg10432422	0.205678	0.350182	17.0248	3.77501e-51	1.33854e-49	104.779	0.418884	0.213207	-0.205678	1	17475819	R	I		IGR	island	IGR-island	chr1:17475702-17476075	NA	NA
cg20744163	0.218675	0.820848	17.0215	3.91139e-51	1.3863e-49	104.744	0.893892	0.675217	-0.218675	10	80999841	F	I	ZMIZ1	Body	shelf	Body-shelf	chr10:81002109-81003687	TRUE	TRUE		rs1749849
cg00740389	0.237482	0.750664	17.0168	4.11017e-51	1.45538e-49	104.694	0.82999	0.592508	-0.237482	12	53590448	F	I	ITGB7	Body	shore	Body-shore	chr12:53591254-53591767	NA	NA
cg27003765	0.238569	0.432639	17.0166	4.12255e-51	1.45951e-49	104.691	0.512328	0.273759	-0.238569	6	31846769	F	I	SLC44A4	5'UTR	opensea	5'UTR-opensea		NA	NA
cg21105318	0.285409	0.725448	17.0067	4.57649e-51	1.61606e-49	104.587	0.820783	0.535374	-0.285409	2	161056520	R	II	ITGB6	1stExon	opensea	1stExon-opensea		NA	NA
cg10836392	0.228079	0.242968	16.9893	5.50671e-51	1.93923e-49	104.402	0.319154	0.0910744	-0.228079	22	44258132	R	I	SULT4A1	1stExon	island	1stExon-island	chr22:44257942-44258612	TRUE	NA
cg16045897	0.230204	0.799308	16.9889	5.5292e-51	1.94681e-49	104.398	0.876203	0.645999	-0.230204	18	33880269	R	II	FHOD3	Body	shore	Body-shore	chr18:33876727-33878487	NA	NA
cg17219660	0.290505	0.3259	16.9785	6.17498e-51	2.16919e-49	104.288	0.422937	0.132432	-0.290505	1	202091880	R	I	GPR37L1	TSS200	opensea	TSS200-opensea		TRUE	NA
cg21581504	0.242065	0.353202	16.972	6.61712e-51	2.32036e-49	104.219	0.434059	0.191994	-0.242065	2	68545960	F	I	CNRIP1	Body	shore	Body-shore	chr2:68546339-68547111	NA	NA		rs3796057
cg17027260	0.25644	0.719497	16.972	6.62251e-51	2.32205e-49	104.218	0.805156	0.548716	-0.25644	2	109892050	R	II	SH3RF3	Body	opensea	Body-opensea		NA	NA			rs74805868
cg24947371	0.214039	0.601999	16.9716	6.64538e-51	2.32933e-49	104.215	0.673494	0.459456	-0.214039	12	131488726	F	I	GPR133	Body	island	Body-island	chr12:131488696-131488975	NA	NA			rs60821172
cg24707486	0.243632	0.633929	16.9595	7.55864e-51	2.6431e-49	104.086	0.715309	0.471677	-0.243632	14	101175645	F	I		IGR	island	IGR-island	chr14:101175195-101176267	TRUE	TRUE		rs10151296
cg15691862	0.230198	0.458107	16.9535	8.05392e-51	2.8139e-49	104.023	0.535	0.304802	-0.230198	1	47905438	F	I	FOXD2	3'UTR	island	3'UTR-island	chr1:47902793-47905518	NA	NA
cg07437373	0.232991	0.235471	16.9483	8.51892e-51	2.97384e-49	103.967	0.313297	0.0803062	-0.232991	3	134125814	R	I		IGR	island	IGR-island	chr3:134125487-134125871	TRUE	TRUE
cg02611848	0.282685	0.313067	16.9394	9.36335e-51	3.26255e-49	103.873	0.407492	0.124807	-0.282685	2	74875387	F	I	C2orf65	TSS1500	island	TSS1500-island	chr2:74875128-74875562	NA	NA
cg16964348	0.265037	0.483166	16.933	1.00215e-50	3.48423e-49	103.805	0.571696	0.306659	-0.265037	7	24323799	F	I	NPY	TSS200	island	TSS200-island	chr7:24323558-24325080	NA	NA
cg05484949	0.284162	0.580021	16.9297	1.03727e-50	3.6051e-49	103.77	0.674939	0.390777	-0.284162	17	38708465	F	I		IGR	opensea	IGR-opensea		TRUE	NA		rs34433626
cg25763393	0.222304	0.188578	16.9273	1.0645e-50	3.69758e-49	103.744	0.262834	0.04053	-0.222304	19	52956832	R	I	ZNF578	1stExon	island	1stExon-island	chr19:52956656-52957245	TRUE	NA	high-CpG:57648640-57648649
cg27032232	0.291576	0.234048	16.9243	1.09892e-50	3.81553e-49	103.713	0.331443	0.0398669	-0.291576	7	153584609	R	I	DPP6	1stExon	island	1stExon-island	chr7:153583317-153585666	NA	NA
cg26947448	0.217925	0.610809	16.9036	1.36912e-50	4.73653e-49	103.493	0.683603	0.465678	-0.217925	14	90091931	F	I		IGR	opensea	IGR-opensea		NA	NA
cg23549534	0.205401	0.322306	16.8986	1.44293e-50	4.98311e-49	103.441	0.390916	0.185514	-0.205401	14	77492902	R	I	C14orf4	1stExon	island	1stExon-island	chr14:77491938-77495276	NA	NA		rs879027
cg26758986	0.295958	0.416398	16.8703	1.94858e-50	6.68736e-49	103.141	0.515257	0.219298	-0.295958	11	74022882	F	I	P4HA3	TSS200	shore	TSS200-shore	chr11:74022428-74022703	TRUE	TRUE
cg06634717	0.268175	0.75332	16.8678	2.00127e-50	6.86533e-49	103.114	0.842899	0.574724	-0.268175	1	8442507	R	I	RERE	5'UTR	opensea	5'UTR-opensea		NA	TRUE
cg00254258	0.260969	0.660246	16.8541	2.31569e-50	7.92284e-49	102.969	0.747417	0.486449	-0.260969	1	3105189	F	I	PRDM16	Body	island	Body-island	chr1:3104956-3105253	NA	NA
cg09480190	0.311474	0.644488	16.8467	2.50259e-50	8.54882e-49	102.891	0.74853	0.437056	-0.311474	16	85671771	R	I	KIAA0182	5'UTR	shore	5'UTR-shore	chr16:85670134-85670349	TRUE	NA
cg25547580	0.281091	0.215456	16.8457	2.52975e-50	8.63875e-49	102.88	0.309348	0.0282575	-0.281091	18	55103734	F	I	ONECUT2	1stExon	island	1stExon-island	chr18:55103154-55108853	NA	NA
cg03826642	0.283985	0.411913	16.8433	2.59613e-50	8.8603e-49	102.855	0.506773	0.222787	-0.283985	6	10268858	F	I		IGR	opensea	IGR-opensea		NA	TRUE		rs34225388
cg07896068	0.30022	0.655053	16.8421	2.62995e-50	8.97421e-49	102.842	0.755335	0.455115	-0.30022	2	161056600	R	II	ITGB6	TSS200	opensea	TSS200-opensea		NA	NA
cg19343034	0.212689	0.819866	16.8382	2.73913e-50	9.34061e-49	102.801	0.89091	0.678222	-0.212689	19	49223253	R	I	MAMSTR	TSS1500	island	TSS1500-island	chr19:49223054-49223312	NA	TRUE
cg02452944	0.225045	0.489035	16.829	3.02154e-50	1.02824e-48	102.703	0.564207	0.339162	-0.225045	5	140810109	F	I	PCDHGA4	Body	shore	Body-shore	chr5:140810494-140812617	TRUE	NA	low-CpG:140790256-140790651
cg11666770	0.20119	0.585284	16.8252	3.14542e-50	1.06978e-48	102.663	0.652488	0.451298	-0.20119	19	42430910	F	I		IGR	shore	IGR-shore	chr19:42431916-42432376	NA	NA
cg08846870	0.224541	0.270697	16.8168	3.43927e-50	1.16779e-48	102.574	0.345701	0.121159	-0.224541	19	15568360	F	I	RASAL3	Body	island	Body-island	chr19:15568027-15569227	TRUE	TRUE
cg24463471	0.320596	0.416008	16.8151	3.49943e-50	1.18773e-48	102.557	0.523096	0.2025	-0.320596	1	25257978	F	I	RUNX3	TSS1500	island	TSS1500-island	chr1:25255527-25259005	NA	NA
cg05142617	0.272349	0.397751	16.8097	3.70509e-50	1.25629e-48	102.5	0.488724	0.216375	-0.272349	2	95690821	F	I	MAL	TSS1500	shore	TSS1500-shore	chr2:95690857-95692431	NA	TRUE
cg10396171	0.246415	0.6953	16.7877	4.68034e-50	1.58125e-48	102.266	0.77761	0.531194	-0.246415	16	605214	R	I		IGR	island	IGR-island	chr16:604801-605348	NA	TRUE
cg07996594	0.296416	0.413329	16.7847	4.83272e-50	1.6318e-48	102.234	0.512341	0.215925	-0.296416	1	25257505	R	I	RUNX3	TSS1500	island	TSS1500-island	chr1:25255527-25259005	NA	NA
cg11563680	0.202615	0.529266	16.7754	5.32971e-50	1.79681e-48	102.137	0.596946	0.394331	-0.202615	6	100917397	F	I		IGR	island	IGR-island	chr6:100917205-100917523	NA	NA		rs78841305
cg25461801	0.242667	0.564206	16.7703	5.6242e-50	1.89439e-48	102.083	0.645264	0.402597	-0.242667	13	100630316	F	I		IGR	shore	IGR-shore	chr13:100631752-100635526	NA	NA
cg03318906	0.256925	0.71006	16.7701	5.64041e-50	1.89954e-48	102.08	0.79588	0.538956	-0.256925	8	37755254	F	II	RAB11FIP1	Body	shore	Body-shore	chr8:37756454-37757339	NA	NA
cg25533993	0.249083	0.666969	16.7696	5.66842e-50	1.90851e-48	102.075	0.75017	0.501087	-0.249083	19	50550284	F	II	ZNF473	Body	shelf	Body-shelf	chr19:50554012-50554492	NA	NA
cg25830307	0.284394	0.777072	16.7689	5.71172e-50	1.92277e-48	102.068	0.872068	0.587674	-0.284394	10	77871644	R	I	C10orf11	Body	shore	Body-shore	chr10:77872083-77872305	NA	TRUE
cg09754845	0.238878	0.201438	16.7574	6.44925e-50	2.1647e-48	101.946	0.281231	0.0423525	-0.238878	7	1408818	R	I		IGR	island	IGR-island	chr7:1408516-1408878	TRUE	NA
cg16204205	0.244902	0.726888	16.7568	6.49389e-50	2.1795e-48	101.939	0.808693	0.56379	-0.244902	18	19753432	F	II	GATA6	Body	shore	Body-shore	chr18:19744936-19752363	NA	NA
cg19741660	0.219185	0.63499	16.7485	7.08941e-50	2.37551e-48	101.852	0.708205	0.489019	-0.219185	14	100631897	R	I		IGR	opensea	IGR-opensea		TRUE	NA
cg20686446	0.240888	0.760987	16.7473	7.17742e-50	2.40441e-48	101.84	0.841451	0.600562	-0.240888	19	50320090	F	I	MED25	TSS1500	shore	TSS1500-shore	chr19:50321414-50321762	NA	NA
cg18343437	0.250957	0.195705	16.7344	8.2341e-50	2.75124e-48	101.702	0.279532	0.028575	-0.250957	8	142528415	F	I		IGR	island	IGR-island	chr8:142528185-142529029	NA	TRUE
cg27527630	0.34067	0.367638	16.7297	8.64799e-50	2.88696e-48	101.653	0.481432	0.140762	-0.34067	7	29923538	F	I	WIPF3	Body	shore	Body-shore	chr7:29923882-29924264	NA	NA		rs28439342
cg20458835	0.208296	0.828509	16.7286	8.74873e-50	2.91989e-48	101.642	0.898087	0.68979	-0.208296	17	17485085	F	II	PEMT	5'UTR	opensea	5'UTR-opensea		NA	TRUE
cg01921432	0.248047	0.215387	16.7285	8.75852e-50	2.92292e-48	101.641	0.298242	0.050195	-0.248047	1	91182534	R	I	BARHL2	1stExon	island	1stExon-island	chr1:91182509-91182857	NA	NA
cg20889395	0.208382	0.340152	16.7253	9.05795e-50	3.01869e-48	101.607	0.409758	0.201376	-0.208382	17	48912556	F	I	WFIKKN2	TSS200	opensea	TSS200-opensea		NA	TRUE
cg15564098	0.301841	0.264455	16.7197	9.62001e-50	3.20187e-48	101.547	0.365278	0.0634375	-0.301841	7	27281346	R	I	EVX1	TSS1500	shore	TSS1500-shore	chr7:27282086-27283136	NA	TRUE
cg07895132	0.221856	0.395273	16.7104	1.06156e-49	3.52526e-48	101.449	0.469379	0.247523	-0.221856	17	33825172	R	I	SLFN12L	Body	opensea	Body-opensea		NA	NA
cg05903444	0.214376	0.260792	16.7099	1.06727e-49	3.54393e-48	101.444	0.3324	0.118024	-0.214376	5	2751041	R	I	IRX2	Body	island	Body-island	chr5:2748368-2757024	NA	NA
cg23048481	0.247328	0.278424	16.709	1.07677e-49	3.5749e-48	101.435	0.361039	0.113711	-0.247328	1	39044196	R	I		IGR	island	IGR-island	chr1:39044059-39044561	NA	TRUE
cg14526021	0.28801	0.612965	16.6894	1.32534e-49	4.38333e-48	101.227	0.709169	0.421159	-0.28801	7	101512931	F	I	CUX1	Body	opensea	Body-opensea		NA	NA		rs10229003
cg00002033	0.207883	0.368689	16.6845	1.39547e-49	4.61038e-48	101.176	0.438128	0.230245	-0.207883	19	39798481	R	I	LRFN1	Body	island	Body-island	chr19:39797786-39799250	TRUE	TRUE
cg19592637	0.234437	0.542551	16.6836	1.40836e-49	4.65221e-48	101.167	0.62086	0.386423	-0.234437	20	25063052	F	I	VSX1	TSS1500	shore	TSS1500-shore	chr20:25063838-25065525	TRUE	NA
cg13802013	0.201826	0.249652	16.6825	1.42546e-49	4.7072e-48	101.155	0.317068	0.115241	-0.201826	20	37303351	F	I		IGR	island	IGR-island	chr20:37302813-37303388	TRUE	NA		rs220494
cg06686742	0.224539	0.683717	16.6788	1.48312e-49	4.89563e-48	101.115	0.75872	0.534181	-0.224539	19	8273505	F	I	LASS4	TSS1500	shore	TSS1500-shore	chr19:8273530-8273920	NA	NA
cg18034295	0.207314	0.34734	16.6753	1.53838e-49	5.074e-48	101.079	0.416589	0.209275	-0.207314	22	42475135	R	I	C22orf32	TSS1500	shore	TSS1500-shore	chr22:42475474-42476094	NA	NA
cg11523350	0.252449	0.469979	16.6744	1.55327e-49	5.12185e-48	101.069	0.554304	0.301855	-0.252449	11	117171073	F	I	BACE1	Body	opensea	Body-opensea		NA	TRUE
cg09173768	0.22331	0.691019	16.6731	1.57517e-49	5.19241e-48	101.055	0.765612	0.542301	-0.22331	2	176989349	R	I	HOXD9	3'UTR	island	3'UTR-island	chr2:176989337-176989587	NA	NA
cg05283521	0.338614	0.475562	16.6718	1.59628e-49	5.2595e-48	101.042	0.588669	0.250056	-0.338614	7	157259343	R	I		IGR	shore	IGR-shore	chr7:157260938-157261221	TRUE	NA
cg17478228	0.250903	0.387975	16.6619	1.77195e-49	5.8276e-48	100.937	0.471784	0.220881	-0.250903	19	11591593	R	I	ELAVL3	5'UTR	island	5'UTR-island	chr19:11590295-11593643	NA	NA
cg26556008	0.278726	0.659167	16.6605	1.79939e-49	5.91596e-48	100.922	0.752269	0.473543	-0.278726	5	73122272	R	II	RGNEF	Body	opensea	Body-opensea		NA	TRUE
cg13625875	0.283762	0.442469	16.6507	1.99499e-49	6.54545e-48	100.819	0.537254	0.253492	-0.283762	4	54959419	R	I		IGR	shore	IGR-shore	chr4:54957979-54958542	NA	NA
cg00524708	0.237725	0.242317	16.6468	2.07898e-49	6.81344e-48	100.778	0.321724	0.0839987	-0.237725	16	31159558	F	I	PRSS36	Body	shore	Body-shore	chr16:31159576-31160009	TRUE	NA
cg24435747	0.315239	0.525172	16.6449	2.12096e-49	6.9477e-48	100.758	0.630471	0.315232	-0.315239	1	24514557	R	I	IL28RA	TSS1500	shore	TSS1500-shore	chr1:24513540-24514477	NA	NA
cg14040679	0.215945	0.637448	16.6353	2.34767e-49	7.67391e-48	100.657	0.70958	0.493634	-0.215945	9	98811442	F	I		IGR	opensea	IGR-opensea		NA	NA
cg24366168	0.220429	0.667295	16.6344	2.37037e-49	7.74627e-48	100.647	0.740925	0.520496	-0.220429	19	3097712	R	I	GNA11	Body	island	Body-island	chr19:3097564-3097793	NA	TRUE
cg00823843	0.206788	0.500668	16.6308	2.46336e-49	8.04046e-48	100.609	0.569742	0.362954	-0.206788	1	244094885	F	I		IGR	island	IGR-island	chr1:244094755-244095117	NA	NA		rs12027534
cg17787288	0.2167	0.469431	16.615	2.90916e-49	9.46575e-48	100.443	0.541816	0.325116	-0.2167	2	176979788	F	I		IGR	shore	IGR-shore	chr2:176980765-176981423	NA	NA
cg08833577	0.244667	0.210249	16.6084	3.11942e-49	1.01347e-47	100.373	0.291975	0.0473075	-0.244667	10	118899288	R	I	VAX1	TSS1500	island	TSS1500-island	chr10:118899247-118900329	NA	NA
cg15822765	0.301819	0.385813	16.6019	3.34236e-49	1.08419e-47	100.304	0.486629	0.184811	-0.301819	6	28956387	F	I		IGR	island	IGR-island	chr6:28956106-28956578	NA	NA		rs3129792
cg21167612	0.22992	0.751366	16.6003	3.3982e-49	1.1017e-47	100.288	0.828166	0.598246	-0.22992	8	2196584	R	I		IGR	opensea	IGR-opensea		NA	NA			rs56310642
cg18703066	0.216344	0.6637	16.5939	3.63775e-49	1.17797e-47	100.22	0.735965	0.519621	-0.216344	2	105363536	R	I		IGR	opensea	IGR-opensea		NA	NA
cg14742937	0.276727	0.312921	16.5919	3.71454e-49	1.20218e-47	100.199	0.405356	0.128629	-0.276727	8	39172097	F	I	ADAM5P	TSS200	opensea	TSS200-opensea		NA	NA
cg04778012	0.2406	0.328385	16.5892	3.82306e-49	1.23662e-47	100.17	0.408752	0.168152	-0.2406	7	99775508	F	I	STAG3	TSS200	island	TSS200-island	chr7:99774733-99775583	NA	NA	high-CpG:99613314-99613542
cg06360427	0.246847	0.215724	16.5834	4.06634e-49	1.31398e-47	100.108	0.298178	0.0513319	-0.246847	18	74962672	R	I	GALR1	1stExon	island	1stExon-island	chr18:74961556-74963822	NA	TRUE
cg22132788	0.248413	0.401813	16.5827	4.09523e-49	1.3229e-47	100.101	0.48479	0.236377	-0.248413	7	45002486	R	I	MYO1G	Body	island	Body-island	chr7:45002111-45002845	TRUE	TRUE
cg19514230	0.243871	0.716498	16.5808	4.17882e-49	1.34969e-47	100.081	0.797958	0.554087	-0.243871	2	109892206	F	II	SH3RF3	Body	opensea	Body-opensea		NA	NA		rs7563645
cg24997744	0.217895	0.826551	16.5786	4.27728e-49	1.38084e-47	100.058	0.899334	0.681439	-0.217895	17	79433049	R	I	BAHCC1	3'UTR	shore	3'UTR-shore	chr17:79430500-79431137	NA	NA
cg06572465	0.23152	0.216121	16.5721	4.5784e-49	1.47643e-47	99.99	0.293455	0.061935	-0.23152	5	140800929	R	I	PCDHGA4	Body	island	Body-island	chr5:140800760-140801072	TRUE	NA
cg15613420	0.274573	0.63454	16.5713	4.617e-49	1.48876e-47	99.9817	0.726255	0.451682	-0.274573	5	134735637	F	I	H2AFY	TSS1500	shore	TSS1500-shore	chr5:134734096-134735261	NA	NA	high-CpG:134762695-134763582
cg04123310	0.226174	0.568763	16.5479	5.91622e-49	1.90012e-47	99.7342	0.644312	0.418138	-0.226174	1	27677072	R	I	SYTL1	Body	island	Body-island	chr1:27675919-27678016	NA	NA			rs41291092
cg18316974	0.283097	0.428912	16.5372	6.61971e-49	2.12111e-47	99.6221	0.523475	0.240378	-0.283097	1	92947035	F	I	GFI1	Body	island	Body-island	chr1:92945907-92952609	NA	TRUE
cg07581811	0.203768	0.482401	16.5309	7.07813e-49	2.26483e-47	99.5552	0.550465	0.346697	-0.203768	3	184491461	R	I		IGR	opensea	IGR-opensea		NA	NA
cg18502142	0.310803	0.34842	16.5241	7.59821e-49	2.42786e-47	99.4845	0.452237	0.141434	-0.310803	7	96622709	F	I	DLX6AS	Body	opensea	Body-opensea		NA	TRUE		rs2240293
cg03944099	0.230878	0.595589	16.5167	8.21772e-49	2.62215e-47	99.4062	0.672709	0.441831	-0.230878	6	108928210	F	II	FOXO3	Body	opensea	Body-opensea		NA	TRUE
cg00109302	0.210989	0.213313	16.514	8.45432e-49	2.69618e-47	99.3779	0.28379	0.0728006	-0.210989	3	147096098	F	I		IGR	opensea	IGR-opensea		NA	TRUE		rs7641651
cg01613725	0.210405	0.84632	16.5064	9.16661e-49	2.91883e-47	99.2972	0.916602	0.706197	-0.210405	6	155198679	F	II		IGR	opensea	IGR-opensea		NA	TRUE
cg11199639	0.267281	0.358886	16.4942	1.04208e-48	3.31003e-47	99.1692	0.448166	0.180884	-0.267281	8	39172111	F	I	ADAM5P	TSS200	opensea	TSS200-opensea		NA	NA
cg18274480	0.240923	0.22962	16.4915	1.07258e-48	3.40505e-47	99.1404	0.310096	0.0691725	-0.240923	5	145713863	F	I		IGR	island	IGR-island	chr5:145713641-145713913	NA	NA
cg16563255	0.220999	0.58066	16.4892	1.09908e-48	3.48677e-47	99.116	0.65448	0.433481	-0.220999	16	72995177	R	I	ZFHX3	5'UTR	shore	5'UTR-shore	chr16:72993103-72993867	TRUE	NA
cg25288034	0.232846	0.355681	16.4858	1.13871e-48	3.61111e-47	99.0807	0.433459	0.200612	-0.232846	10	125117367	F	I		IGR	opensea	IGR-opensea		NA	NA
cg22531183	0.280083	0.2315	16.4832	1.17077e-48	3.71105e-47	99.053	0.325056	0.0449731	-0.280083	19	50554451	F	I	FLJ26850	Body	island	Body-island	chr19:50554012-50554492	TRUE	NA
cg26344026	0.261189	0.712383	16.482	1.18531e-48	3.75542e-47	99.0407	0.799628	0.538439	-0.261189	11	65840349	F	II	PACS1	Body	shore	Body-shore	chr11:65837254-65838649	NA	NA	low-CpG:65596924-65596926
cg18788664	0.300058	0.522716	16.4793	1.21962e-48	3.86233e-47	99.0122	0.622944	0.322886	-0.300058	1	221068171	R	I		IGR	island	IGR-island	chr1:221067447-221068185	NA	TRUE
cg11288801	0.224413	0.349829	16.4687	1.3635e-48	4.30841e-47	98.9009	0.42479	0.200377	-0.224413	19	1406661	R	I	DAZAP1	TSS1500	shore	TSS1500-shore	chr19:1407109-1408843	NA	NA
cg20377305	0.203985	0.196518	16.4657	1.40757e-48	4.44593e-47	98.8691	0.264655	0.06067	-0.203985	7	96650668	R	I	DLX5	Body	island	Body-island	chr7:96650221-96651551	NA	NA
cg16342949	0.242912	0.661515	16.4606	1.48475e-48	4.68543e-47	98.8159	0.742655	0.499743	-0.242912	11	63883584	F	I	MACROD1	Body	shore	Body-shore	chr11:63883855-63885182	NA	NA
cg03306374	0.317989	0.245315	16.4603	1.49027e-48	4.70141e-47	98.8122	0.351533	0.0335437	-0.317989	16	23847325	R	I	PRKCB	1stExon	island	1stExon-island	chr16:23846941-23848102	TRUE	NA	high-CpG:23754772-23755017
cg18628732	0.212552	0.327872	16.4583	1.52199e-48	4.80035e-47	98.7911	0.398871	0.186319	-0.212552	6	30095295	F	I		IGR	island	IGR-island	chr6:30095173-30095610	NA	NA		rs9261448
cg10132208	0.250828	0.241803	16.4498	1.66403e-48	5.23956e-47	98.7021	0.325586	0.0747587	-0.250828	19	58545542	F	I	ZSCAN1	5'UTR	island	5'UTR-island	chr19:58545115-58545897	TRUE	NA
cg27539986	0.251242	0.328916	16.4477	1.70208e-48	5.35567e-47	98.6795	0.412839	0.161596	-0.251242	1	6664103	R	I	KLHL21	TSS1500	shore	TSS1500-shore	chr1:6661776-6663844	NA	NA
cg14822490	0.244272	0.381649	16.4411	1.82434e-48	5.73383e-47	98.6103	0.463243	0.218971	-0.244272	10	124909889	R	I	HMX2	3'UTR	island	3'UTR-island	chr10:124907283-124911035	NA	NA
cg11823511	0.273574	0.227887	16.4393	1.85868e-48	5.83863e-47	98.5917	0.319269	0.0456944	-0.273574	1	91183697	F	I	BARHL2	TSS1500	island	TSS1500-island	chr1:91183240-91184540	NA	NA
cg03832522	0.210881	0.505972	16.4351	1.94326e-48	6.09829e-47	98.5473	0.576413	0.365532	-0.210881	2	218898668	F	I		IGR	island	IGR-island	chr2:218898490-218898835	NA	NA
cg16316394	0.242009	0.65185	16.433	1.98723e-48	6.23342e-47	98.5249	0.732688	0.49068	-0.242009	5	140805841	R	II	PCDHGA4	Body	shore	Body-shore	chr5:140807339-140807788	NA	NA
cg16733705	0.219713	0.265528	16.4301	2.0495e-48	6.42631e-47	98.4941	0.338918	0.119205	-0.219713	12	85667616	R	I		IGR	opensea	IGR-opensea		NA	NA
cg04194947	0.226531	0.729096	16.4249	2.16463e-48	6.77957e-47	98.4396	0.804764	0.578233	-0.226531	2	177012191	R	I		IGR	shore	IGR-shore	chr2:177012371-177012675	NA	NA
cg17985646	0.317294	0.233287	16.4198	2.28309e-48	7.14245e-47	98.3864	0.339272	0.0219781	-0.317294	7	35293759	F	I	TBX20	TSS200	island	TSS200-island	chr7:35292985-35294674	TRUE	NA	high-CpG:35260213-35260298
cg23520688	0.25011	0.632399	16.419	2.30344e-48	7.20447e-47	98.3776	0.715943	0.465832	-0.25011	14	103294740	F	I	TRAF3	5'UTR	opensea	5'UTR-opensea		NA	NA
cg19149132	0.291315	0.604121	16.4163	2.36832e-48	7.40459e-47	98.3499	0.701429	0.410114	-0.291315	10	130854436	R	I		IGR	opensea	IGR-opensea		NA	NA
cg04157161	0.236024	0.399111	16.415	2.40273e-48	7.51105e-47	98.3355	0.47795	0.241926	-0.236024	17	7906847	F	I	GUCY2D	Body	island	Body-island	chr17:7905927-7907445	NA	TRUE
cg12215340	0.202926	0.195236	16.4095	2.54531e-48	7.94769e-47	98.2779	0.263019	0.0600938	-0.202926	20	4229610	R	I	ADRA1D	1stExon	island	1stExon-island	chr20:4228532-4230496	TRUE	NA	high-CpG:4177519-4177943
cg13614409	0.288338	0.519774	16.4001	2.81024e-48	8.7597e-47	98.1791	0.616087	0.327749	-0.288338	13	31506752	F	I	C13orf26	TSS200	opensea	TSS200-opensea		NA	NA
cg16775752	0.214387	0.489431	16.3953	2.95438e-48	9.19926e-47	98.1292	0.561042	0.346656	-0.214387	10	49674530	F	I	ARHGAP22	Body	island	Body-island	chr10:49674243-49674776	NA	NA		rs4082089
cg00584026	0.275223	0.726584	16.386	3.25871e-48	1.01285e-46	98.0313	0.818517	0.543294	-0.275223	4	942342	F	I	TMEM175	Body	shore	Body-shore	chr4:940613-941057	NA	NA
cg17840719	0.311667	0.246796	16.3847	3.30611e-48	1.02727e-46	98.0169	0.350902	0.039235	-0.311667	5	178368253	R	I	ZNF454	1stExon	island	1stExon-island	chr5:178367620-178368725	TRUE	NA
cg27180153	0.210628	0.288689	16.3834	3.34917e-48	1.04042e-46	98.004	0.359045	0.148416	-0.210628	13	25320559	F	I		IGR	island	IGR-island	chr13:25319668-25322255	NA	NA
cg21051519	0.263542	0.20118	16.3679	3.94635e-48	1.22253e-46	97.8403	0.289211	0.0256688	-0.263542	5	137225191	R	I	PKD2L2	1stExon	island	1stExon-island	chr5:137224986-137225477	TRUE	NA
cg06025456	0.311676	0.33141	16.3647	4.08019e-48	1.26342e-46	97.807	0.435519	0.123842	-0.311676	6	32120863	F	I	PPT2	TSS1500	shore	TSS1500-shore	chr6:32121829-32122529	NA	TRUE
cg08407014	0.215221	0.269763	16.3644	4.09079e-48	1.26661e-46	97.8044	0.341653	0.126432	-0.215221	19	2541104	R	I	GNG7	5'UTR	island	5'UTR-island	chr19:2540906-2541138	NA	NA
cg05080154	0.258264	0.247614	16.3641	4.10503e-48	1.27092e-46	97.8009	0.333882	0.0756175	-0.258264	18	76739409	F	I	SALL3	TSS1500	island	TSS1500-island	chr18:76737005-76741244	NA	NA	high-CpG:74840383-74841022
cg05090695	0.249526	0.371045	16.3633	4.13806e-48	1.28076e-46	97.7929	0.454394	0.204868	-0.249526	11	2907670	F	I	CDKN1C	TSS1500	island	TSS1500-island	chr11:2907308-2907675	NA	NA			rs55812657
cg12887840	0.232565	0.742148	16.3628	4.16182e-48	1.28792e-46	97.7872	0.819831	0.587266	-0.232565	6	11218486	R	II	NEDD9	Body	opensea	Body-opensea		NA	TRUE
cg20657864	0.210201	0.803046	16.3607	4.25389e-48	1.31582e-46	97.7654	0.873259	0.663057	-0.210201	8	142248258	F	I		IGR	opensea	IGR-opensea		NA	NA
cg18121224	0.261083	0.559861	16.354	4.56799e-48	1.41097e-46	97.6943	0.64707	0.385987	-0.261083	5	176559563	R	I	NSD1	TSS1500	island	TSS1500-island	chr5:176558852-176561652	NA	NA
cg02049405	0.241692	0.35503	16.3515	4.68666e-48	1.44708e-46	97.6687	0.435762	0.19407	-0.241692	6	30095265	R	I		IGR	island	IGR-island	chr6:30095173-30095610	NA	NA
cg09442654	0.281744	0.217602	16.3395	5.31755e-48	1.6382e-46	97.5427	0.311713	0.0299687	-0.281744	8	53477881	R	I	FAM150A	5'UTR	island	5'UTR-island	chr8:53477544-53478627	NA	NA
cg00872726	0.203714	0.210842	16.3382	5.39001e-48	1.66015e-46	97.5291	0.278888	0.0751744	-0.203714	14	97499908	F	I		IGR	island	IGR-island	chr14:97499605-97500176	NA	NA
cg13313047	0.204892	0.707991	16.3242	6.24957e-48	1.91989e-46	97.3815	0.776431	0.571539	-0.204892	18	20735648	F	I	CABLES1	Body	opensea	Body-opensea		NA	TRUE		rs79864865
cg15792134	0.296927	0.712847	16.32	6.52785e-48	2.00373e-46	97.338	0.812029	0.515103	-0.296927	6	169051418	R	I	SMOC2	Body	opensea	Body-opensea		NA	NA
cg14533068	0.265866	0.454602	16.3189	6.6082e-48	2.02779e-46	97.3258	0.543409	0.277543	-0.265866	6	158507953	F	I	SYNJ2	Body	island	Body-island	chr6:158507719-158508126	NA	TRUE		rs2296506
cg17714025	0.209531	0.170987	16.3145	6.91776e-48	2.12042e-46	97.2801	0.240977	0.0314456	-0.209531	11	30038619	R	I	KCNA4	TSS200	island	TSS200-island	chr11:30038522-30038823	TRUE	NA
cg07904475	0.274742	0.646655	16.3111	7.16759e-48	2.19487e-46	97.2447	0.738427	0.463685	-0.274742	4	151500931	F	II	LRBA	Body	island	Body-island	chr4:151500763-151501299	NA	TRUE
cg19792599	0.239514	0.18391	16.3085	7.37087e-48	2.25595e-46	97.2168	0.263915	0.0244012	-0.239514	11	125774406	R	I	DDX25	5'UTR	island	5'UTR-island	chr11:125774292-125774584	NA	NA	high-CpG:125279612-125279618
cg02852670	0.259362	0.266515	16.3083	7.38206e-48	2.25921e-46	97.2153	0.353149	0.0937875	-0.259362	14	20903410	F	I	KLHL33	5'UTR	island	5'UTR-island	chr14:20903395-20903720	NA	TRUE
cg19728345	0.249603	0.488194	16.3015	7.93014e-48	2.42335e-46	97.1438	0.571568	0.321966	-0.249603	5	1394320	R	I	SLC6A3	3'UTR	opensea	3'UTR-opensea		NA	NA
cg25497530	0.21198	0.760134	16.2994	8.10613e-48	2.47603e-46	97.1219	0.830942	0.618961	-0.21198	7	158059944	R	I	PTPRN2	Body	shore	Body-shore	chr7:158060894-158061100	NA	NA
cg17034390	0.285324	0.297076	16.285	9.43256e-48	2.87437e-46	96.9707	0.392383	0.107059	-0.285324	6	30095326	R	I		IGR	island	IGR-island	chr6:30095173-30095610	NA	NA
cg27615388	0.238016	0.199644	16.2823	9.71037e-48	2.95685e-46	96.9417	0.279148	0.0411319	-0.238016	5	63257092	R	I	HTR1A	1stExon	island	1stExon-island	chr5:63256548-63257886	NA	NA
cg14830003	0.225967	0.323267	16.2666	1.14512e-47	3.47794e-46	96.7771	0.398746	0.172779	-0.225967	1	38022657	R	I	DNALI1	1stExon	island	1stExon-island	chr1:38022452-38022719	TRUE	NA
cg27272679	0.281429	0.460932	16.2626	1.19367e-47	3.62195e-46	96.7357	0.554938	0.273509	-0.281429	8	65294635	R	I		IGR	shelf	IGR-shelf	chr8:65290108-65290946	TRUE	NA
cg20785796	0.222703	0.59417	16.2523	1.33014e-47	4.02565e-46	96.6277	0.668559	0.445856	-0.222703	2	200326721	R	I	SATB2	TSS1500	island	TSS1500-island	chr2:200320502-200329681	NA	NA
cg11217960	0.229857	0.554789	16.2487	1.38147e-47	4.17763e-46	96.5899	0.631568	0.401711	-0.229857	12	208693	F	I	IQSEC3	Body	opensea	Body-opensea		NA	TRUE
cg16725948	0.231627	0.36683	16.2463	1.41719e-47	4.28408e-46	96.5644	0.4442	0.212574	-0.231627	14	90167635	F	I		IGR	shore	IGR-shore	chr14:90167782-90168352	NA	NA		rs2896115
cg01744331	0.227846	0.453983	16.2453	1.43218e-47	4.32813e-46	96.5539	0.530091	0.302244	-0.227846	11	2722358	F	I	KCNQ1OT1	TSS1500	shore	TSS1500-shore	chr11:2720410-2722087	NA	NA
cg13917560	0.260819	0.538617	16.2364	1.57299e-47	4.74464e-46	96.4603	0.625738	0.364919	-0.260819	7	157372255	F	I	PTPRN2	Body	shelf	Body-shelf	chr7:157369120-157369394	NA	NA		rs10243931
cg07786995	0.205459	0.774649	16.2279	1.71848e-47	5.17288e-46	96.3721	0.843278	0.637819	-0.205459	1	162114714	R	I	NOS1AP	Body	opensea	Body-opensea		NA	TRUE		rs73026924
cg20079298	0.269993	0.39093	16.2277	1.72204e-47	5.18283e-46	96.37	0.481115	0.211122	-0.269993	15	40572326	F	I		IGR	island	IGR-island	chr15:40572078-40572758	NA	TRUE
cg13764778	0.225194	0.405293	16.2238	1.79392e-47	5.39524e-46	96.3292	0.480514	0.255321	-0.225194	17	48546503	F	I	CHAD	TSS1500	island	TSS1500-island	chr17:48545570-48546900	NA	TRUE
cg24852442	0.200435	0.482084	16.2236	1.79913e-47	5.41051e-46	96.3263	0.549035	0.348601	-0.200435	11	76903134	R	I	MYO7A	Body	opensea	Body-opensea		TRUE	NA
cg08926365	0.29609	0.558206	16.2235	1.80044e-47	5.41407e-46	96.3256	0.657109	0.361019	-0.29609	6	112007564	R	II	FYN	Body	opensea	Body-opensea		NA	TRUE
cg19735250	0.265787	0.569531	16.22	1.86775e-47	5.61116e-46	96.2889	0.658311	0.392524	-0.265787	17	43318610	R	I	FMNL1	Body	island	Body-island	chr17:43318429-43319243	TRUE	TRUE
cg26115633	0.285906	0.271156	16.2169	1.93028e-47	5.79521e-46	96.2561	0.366657	0.0807506	-0.285906	10	129535893	F	I	FOXI2	1stExon	island	1stExon-island	chr10:129534410-129537366	NA	NA
cg23781276	0.220248	0.629103	16.215	1.96791e-47	5.90602e-46	96.2368	0.702673	0.482424	-0.220248	10	134978122	F	I	KNDC1	Body	island	Body-island	chr10:134977930-134978148	NA	NA
cg06516502	0.326366	0.542881	16.2083	2.11104e-47	6.325e-46	96.1667	0.651896	0.325531	-0.326366	22	28035175	R	I		IGR	island	IGR-island	chr22:28034987-28035310	NA	NA
cg05664938	0.226191	0.86956	16.2074	2.13162e-47	6.38481e-46	96.1571	0.945115	0.718924	-0.226191	5	53915380	R	II		IGR	opensea	IGR-opensea		NA	TRUE
cg17547742	0.347212	0.538263	16.2034	2.22319e-47	6.64943e-46	96.1151	0.654242	0.30703	-0.347212	11	985589	R	II	AP2A2	Body	opensea	Body-opensea		NA	NA
cg13725340	0.270264	0.637256	16.2007	2.28758e-47	6.83608e-46	96.0866	0.727532	0.457269	-0.270264	9	135432492	R	I	C9orf171	Body	opensea	Body-opensea		NA	NA
cg22761176	0.219239	0.402988	16.1966	2.38793e-47	7.1313e-46	96.0438	0.47622	0.256981	-0.219239	2	173539542	R	I		IGR	opensea	IGR-opensea		NA	TRUE
cg27447219	0.201973	0.674245	16.1913	2.52413e-47	7.52552e-46	95.9884	0.74171	0.539737	-0.201973	13	99174373	R	I	STK24	Body	opensea	Body-opensea		NA	TRUE
cg13912311	0.217717	0.293905	16.1843	2.7154e-47	8.08117e-46	95.9155	0.366629	0.148912	-0.217717	9	127265348	F	I	NR5A1	Body	island	Body-island	chr9:127265170-127267659	NA	NA
cg13346441	0.267444	0.687417	16.1825	2.76849e-47	8.2356e-46	95.8962	0.776751	0.509307	-0.267444	22	18231586	R	I	BID	Body	island	Body-island	chr22:18231405-18231606	NA	NA
cg07519816	0.274182	0.200311	16.1784	2.88982e-47	8.58973e-46	95.8534	0.291896	0.0177144	-0.274182	18	53447596	F	I		IGR	island	IGR-island	chr18:53447074-53447842	TRUE	NA	high-CpG:51598575-51598644
cg05663453	0.217359	0.803012	16.1774	2.92013e-47	8.6792e-46	95.843	0.875617	0.658258	-0.217359	1	22782452	R	II	ZBTB40	5'UTR	shelf	5'UTR-shelf	chr1:22778236-22778817	NA	NA
cg07416664	0.274186	0.413969	16.1714	3.11087e-47	9.2328e-46	95.7798	0.505556	0.231369	-0.274186	22	38221485	F	I	GALR3	3'UTR	island	3'UTR-island	chr22:38220589-38221619	TRUE	NA			rs8137984
cg02446647	0.21954	0.254224	16.1512	3.84302e-47	1.13551e-45	95.5689	0.327557	0.108017	-0.21954	6	133562101	R	I	EYA4	TSS1500	island	TSS1500-island	chr6:133562086-133563586	TRUE	NA
cg10224600	0.27106	0.38941	16.1454	4.08416e-47	1.20564e-45	95.5082	0.479952	0.208892	-0.27106	17	43975063	F	I	MAPT	5'UTR	shore	5'UTR-shore	chr17:43971410-43975040	NA	NA		rs34347173
cg09907509	0.24927	0.248842	16.1422	4.22538e-47	1.24634e-45	95.4743	0.332106	0.0828356	-0.24927	13	37248244	F	I	C13orf36	5'UTR	island	5'UTR-island	chr13:37247949-37248463	NA	NA
cg22365240	0.238159	0.346873	16.14	4.32379e-47	1.27473e-45	95.4513	0.426426	0.188266	-0.238159	2	105374995	R	I		IGR	opensea	IGR-opensea		NA	NA
cg04209913	0.296832	0.445409	16.1331	4.64748e-47	1.36811e-45	95.3793	0.544559	0.247727	-0.296832	5	37836246	R	I	GDNF	TSS1500	shore	TSS1500-shore	chr5:37836747-37840726	NA	NA
cg26814987	0.30789	0.410723	16.1331	4.64791e-47	1.36814e-45	95.3792	0.513567	0.205677	-0.30789	12	124773668	F	I	FAM101A	TSS200	opensea	TSS200-opensea		NA	TRUE		rs11834869
cg14633742	0.286728	0.629648	16.1302	4.7935e-47	1.40999e-45	95.3484	0.725423	0.438695	-0.286728	9	98032587	F	II	FANCC	5'UTR	opensea	5'UTR-opensea		NA	NA
cg26477792	0.208129	0.398069	16.1233	5.14912e-47	1.51179e-45	95.277	0.467591	0.259461	-0.208129	6	30095277	F	I		IGR	island	IGR-island	chr6:30095173-30095610	NA	NA
cg14496753	0.267622	0.565078	16.1215	5.24951e-47	1.54083e-45	95.2577	0.654471	0.386849	-0.267622	9	124979184	F	I	LHX6	Body	shore	Body-shore	chr9:124979329-124979599	NA	NA		rs13301816
cg16198468	0.218559	0.801254	16.1198	5.34439e-47	1.56812e-45	95.2398	0.874259	0.6557	-0.218559	10	76708051	F	II	MYST4	Body	opensea	Body-opensea		NA	TRUE
cg26638505	0.220131	0.364245	16.1196	5.35539e-47	1.57123e-45	95.2378	0.437775	0.217644	-0.220131	2	31806183	R	I	SRD5A2	TSS200	island	TSS200-island	chr2:31805293-31806403	NA	NA
cg04224064	0.271434	0.255974	16.1187	5.40738e-47	1.58592e-45	95.2281	0.346641	0.0752069	-0.271434	14	36992233	R	I		IGR	island	IGR-island	chr14:36991594-36992488	NA	NA
cg13842421	0.20681	0.49607	16.1153	5.59947e-47	1.64121e-45	95.1933	0.565151	0.358341	-0.20681	12	131488414	F	I	GPR133	Body	shore	Body-shore	chr12:131488696-131488975	NA	NA
cg03126579	0.282781	0.288235	16.1058	6.18861e-47	1.80887e-45	95.0935	0.382692	0.0999112	-0.282781	19	3822189	F	I	ZFR2	Body	island	Body-island	chr19:3821974-3822278	TRUE	NA
cg02879438	0.213532	0.8554	16.1046	6.26552e-47	1.83097e-45	95.0812	0.926726	0.713194	-0.213532	13	113425003	R	I	ATP11A	Body	island	Body-island	chr13:113424898-113425105	NA	TRUE
cg11210878	0.2567	0.493793	16.103	6.37454e-47	1.86177e-45	95.0639	0.579538	0.322838	-0.2567	11	62689065	F	I	CHRM1	TSS200	shore	TSS200-shore	chr11:62690974-62691488	TRUE	TRUE	low-CpG:62445394-62445711	rs75563803
cg04894619	0.21923	0.184291	16.1013	6.48835e-47	1.89434e-45	95.0463	0.257521	0.0382906	-0.21923	3	179754615	R	I	PEX5L	TSS200	island	TSS200-island	chr3:179754520-179755245	TRUE	TRUE
cg25334934	0.303606	0.630981	16.0995	6.60731e-47	1.92757e-45	95.0282	0.732394	0.428788	-0.303606	2	121269348	R	I		IGR	opensea	IGR-opensea		NA	TRUE
cg10528576	0.315822	0.446349	16.0936	7.02934e-47	2.04765e-45	94.9664	0.551842	0.236021	-0.315822	14	101192913	R	I	DLK1	TSS1500	island	TSS1500-island	chr14:101192851-101193499	NA	NA
cg22238122	0.305574	0.592025	16.0844	7.7472e-47	2.25145e-45	94.8693	0.694096	0.388521	-0.305574	1	164546143	R	II	PBX1	Body	shore	Body-shore	chr1:164545540-164545917	NA	NA
cg10739556	0.278385	0.383379	16.0844	7.74752e-47	2.25145e-45	94.8693	0.476368	0.197983	-0.278385	7	27192056	R	I		IGR	shore	IGR-shore	chr7:27190274-27191115	NA	NA
cg20507742	0.248541	0.756881	16.0828	7.87451e-47	2.28722e-45	94.8531	0.839901	0.59136	-0.248541	14	22966633	F	II		IGR	opensea	IGR-opensea		NA	NA		rs909077
cg04961235	0.208075	0.293806	16.0801	8.09747e-47	2.35132e-45	94.8252	0.36331	0.155234	-0.208075	7	4901628	F	I	PAPOLB	TSS200	island	TSS200-island	chr7:4901336-4901753	NA	NA
cg00593900	0.272463	0.233799	16.0741	8.62631e-47	2.50119e-45	94.7621	0.324809	0.0523462	-0.272463	19	10206746	R	I	ANGPTL6	Body	island	Body-island	chr19:10206624-10207351	NA	TRUE
cg14058476	0.202055	0.285695	16.0646	9.5254e-47	2.75587e-45	94.6632	0.353187	0.151133	-0.202055	14	24835609	R	I	NFATC4	TSS1500	shore	TSS1500-shore	chr14:24835810-24836220	NA	NA
cg21490444	0.240515	0.661627	16.0646	9.5322e-47	2.75765e-45	94.6624	0.741966	0.501451	-0.240515	5	171095097	R	I		IGR	opensea	IGR-opensea		TRUE	TRUE
cg21498785	0.229205	0.67303	16.0583	1.01755e-46	2.93941e-45	94.5973	0.749591	0.520386	-0.229205	4	686870	F	I		IGR	shelf	IGR-shelf	chr4:682724-683079	NA	NA
cg21334513	0.325318	0.379486	16.0569	1.03287e-46	2.98347e-45	94.5824	0.488152	0.162834	-0.325318	6	30095248	R	I		IGR	island	IGR-island	chr6:30095173-30095610	NA	NA
cg00395579	0.262487	0.561763	16.0493	1.11855e-46	3.22372e-45	94.5029	0.649441	0.386954	-0.262487	8	103243598	R	II	RRM2B	Body	opensea	Body-opensea		NA	TRUE
cg11070172	0.213403	0.813631	16.0476	1.138e-46	3.27797e-45	94.4856	0.884914	0.671511	-0.213403	14	23586812	R	I	CEBPE	Body	opensea	Body-opensea		NA	NA
cg24935332	0.22843	0.347799	16.04	1.23325e-46	3.54712e-45	94.4054	0.424101	0.195671	-0.22843	11	31846819	R	I		IGR	shore	IGR-shore	chr11:31847132-31847958	NA	NA
cg12940822	0.252186	0.189487	16.0388	1.24837e-46	3.58959e-45	94.3933	0.273724	0.0215387	-0.252186	5	127873397	R	I	FBN2	1stExon	island	1stExon-island	chr5:127872563-127874945	TRUE	NA
cg09168797	0.216934	0.856764	16.0384	1.25403e-46	3.60512e-45	94.3888	0.929227	0.712293	-0.216934	5	125800797	F	II	GRAMD3	Body	opensea	Body-opensea		NA	NA		rs6595711	rs76633653
cg03532926	0.280013	0.231957	16.03	1.36867e-46	3.92703e-45	94.3015	0.32549	0.0454763	-0.280013	7	153584839	R	I	DPP6	Body	island	Body-island	chr7:153583317-153585666	NA	NA
cg07123182	0.208616	0.537824	16.0287	1.38669e-46	3.97818e-45	94.2884	0.607508	0.398891	-0.208616	11	2722391	F	I	KCNQ1OT1	TSS1500	shore	TSS1500-shore	chr11:2720410-2722087	NA	NA
cg08526991	0.222828	0.298974	16.0132	1.63188e-46	4.66182e-45	94.126	0.373405	0.150577	-0.222828	2	5831394	R	I	SOX11	TSS1500	island	TSS1500-island	chr2:5831187-5831413	NA	NA
cg24006721	0.229738	0.274551	16.0098	1.69131e-46	4.83024e-45	94.0903	0.35129	0.121552	-0.229738	1	25258225	F	I	RUNX3	TSS1500	island	TSS1500-island	chr1:25255527-25259005	NA	NA		rs3116868
cg17542408	0.243552	0.53484	16.0081	1.72151e-46	4.91412e-45	94.0726	0.616194	0.372641	-0.243552	11	78673100	F	I	ODZ4	Body	island	Body-island	chr11:78673007-78673213	NA	TRUE
cg12516359	0.27404	0.420332	16.0054	1.76982e-46	5.04749e-45	94.045	0.511869	0.237829	-0.27404	11	17717280	R	I		IGR	shore	IGR-shore	chr11:17717505-17717767	NA	TRUE
cg22507154	0.222298	0.622787	16.0039	1.79815e-46	5.12686e-45	94.0292	0.697041	0.474743	-0.222298	1	91185233	R	I		IGR	island	IGR-island	chr1:91185156-91185577	NA	NA
cg21913888	0.219173	0.268112	15.9983	1.90693e-46	5.43099e-45	93.9705	0.341322	0.122149	-0.219173	19	50084626	R	I	PRRG2	1stExon	shore	1stExon-shore	chr19:50083757-50083986	NA	NA
cg06664357	0.202919	0.473226	15.9954	1.96529e-46	5.59296e-45	93.9405	0.541007	0.338088	-0.202919	19	39993390	F	I	DLL3	Body	island	Body-island	chr19:39993357-39993765	NA	NA		rs2278440
cg20504791	0.237721	0.386107	15.9909	2.06061e-46	5.86021e-45	93.8932	0.465513	0.227792	-0.237721	20	22562478	R	I	FOXA2	3'UTR	shore	3'UTR-shore	chr20:22562736-22566104	NA	NA
cg00921266	0.296741	0.380911	15.9905	2.06843e-46	5.88122e-45	93.8894	0.480031	0.18329	-0.296741	7	27153663	R	I	HOXA3	5'UTR	shore	5'UTR-shore	chr7:27154999-27155426	TRUE	NA
cg25032595	0.241385	0.523713	15.985	2.1917e-46	6.224e-45	93.8317	0.604343	0.362957	-0.241385	13	96204978	R	I	CLDN10	5'UTR	island	5'UTR-island	chr13:96204691-96205496	TRUE	NA	high-CpG:95002899-95002984
cg04251368	0.206974	0.181966	15.9754	2.42199e-46	6.86852e-45	93.732	0.251101	0.0441269	-0.206974	11	2890587	R	I	KCNQ1DN	TSS1500	island	TSS1500-island	chr11:2890388-2891337	NA	NA
cg09257635	0.271209	0.416274	15.9751	2.42934e-46	6.88793e-45	93.729	0.506866	0.235657	-0.271209	1	228346181	R	I	GJC2	Body	island	Body-island	chr1:228345377-228346700	NA	NA	high-CpG:226412804-226412805
cg04111071	0.234928	0.200446	15.9715	2.5236e-46	7.14832e-45	93.691	0.278919	0.0439913	-0.234928	7	19813299	R	I	TMEM196	TSS1500	shore	TSS1500-shore	chr7:19812569-19813005	NA	NA
cg13525071	0.233459	0.517098	15.9703	2.55499e-46	7.23423e-45	93.6786	0.59508	0.361621	-0.233459	6	475375	F	I		IGR	opensea	IGR-opensea		NA	NA
cg03156170	0.306691	0.508861	15.9697	2.57166e-46	7.27995e-45	93.6721	0.611305	0.304613	-0.306691	17	55673870	F	I	MSI2	Body	opensea	Body-opensea		NA	TRUE		rs76713176
cg07411620	0.294725	0.295693	15.9634	2.74541e-46	7.75743e-45	93.6069	0.39414	0.099415	-0.294725	2	176948759	R	I	EVX2	TSS200	shore	TSS200-shore	chr2:176949511-176949795	NA	NA
cg21961149	0.302597	0.609061	15.9608	2.8232e-46	7.97287e-45	93.579	0.710137	0.40754	-0.302597	15	37396505	R	II		IGR	shelf	IGR-shelf	chr15:37392601-37392829	NA	NA
cg11379081	0.266164	0.312663	15.9519	3.09599e-46	8.7277e-45	93.487	0.40157	0.135406	-0.266164	1	209405050	F	I		IGR	island	IGR-island	chr1:209404845-209405473	NA	NA
cg23217512	0.217783	0.196764	15.9505	3.14333e-46	8.85812e-45	93.4719	0.269509	0.0517269	-0.217783	15	70877866	R	I		IGR	island	IGR-island	chr15:70877380-70877958	TRUE	TRUE
cg25614094	0.293081	0.233509	15.9444	3.34932e-46	9.42446e-45	93.4085	0.331406	0.038325	-0.293081	8	54164374	F	I	OPRK1	TSS200	island	TSS200-island	chr8:54163303-54164443	NA	NA
cg23359665	0.232331	0.279192	15.9434	3.38529e-46	9.52501e-45	93.3979	0.356797	0.124466	-0.232331	6	32120907	R	I	PPT2	TSS1500	shore	TSS1500-shore	chr6:32121829-32122529	NA	TRUE
cg14166948	0.216599	0.524963	15.9399	3.51117e-46	9.87315e-45	93.3614	0.597313	0.380714	-0.216599	1	1099563	F	I		IGR	island	IGR-island	chr1:1098043-1100584	NA	NA
cg02017926	0.268271	0.497513	15.9381	3.57613e-46	1.00524e-44	93.3431	0.587123	0.318852	-0.268271	12	123754328	R	I	CDK2AP1	Body	island	Body-island	chr12:123754049-123754373	NA	NA
cg23129930	0.212075	0.461258	15.9341	3.73198e-46	1.04812e-44	93.3006	0.532097	0.320022	-0.212075	7	27186993	F	I	HOXA6	1stExon	island	1stExon-island	chr7:27186927-27187692	TRUE	NA		rs62454418
cg01301382	0.311372	0.315391	15.9333	3.76061e-46	1.05587e-44	93.293	0.419399	0.108027	-0.311372	18	15198067	R	I		IGR	island	IGR-island	chr18:15197650-15198309	NA	NA
cg10316525	0.269268	0.486229	15.9311	3.85058e-46	1.08062e-44	93.2694	0.576172	0.306904	-0.269268	15	40572137	F	I		IGR	island	IGR-island	chr15:40572078-40572758	NA	TRUE
cg27441225	0.239554	0.367911	15.9222	4.22241e-46	1.18271e-44	93.1774	0.447929	0.208374	-0.239554	12	54422350	F	I	HOXC4	5'UTR	shore	5'UTR-shore	chr12:54423427-54423712	TRUE	NA		rs75114216
cg10552126	0.210309	0.171938	15.9188	4.378e-46	1.22455e-44	93.1413	0.242187	0.0318781	-0.210309	7	154002064	R	I	DPP6	TSS1500	island	TSS1500-island	chr7:154001964-154002281	NA	TRUE
cg20095851	0.229143	0.733711	15.9188	4.37865e-46	1.22465e-44	93.1411	0.810251	0.581108	-0.229143	12	6486701	F	I	SCNN1A	TSS200	opensea	TSS200-opensea		NA	TRUE
cg10274108	0.208989	0.560908	15.9149	4.55803e-46	1.27395e-44	93.1011	0.630717	0.421727	-0.208989	4	38082931	R	I	TBC1D1	Body	opensea	Body-opensea		NA	NA
cg03593578	0.221763	0.38828	15.914	4.60061e-46	1.28551e-44	93.0918	0.462355	0.240592	-0.221763	2	45028225	F	I		IGR	shore	IGR-shore	chr2:45028955-45029318	NA	NA
cg02388453	0.251433	0.707794	15.9045	5.08377e-46	1.41772e-44	92.9922	0.79178	0.540347	-0.251433	15	37084662	R	I	C15orf41	Body	opensea	Body-opensea		NA	TRUE
cg18322569	0.325608	0.260371	15.8941	5.66424e-46	1.5763e-44	92.8843	0.369133	0.0435256	-0.325608	1	91182777	F	I	BARHL2	5'UTR	island	5'UTR-island	chr1:91182509-91182857	NA	NA
cg20859731	0.22378	0.219256	15.884	6.29357e-46	1.74813e-44	92.7792	0.294005	0.0702256	-0.22378	20	36226820	F	I		IGR	island	IGR-island	chr20:36226617-36226841	NA	TRUE
cg23018092	0.20324	0.159515	15.874	6.98786e-46	1.93798e-44	92.6747	0.227403	0.0241638	-0.20324	5	126626364	F	I	MEGF10	TSS200	island	TSS200-island	chr5:126626053-126626901	TRUE	TRUE
cg01205935	0.278451	0.585764	15.8727	7.07987e-46	1.96323e-44	92.6617	0.678775	0.400324	-0.278451	13	99737585	F	II	DOCK9	Body	shore	Body-shore	chr13:99738331-99740225	NA	NA
cg17044356	0.229416	0.509937	15.8667	7.53763e-46	2.08764e-44	92.5992	0.586569	0.357153	-0.229416	17	7758228	R	I	TMEM88	TSS200	shore	TSS200-shore	chr17:7758607-7758980	NA	NA
cg05578840	0.235588	0.347094	15.8656	7.62743e-46	2.11166e-44	92.5874	0.425788	0.190199	-0.235588	5	76934327	F	I	OTP	Body	shore	Body-shore	chr5:76934581-76935296	NA	TRUE		rs35976259
cg01514538	0.225166	0.447493	15.8637	7.78214e-46	2.15363e-44	92.5673	0.522705	0.297539	-0.225166	1	2980380	F	I	FLJ42875	Body	island	Body-island	chr1:2979275-2980758	NA	NA
cg04612444	0.211956	0.164482	15.8634	7.8049e-46	2.15978e-44	92.5644	0.235282	0.0233262	-0.211956	8	57358713	R	I	PENK	5'UTR	island	5'UTR-island	chr8:57358126-57359415	NA	NA
cg14466759	0.234277	0.782474	15.8632	7.82149e-46	2.16423e-44	92.5623	0.860729	0.626452	-0.234277	7	101518899	F	II	CUX1	Body	opensea	Body-opensea		NA	TRUE
cg25884711	0.235685	0.456963	15.852	8.78818e-46	2.42829e-44	92.446	0.535689	0.300004	-0.235685	7	24323840	F	I	NPY	5'UTR	island	5'UTR-island	chr7:24323558-24325080	NA	NA		rs2390965
cg09920172	0.305938	0.433752	15.8395	1.00132e-45	2.75736e-44	92.3158	0.535944	0.230006	-0.305938	19	3870806	R	I		IGR	island	IGR-island	chr19:3870788-3871043	NA	NA
cg20152430	0.24944	0.670719	15.8352	1.04698e-45	2.8806e-44	92.2713	0.75404	0.5046	-0.24944	17	46641504	F	I	HOXB3	5'UTR	shore	5'UTR-shore	chr17:46641534-46642110	TRUE	NA
cg11679455	0.237458	0.625272	15.8332	1.06917e-45	2.94008e-44	92.2504	0.70459	0.467132	-0.237458	10	8100761	F	I	GATA3	Body	island	Body-island	chr10:8100384-8100768	NA	TRUE		rs28395792
cg24613080	0.247663	0.207017	15.8266	1.14575e-45	3.14711e-44	92.1814	0.289744	0.0420806	-0.247663	17	32484035	R	I	ACCN1	TSS1500	island	TSS1500-island	chr17:32484007-32484280	NA	TRUE
cg06066587	0.269479	0.661749	15.8258	1.15508e-45	3.17168e-44	92.1733	0.751763	0.482284	-0.269479	16	49448678	R	I		IGR	opensea	IGR-opensea		NA	NA
cg01854776	0.230465	0.801787	15.8205	1.22012e-45	3.3458e-44	92.1186	0.878769	0.648304	-0.230465	2	235904366	R	I	SH3BP4	5'UTR	opensea	5'UTR-opensea		NA	TRUE
cg16768018	0.264147	0.211742	15.8156	1.2849e-45	3.52041e-44	92.067	0.299974	0.0358275	-0.264147	3	147108843	R	I	ZIC4	Body	island	Body-island	chr3:147108511-147111703	NA	NA
cg11478200	0.276814	0.411513	15.8067	1.40966e-45	3.85582e-44	91.9746	0.503977	0.227163	-0.276814	6	1608667	F	I		IGR	island	IGR-island	chr6:1604606-1615866	NA	NA		rs35792702
cg02388378	0.276757	0.388198	15.8022	1.47665e-45	4.03558e-44	91.9282	0.480643	0.203886	-0.276757	16	54968727	F	I		IGR	shore	IGR-shore	chr16:54970301-54972846	NA	NA
cg24884142	0.211067	0.293533	15.8017	1.48513e-45	4.05823e-44	91.9225	0.364035	0.152969	-0.211067	1	119532056	F	I	TBX15	1stExon	island	1stExon-island	chr1:119531991-119532196	NA	TRUE		rs75870087
cg21354781	0.229324	0.569097	15.8014	1.48925e-45	4.06894e-44	91.9198	0.645697	0.416374	-0.229324	6	164029556	F	I		IGR	opensea	IGR-opensea		NA	NA			rs36055117
cg09799983	0.307133	0.275436	15.8007	1.49964e-45	4.09652e-44	91.9128	0.378027	0.0708944	-0.307133	2	38301756	R	I	CYP1B1	Body	island	Body-island	chr2:38301276-38304518	NA	NA
cg27357918	0.291815	0.450181	15.797	1.56004e-45	4.25869e-44	91.8734	0.547656	0.255841	-0.291815	4	645256	R	I	PDE6B	Body	island	Body-island	chr4:645236-645579	NA	NA
cg27436259	0.204631	0.466071	15.7965	1.56689e-45	4.2771e-44	91.8691	0.534424	0.329793	-0.204631	16	31147017	R	I	PRSS8	1stExon	opensea	1stExon-opensea		TRUE	NA	low-CpG:31054493-31054599
cg21809927	0.271629	0.496336	15.7963	1.57023e-45	4.28537e-44	91.8669	0.587068	0.315439	-0.271629	6	30079265	R	I	TRIM31	Body	opensea	Body-opensea		NA	NA
cg21692450	0.203172	0.31826	15.7928	1.62954e-45	4.4437e-44	91.8299	0.386125	0.182953	-0.203172	1	46940325	R	I		IGR	island	IGR-island	chr1:46940236-46940437	NA	NA
cg09657114	0.219808	0.724677	15.7742	1.97777e-45	5.37626e-44	91.6367	0.798099	0.578291	-0.219808	15	62853598	R	II		IGR	opensea	IGR-opensea		NA	TRUE	low-CpG:60640874-60640896
cg10244666	0.280716	0.516483	15.7715	2.03371e-45	5.52503e-44	91.6089	0.610251	0.329535	-0.280716	11	32421808	F	I	WT1	Body	opensea	Body-opensea		NA	NA		rs5030259
cg25773262	0.219528	0.348586	15.7697	2.07172e-45	5.62424e-44	91.5904	0.421915	0.202386	-0.219528	1	156616855	F	I	BCAN	Body	island	Body-island	chr1:156616553-156616946	NA	NA		rs17850453
cg26667091	0.262244	0.624806	15.7678	2.11411e-45	5.73516e-44	91.5702	0.712403	0.450159	-0.262244	11	65352232	R	II	EHBP1L1	Body	island	Body-island	chr11:65352231-65353134	TRUE	NA
cg19066391	0.205682	0.563693	15.7672	2.12654e-45	5.76699e-44	91.5644	0.632397	0.426715	-0.205682	3	49203973	F	I	CCDC71	TSS200	shore	TSS200-shore	chr3:49203285-49203820	NA	NA
cg10350880	0.251317	0.724846	15.7664	2.14386e-45	5.81205e-44	91.5563	0.808793	0.557476	-0.251317	7	100423220	F	I	EPHB4	Body	shore	Body-shore	chr7:100424424-100425626	NA	NA		rs2437103
cg15622158	0.265296	0.614258	15.7534	2.45666e-45	6.64475e-44	91.4204	0.702874	0.437578	-0.265296	1	26504019	R	I	CNKSR1	Body	opensea	Body-opensea		TRUE	TRUE			rs61177191
cg04872675	0.225292	0.462742	15.7501	2.54055e-45	6.86537e-44	91.3869	0.537996	0.312704	-0.225292	12	108983234	F	I		IGR	opensea	IGR-opensea		NA	TRUE
cg17737681	0.207536	0.251543	15.7483	2.58831e-45	6.99077e-44	91.3683	0.320866	0.113331	-0.207536	2	172952136	R	I	DLX1	Body	island	Body-island	chr2:172951289-172952159	NA	TRUE
cg12915892	0.261715	0.347278	15.745	2.68016e-45	7.2322e-44	91.3335	0.434698	0.172983	-0.261715	2	134024093	R	I	NCKAP5	Body	island	Body-island	chr2:134023947-134024467	TRUE	NA
cg09397246	0.225397	0.432915	15.7447	2.68703e-45	7.25026e-44	91.331	0.508204	0.282807	-0.225397	15	91427361	F	I	FES	TSS1500	shore	TSS1500-shore	chr15:91427540-91427905	TRUE	NA
cg03994318	0.258207	0.191692	15.7376	2.89501e-45	7.80176e-44	91.2566	0.27794	0.0197331	-0.258207	13	109147921	R	I		IGR	island	IGR-island	chr13:109147798-109149019	NA	NA
cg16190209	0.222025	0.885114	15.7303	3.12137e-45	8.3964e-44	91.1815	0.959277	0.737252	-0.222025	7	107674461	R	II	LAMB4	Body	opensea	Body-opensea		NA	TRUE
cg18830118	0.233691	0.654285	15.7243	3.32563e-45	8.93363e-44	91.1182	0.732344	0.498653	-0.233691	20	35441192	F	II	C20orf117	Body	shelf	Body-shelf	chr20:35443916-35444587	NA	NA		rs71351045
cg07143083	0.222542	0.197601	15.7229	3.37225e-45	9.05651e-44	91.1043	0.271937	0.049395	-0.222542	7	70597921	F	I	WBSCR17	1stExon	island	1stExon-island	chr7:70596228-70598382	TRUE	NA
cg04154027	0.209914	0.300547	15.7217	3.41393e-45	9.16485e-44	91.0921	0.370664	0.16075	-0.209914	5	78985588	R	I	CMYA5	TSS200	opensea	TSS200-opensea		NA	TRUE	high-CpG:79021199-79021441
cg02737268	0.280945	0.499827	15.7198	3.48391e-45	9.34908e-44	91.0718	0.593671	0.312726	-0.280945	20	3780182	F	I	CDC25B	Body	shelf	Body-shelf	chr20:3776198-3776419	NA	TRUE			rs72478796
cg11831419	0.221926	0.769148	15.711	3.81779e-45	1.02264e-43	90.9805	0.843278	0.621352	-0.221926	13	76392745	R	II	LMO7	Body	opensea	Body-opensea		NA	TRUE
cg17514558	0.29395	0.393977	15.7107	3.82917e-45	1.02562e-43	90.9776	0.492165	0.198215	-0.29395	5	140621375	R	I	PCDHB19P	Body	island	Body-island	chr5:140620864-140621698	NA	NA
cg13267931	0.207908	0.194146	15.7101	3.85456e-45	1.03216e-43	90.971	0.263593	0.055685	-0.207908	7	101006308	F	I	EMID2	1stExon	island	1stExon-island	chr7:101005899-101007443	NA	NA
cg17970299	0.212218	0.272647	15.7086	3.91244e-45	1.04745e-43	90.9561	0.343534	0.131316	-0.212218	12	54772804	R	I	ZNF385A	Body	island	Body-island	chr12:54772687-54773028	NA	TRUE
cg10521153	0.221952	0.259069	15.7078	3.94694e-45	1.05655e-43	90.9473	0.333208	0.111256	-0.221952	1	91307077	F	I		IGR	opensea	IGR-opensea		NA	TRUE		rs79315946	rs34997604
cg16647921	0.313777	0.331532	15.7063	4.00798e-45	1.07261e-43	90.932	0.436342	0.122566	-0.313777	4	41867533	F	I		IGR	island	IGR-island	chr4:41867385-41867586	NA	NA		rs11945560
cg02657401	0.276899	0.247039	15.7045	4.08636e-45	1.09295e-43	90.9127	0.339531	0.0626319	-0.276899	19	22469223	F	I		IGR	shore	IGR-shore	chr19:22469367-22469687	NA	NA		rs808373
cg16919569	0.256498	0.344193	15.6804	5.2488e-45	1.39679e-43	90.6629	0.429871	0.173373	-0.256498	4	174452835	F	I	NBLA00301	Body	island	Body-island	chr4:174451828-174452962	NA	NA
cg13992402	0.209136	0.792161	15.6793	5.30662e-45	1.41136e-43	90.652	0.862019	0.652883	-0.209136	11	851048	R	II	TSPAN4	5'UTR	shore	5'UTR-shore	chr11:849087-850982	NA	NA
cg07387286	0.265869	0.34115	15.6731	5.6602e-45	1.50336e-43	90.5877	0.429958	0.164089	-0.265869	8	39172120	F	I	ADAM5P	TSS200	opensea	TSS200-opensea		NA	NA
cg07936950	0.219565	0.316987	15.6691	5.89958e-45	1.56513e-43	90.5463	0.390328	0.170763	-0.219565	2	172953134	F	I	DLX1	3'UTR	island	3'UTR-island	chr2:172952809-172953160	NA	NA		rs3821186
cg08239858	0.23866	0.370987	15.6654	6.13232e-45	1.62604e-43	90.5077	0.450706	0.212046	-0.23866	5	2739131	F	I		IGR	island	IGR-island	chr5:2738953-2741237	NA	NA
cg11413039	0.235341	0.190286	15.6561	6.75639e-45	1.78749e-43	90.411	0.268897	0.0335563	-0.235341	11	125774447	R	I	PUS3	TSS1500	island	TSS1500-island	chr11:125774292-125774584	NA	NA
cg14644001	0.263576	0.266093	15.6504	7.16943e-45	1.89507e-43	90.3518	0.354135	0.0905587	-0.263576	6	32116653	R	I	PRRT1	3'UTR	island	3'UTR-island	chr6:32116590-32117229	NA	NA
cg02605601	0.264665	0.746006	15.639	8.07216e-45	2.12959e-43	90.2335	0.834411	0.569747	-0.264665	10	3724557	R	I		IGR	opensea	IGR-opensea		NA	NA		rs11252022
cg18961681	0.244442	0.21275	15.6373	8.21624e-45	2.16732e-43	90.2159	0.2944	0.0499581	-0.244442	7	32467657	R	I		IGR	island	IGR-island	chr7:32467434-32467948	TRUE	TRUE
cg02344943	0.223299	0.190983	15.6311	8.75485e-45	2.3066e-43	90.1525	0.265571	0.0422725	-0.223299	5	49737236	F	I	EMB	TSS200	island	TSS200-island	chr5:49736607-49737300	TRUE	NA	high-CpG:49772595-49773028
cg07489502	0.301398	0.283178	15.6265	9.18914e-45	2.41839e-43	90.1042	0.383853	0.0824556	-0.301398	5	140811642	F	I	PCDHGA4	Body	island	Body-island	chr5:140810494-140812617	NA	NA
cg21762788	0.253539	0.357353	15.6246	9.37308e-45	2.46586e-43	90.0845	0.442042	0.188503	-0.253539	8	9756501	R	I		IGR	island	IGR-island	chr8:9756177-9756993	NA	TRUE
cg18273840	0.272966	0.241705	15.6217	9.65146e-45	2.53764e-43	90.0553	0.332884	0.0599175	-0.272966	5	45695643	R	I	HCN1	Body	island	Body-island	chr5:45695394-45696510	NA	NA
cg22534145	0.232435	0.209563	15.6171	1.01304e-44	2.66e-43	90.0069	0.287203	0.0547675	-0.232435	20	23015936	R	I	SSTR4	TSS200	island	TSS200-island	chr20:23015716-23016879	NA	NA
cg22438763	0.261956	0.304549	15.6164	1.02038e-44	2.67859e-43	89.9997	0.39205	0.130094	-0.261956	1	47900256	R	I	FOXD2	TSS1500	island	TSS1500-island	chr1:47899661-47900385	TRUE	NA
cg03773198	0.202582	0.577778	15.6086	1.10595e-44	2.89917e-43	89.9194	0.645446	0.442864	-0.202582	1	15653410	F	I	FHAD1	Body	opensea	Body-opensea		NA	NA
cg01285926	0.215923	0.525099	15.6052	1.14661e-44	3.00364e-43	89.8834	0.597224	0.381301	-0.215923	7	56242554	R	I		IGR	island	IGR-island	chr7:56242406-56243298	NA	NA
cg12560020	0.248769	0.284594	15.6031	1.17157e-44	3.06786e-43	89.8619	0.36769	0.118921	-0.248769	15	93823645	R	I		IGR	opensea	IGR-opensea		NA	TRUE			rs73452185
cg08222513	0.271116	0.542827	15.6	1.20968e-44	3.16505e-43	89.83	0.633388	0.362272	-0.271116	6	30079280	R	I	TRIM31	Body	opensea	Body-opensea		NA	NA
cg22752533	0.213364	0.25856	15.5983	1.23162e-44	3.22082e-43	89.812	0.32983	0.116466	-0.213364	20	44657948	F	I	SLC12A5	1stExon	island	1stExon-island	chr20:44657463-44659243	TRUE	NA
cg22676516	0.216855	0.552761	15.5979	1.23582e-44	3.23139e-43	89.8086	0.625197	0.408341	-0.216855	7	157808983	R	I	PTPRN2	Body	opensea	Body-opensea		NA	NA
cg15428140	0.24157	0.534911	15.5964	1.25524e-44	3.28113e-43	89.7931	0.615602	0.374032	-0.24157	10	127220354	R	I		IGR	opensea	IGR-opensea		NA	NA
cg04425920	0.250944	0.211328	15.5955	1.26734e-44	3.31193e-43	89.7835	0.295151	0.0442069	-0.250944	10	50604518	R	I		IGR	island	IGR-island	chr10:50602989-50606783	NA	TRUE
cg07870307	0.227312	0.234808	15.595	1.2744e-44	3.33015e-43	89.778	0.310737	0.083425	-0.227312	5	140743780	F	I	PCDHGA4	Body	shore	Body-shore	chr5:140743961-140744642	NA	NA
cg07385694	0.246511	0.316027	15.5947	1.27801e-44	3.33896e-43	89.7751	0.398369	0.151858	-0.246511	12	132900464	R	I	GALNT9	Body	island	Body-island	chr12:132900224-132901089	NA	NA
cg20375320	0.209978	0.816394	15.59	1.34227e-44	3.5044e-43	89.7262	0.886532	0.676554	-0.209978	12	2420738	F	I	CACNA1C	Body	opensea	Body-opensea		TRUE	TRUE
cg27028760	0.277419	0.289206	15.5792	1.50154e-44	3.91082e-43	89.6143	0.381872	0.104453	-0.277419	16	2042103	F	I	SYNGR3	Body	island	Body-island	chr16:2041825-2043026	NA	NA		rs12922682
cg18146737	0.201125	0.305243	15.5661	1.72001e-44	4.46715e-43	89.4788	0.372424	0.171299	-0.201125	1	92946700	R	I	GFI1	Body	island	Body-island	chr1:92945907-92952609	NA	TRUE
cg13067553	0.216327	0.316241	15.5578	1.87307e-44	4.85581e-43	89.3938	0.388501	0.172174	-0.216327	1	147782452	F	I		IGR	island	IGR-island	chr1:147782066-147782473	NA	NA
cg08638320	0.256069	0.433015	15.5561	1.90689e-44	4.94191e-43	89.3759	0.518549	0.262481	-0.256069	1	47900265	R	I	FOXD2	TSS1500	island	TSS1500-island	chr1:47899661-47900385	TRUE	NA
cg23817096	0.250351	0.467574	15.5322	2.44274e-44	6.29544e-43	89.1289	0.551198	0.300847	-0.250351	6	1620687	R	I		IGR	island	IGR-island	chr6:1619093-1621094	NA	NA
cg03440588	0.211222	0.49109	15.5289	2.52971e-44	6.51389e-43	89.094	0.561644	0.350423	-0.211222	1	47900320	F	I	FOXD2	TSS1500	island	TSS1500-island	chr1:47899661-47900385	TRUE	NA
cg19430553	0.245656	0.702332	15.5206	2.75652e-44	7.08285e-43	89.0083	0.784388	0.538732	-0.245656	18	46459934	F	II	SMAD7	Body	opensea	Body-opensea		NA	NA			rs34797229
cg22802813	0.235984	0.210011	15.5157	2.89936e-44	7.4434e-43	88.9579	0.288837	0.0528531	-0.235984	12	95942761	F	I	USP44	TSS200	island	TSS200-island	chr12:95941906-95942979	TRUE	NA
cg12433386	0.225665	0.434618	15.5066	3.1861e-44	8.16328e-43	88.8638	0.509997	0.284332	-0.225665	11	2722340	F	I	KCNQ1OT1	TSS1500	shore	TSS1500-shore	chr11:2720410-2722087	NA	NA			rs80005273
cg07824824	0.243036	0.450514	15.5065	3.18777e-44	8.16705e-43	88.8633	0.531696	0.288659	-0.243036	18	12254976	R	I	CIDEA	Body	island	Body-island	chr18:12254147-12255089	NA	TRUE
cg09825309	0.259904	0.403741	15.5049	3.24357e-44	8.30587e-43	88.846	0.490556	0.230653	-0.259904	12	124990897	F	I	NCOR2	5'UTR	opensea	5'UTR-opensea		TRUE	NA
cg18437633	0.23799	0.770142	15.5018	3.34767e-44	8.565e-43	88.8145	0.849638	0.611648	-0.23799	2	161056639	R	II	ITGB6	TSS200	opensea	TSS200-opensea		NA	NA
cg27606499	0.211523	0.204155	15.4876	3.87972e-44	9.89862e-43	88.6674	0.27481	0.0632869	-0.211523	3	147111120	F	I	ZIC4	Body	island	Body-island	chr3:147108511-147111703	TRUE	TRUE
cg11963658	0.220873	0.778701	15.4868	3.90964e-44	9.97372e-43	88.6597	0.852479	0.631607	-0.220873	13	111376030	R	II		IGR	shelf	IGR-shelf	chr13:111371500-111372160	NA	NA
cg24319902	0.210275	0.173265	15.4856	3.95873e-44	1.00965e-42	88.6472	0.243503	0.0332275	-0.210275	8	41166990	R	I	SFRP1	TSS200	island	TSS200-island	chr8:41165852-41167140	TRUE	NA	high-CpG:41285990-41286287
cg24411961	0.266774	0.449579	15.4822	4.10015e-44	1.04494e-42	88.6122	0.538689	0.271916	-0.266774	1	34642396	R	I	C1orf94	5'UTR	island	5'UTR-island	chr1:34642382-34643024	NA	NA			rs34457758
cg21033440	0.262876	0.544011	15.4808	4.16334e-44	1.06078e-42	88.597	0.631819	0.368943	-0.262876	11	65409861	F	I	SIPA1	Body	island	Body-island	chr11:65409636-65410127	NA	NA
cg14631834	0.212589	0.190752	15.4758	4.38355e-44	1.11585e-42	88.5456	0.261763	0.0491738	-0.212589	18	28623040	F	I	DSC3	TSS1500	island	TSS1500-island	chr18:28621489-28623117	TRUE	NA
cg18297437	0.209398	0.22045	15.4645	4.92723e-44	1.2517e-42	88.4289	0.290395	0.0809969	-0.209398	3	147131332	R	I	ZIC1	Body	island	Body-island	chr3:147131066-147131333	NA	NA
cg05991454	0.22645	0.24618	15.4638	4.96019e-44	1.25984e-42	88.4223	0.321821	0.0953713	-0.22645	4	147558435	F	I		IGR	island	IGR-island	chr4:147558231-147558583	TRUE	NA
cg10096100	0.218054	0.720376	15.4566	5.34566e-44	1.35591e-42	88.3476	0.793212	0.575158	-0.218054	1	26503862	R	I	CNKSR1	TSS200	opensea	TSS200-opensea		TRUE	TRUE
cg10056132	0.200458	0.207204	15.4555	5.40616e-44	1.37084e-42	88.3364	0.274163	0.0737044	-0.200458	10	50887731	R	I	C10orf53	5'UTR	island	5'UTR-island	chr10:50887565-50887862	TRUE	TRUE
cg15205441	0.231693	0.724346	15.4508	5.67655e-44	1.43789e-42	88.2877	0.801738	0.570045	-0.231693	10	126782357	R	I	CTBP2	5'UTR	opensea	5'UTR-opensea		NA	NA
cg21229079	0.20184	0.71235	15.4494	5.76109e-44	1.45841e-42	88.273	0.779771	0.577931	-0.20184	13	111158814	F	II	COL4A2	Body	opensea	Body-opensea		NA	NA
cg07250758	0.201251	0.577828	15.4409	6.2914e-44	1.59012e-42	88.1851	0.645051	0.4438	-0.201251	11	61049251	R	I	VWCE	Body	opensea	Body-opensea		TRUE	TRUE
cg19547192	0.225299	0.83768	15.4407	6.30492e-44	1.59335e-42	88.183	0.912936	0.687637	-0.225299	7	158059976	R	I	PTPRN2	Body	shore	Body-shore	chr7:158060894-158061100	NA	NA
cg13934406	0.306038	0.352525	15.4404	6.32439e-44	1.59817e-42	88.1799	0.454751	0.148712	-0.306038	6	32120878	F	I	PPT2	TSS1500	shore	TSS1500-shore	chr6:32121829-32122529	NA	TRUE		rs55704831
cg13341982	0.248956	0.484221	15.4393	6.39503e-44	1.61582e-42	88.1688	0.56738	0.318424	-0.248956	17	38708603	R	I		IGR	opensea	IGR-opensea		TRUE	NA
cg24404878	0.256136	0.687763	15.4337	6.77456e-44	1.71004e-42	88.1113	0.77332	0.517184	-0.256136	7	3082168	F	I	CARD11	5'UTR	opensea	5'UTR-opensea		NA	NA		rs10262677
cg12932102	0.294282	0.682048	15.4312	6.95363e-44	1.75428e-42	88.0853	0.780347	0.486065	-0.294282	6	169051431	R	I	SMOC2	Body	opensea	Body-opensea		NA	NA
cg10899768	0.22521	0.505534	15.4241	7.48239e-44	1.88364e-42	88.0122	0.580761	0.355551	-0.22521	8	102506635	R	I	GRHL2	Body	shore	Body-shore	chr8:102504478-102504841	NA	NA
cg09476130	0.266393	0.344861	15.4238	7.50713e-44	1.88975e-42	88.0089	0.433844	0.167451	-0.266393	1	159870086	F	I	CCDC19	TSS200	island	TSS200-island	chr1:159869901-159870143	TRUE	TRUE
cg02741226	0.204063	0.40272	15.4231	7.55665e-44	1.90164e-42	88.0023	0.470883	0.26682	-0.204063	3	118892305	R	I	UPK1B	TSS200	opensea	TSS200-opensea		NA	NA		rs9870763
cg16419354	0.211328	0.208085	15.419	7.88504e-44	1.98234e-42	87.9599	0.278675	0.0673469	-0.211328	1	179713349	F	I	FAM163A	5'UTR	island	5'UTR-island	chr1:179711947-179713951	TRUE	NA
cg01518607	0.283839	0.281615	15.4183	7.94178e-44	1.99636e-42	87.9527	0.376425	0.0925862	-0.283839	6	27235891	F	I		IGR	opensea	IGR-opensea		NA	NA
cg10121823	0.203752	0.838742	15.4181	7.95773e-44	2.00013e-42	87.9507	0.906802	0.703049	-0.203752	8	141480481	R	II		IGR	opensea	IGR-opensea		NA	TRUE
cg04352272	0.254406	0.257269	15.4159	8.14801e-44	2.04733e-42	87.9272	0.342248	0.0878425	-0.254406	17	3289798	R	I		IGR	island	IGR-island	chr17:3289362-3290072	NA	NA
cg01142635	0.219512	0.267144	15.4137	8.32935e-44	2.09162e-42	87.9052	0.340467	0.120956	-0.219512	4	6224117	F	I		IGR	island	IGR-island	chr4:6223566-6224224	NA	NA
cg12246472	0.242772	0.557047	15.4129	8.40012e-44	2.10914e-42	87.8968	0.63814	0.395368	-0.242772	10	7603859	F	I	ITIH5	3'UTR	opensea	3'UTR-opensea		NA	NA		rs2050354
cg18486815	0.212749	0.276705	15.4128	8.40988e-44	2.11146e-42	87.8956	0.34777	0.135021	-0.212749	6	35286315	R	I	DEF6	Body	opensea	Body-opensea		NA	TRUE
cg22791987	0.281896	0.383348	15.4126	8.4293e-44	2.11608e-42	87.8933	0.47751	0.195614	-0.281896	17	43037114	R	I	C1QL1	3'UTR	shore	3'UTR-shore	chr17:43037166-43037740	NA	TRUE
cg23280506	0.246367	0.317202	15.4119	8.48479e-44	2.12949e-42	87.8868	0.399496	0.153129	-0.246367	17	14201938	F	I		IGR	island	IGR-island	chr17:14201726-14202052	NA	NA		rs79618814
cg08441806	0.208819	0.211283	15.4113	8.54436e-44	2.14405e-42	87.8798	0.281034	0.0722156	-0.208819	10	134599149	R	I	NKX6-2	1stExon	island	1stExon-island	chr10:134597357-134602649	NA	NA
cg21778193	0.252063	0.582939	15.4098	8.67141e-44	2.17527e-42	87.8651	0.667135	0.415073	-0.252063	1	1098070	R	I		IGR	island	IGR-island	chr1:1098043-1100584	TRUE	NA
cg07676859	0.28331	0.233676	15.4079	8.84378e-44	2.21783e-42	87.8454	0.32831	0.0449994	-0.28331	20	23015932	R	I	SSTR4	TSS200	island	TSS200-island	chr20:23015716-23016879	NA	NA
cg14081744	0.205119	0.79728	15.4041	9.19682e-44	2.30399e-42	87.8064	0.865796	0.660676	-0.205119	11	12270286	F	II	MICAL2	Body	opensea	Body-opensea		NA	TRUE		rs3842644
cg05618934	0.25155	0.454858	15.4033	9.27869e-44	2.32379e-42	87.7975	0.538883	0.287332	-0.25155	4	1407592	R	I		IGR	island	IGR-island	chr4:1407446-1408014	NA	NA
cg04003871	0.220829	0.629214	15.4017	9.43178e-44	2.3617e-42	87.7812	0.702978	0.482149	-0.220829	2	241290895	R	I		IGR	shelf	IGR-shelf	chr2:241293841-241294408	NA	NA
cg10055817	0.226962	0.787217	15.4008	9.51743e-44	2.38243e-42	87.7722	0.863029	0.636066	-0.226962	10	1229050	R	I	ADARB2	3'UTR	shore	3'UTR-shore	chr10:1230813-1231214	NA	NA
cg19593767	0.224666	0.345155	15.3997	9.63141e-44	2.41037e-42	87.7603	0.4202	0.195534	-0.224666	20	42544666	F	I	TOX2	TSS200	island	TSS200-island	chr20:42543097-42545137	TRUE	NA
cg08475953	0.281314	0.293634	15.3944	1.01739e-43	2.54474e-42	87.7057	0.3876	0.106287	-0.281314	5	178004091	F	I	COL23A1	Body	island	Body-island	chr5:178003623-178004247	NA	NA
cg11382529	0.232677	0.356392	15.3918	1.0443e-43	2.61015e-42	87.6796	0.434113	0.201436	-0.232677	8	65490613	R	I	LOC401463	TSS1500	shore	TSS1500-shore	chr8:65491083-65491319	NA	NA
cg16573782	0.237403	0.216594	15.3901	1.06367e-43	2.65776e-42	87.6613	0.295893	0.05849	-0.237403	16	49315536	F	I	CBLN1	5'UTR	island	5'UTR-island	chr16:49314037-49316543	NA	TRUE	high-CpG:47872890-47873287
cg15811515	0.319522	0.249495	15.3816	1.16121e-43	2.89621e-42	87.5738	0.356225	0.0367025	-0.319522	16	31580989	F	I	CSDAP1	TSS200	island	TSS200-island	chr16:31580559-31581023	NA	NA
cg15177613	0.206577	0.529559	15.3802	1.1778e-43	2.93724e-42	87.5596	0.598562	0.391985	-0.206577	19	50249737	F	I	TSKS	Body	island	Body-island	chr19:50249492-50249894	TRUE	NA
cg14206273	0.20881	0.694712	15.3766	1.22293e-43	3.04777e-42	87.5221	0.76446	0.555651	-0.20881	1	10734693	F	I	CASZ1	Body	opensea	Body-opensea		NA	NA		rs12048729
cg05311410	0.268594	0.37645	15.3764	1.22443e-43	3.05132e-42	87.5209	0.466168	0.197574	-0.268594	7	27225523	F	I	HOXA11AS	Body	island	Body-island	chr7:27225050-27225629	NA	NA		rs17427875
cg06183338	0.291869	0.342239	15.3667	1.35426e-43	3.36793e-42	87.4204	0.439731	0.147863	-0.291869	5	178004204	F	I	COL23A1	Body	island	Body-island	chr5:178003623-178004247	NA	NA
cg16175245	0.259222	0.404196	15.3657	1.3676e-43	3.4005e-42	87.4106	0.490784	0.231562	-0.259222	11	65246563	R	I		IGR	island	IGR-island	chr11:65246336-65246591	TRUE	TRUE
cg27342919	0.279889	0.523919	15.3622	1.419e-43	3.5264e-42	87.3738	0.61741	0.337521	-0.279889	6	30079256	R	I	TRIM31	Body	opensea	Body-opensea		NA	NA
cg02282631	0.260197	0.347546	15.3516	1.58341e-43	3.92716e-42	87.2644	0.43446	0.174263	-0.260197	5	42953543	F	I		IGR	shore	IGR-shore	chr5:42951076-42952410	NA	NA		rs35167824
cg25792518	0.235581	0.64826	15.3493	1.62034e-43	4.01731e-42	87.2414	0.726951	0.49137	-0.235581	17	48545950	R	I	ACSF2	Body	island	Body-island	chr17:48545570-48546900	NA	TRUE
cg23278196	0.220194	0.232214	15.3406	1.77373e-43	4.38943e-42	87.1512	0.305766	0.0855713	-0.220194	12	54071111	F	I	ATP5G2	TSS1500	island	TSS1500-island	chr12:54071053-54071265	NA	NA		rs77902138
cg15731035	0.334401	0.532137	15.3403	1.77888e-43	4.40192e-42	87.1483	0.643837	0.309436	-0.334401	1	6106539	F	I	KCNAB2	Body	opensea	Body-opensea		NA	NA		rs7538582
cg17250160	0.221325	0.494771	15.3387	1.80856e-43	4.47459e-42	87.1318	0.5687	0.347375	-0.221325	6	156919811	R	I		IGR	opensea	IGR-opensea		NA	TRUE
cg22285878	0.236072	0.213546	15.3232	2.12068e-43	5.22762e-42	86.973	0.292401	0.0563294	-0.236072	7	130419173	R	I	KLF14	TSS1500	island	TSS1500-island	chr7:130417912-130419378	TRUE	NA
cg20106459	0.236318	0.219892	15.3216	2.15687e-43	5.31527e-42	86.9561	0.298829	0.0625113	-0.236318	19	55866087	R	I	COX6B2	5'UTR	island	5'UTR-island	chr19:55865824-55866324	NA	NA
cg00792513	0.203431	0.416585	15.3176	2.24679e-43	5.53255e-42	86.9154	0.484537	0.281106	-0.203431	6	100066698	R	I		IGR	island	IGR-island	chr6:100066405-100067277	NA	NA
cg09487101	0.212105	0.563411	15.3162	2.28023e-43	5.61154e-42	86.9006	0.63426	0.422155	-0.212105	19	1287428	F	I	EFNA2	Body	island	Body-island	chr19:1287416-1287885	NA	NA
cg06970290	0.231581	0.819746	15.3147	2.31594e-43	5.69705e-42	86.8851	0.897101	0.66552	-0.231581	11	64951536	F	II	CAPN1	Body	shore	Body-shore	chr11:64951724-64952035	NA	TRUE
cg20456258	0.271524	0.491181	15.3125	2.36864e-43	5.82321e-42	86.8627	0.581878	0.310354	-0.271524	4	962124	F	I	DGKQ	Body	island	Body-island	chr4:961347-962155	TRUE	TRUE
cg22270027	0.20123	0.456013	15.3087	2.46523e-43	6.05852e-42	86.8228	0.523229	0.321999	-0.20123	4	81128234	R	I		IGR	island	IGR-island	chr4:81128229-81128691	NA	NA
cg15950068	0.219922	0.208596	15.3034	2.60276e-43	6.38814e-42	86.7687	0.282056	0.0621344	-0.219922	6	84418659	F	I	SNAP91	Body	island	Body-island	chr6:84417597-84419378	TRUE	TRUE	high-CpG:84475211-84475844
cg27561818	0.23383	0.6859	15.2963	2.80156e-43	6.86665e-42	86.6953	0.764006	0.530176	-0.23383	16	57832760	R	II	KIFC3	TSS1500	shelf	TSS1500-shelf	chr16:57835955-57836989	NA	NA
cg14523847	0.273008	0.243046	15.2912	2.95144e-43	7.22543e-42	86.6433	0.334238	0.06123	-0.273008	7	153584597	R	I	DPP6	1stExon	island	1stExon-island	chr7:153583317-153585666	NA	NA
cg27478242	0.205313	0.274921	15.2888	3.02394e-43	7.39793e-42	86.6191	0.343502	0.138189	-0.205313	12	54611928	F	I		IGR	island	IGR-island	chr12:54611595-54612038	NA	NA
cg27120816	0.212447	0.162714	15.2848	3.15392e-43	7.70832e-42	86.5771	0.233678	0.0212313	-0.212447	16	62070164	R	I	CDH8	TSS200	island	TSS200-island	chr16:62069121-62070634	NA	NA
cg03506028	0.223508	0.487248	15.2769	3.41866e-43	8.34299e-42	86.4967	0.561906	0.338398	-0.223508	7	35494689	F	I		IGR	island	IGR-island	chr7:35494213-35494702	NA	TRUE
cg15190451	0.246622	0.766302	15.2736	3.53905e-43	8.62964e-42	86.4622	0.848681	0.602059	-0.246622	17	73090195	R	I	SLC16A5	Body	opensea	Body-opensea		NA	TRUE
cg07455757	0.288468	0.396652	15.2619	3.99261e-43	9.71436e-42	86.3419	0.493009	0.204541	-0.288468	16	54968985	R	I		IGR	shore	IGR-shore	chr16:54970301-54972846	NA	NA
cg16247183	0.255699	0.470044	15.258	4.15758e-43	1.01044e-41	86.3015	0.555455	0.299756	-0.255699	1	225865110	F	I		IGR	island	IGR-island	chr1:225865068-225865328	NA	TRUE
cg00618626	0.235343	0.663958	15.2573	4.18717e-43	1.01733e-41	86.2944	0.74257	0.507227	-0.235343	17	39807901	R	I		IGR	shelf	IGR-shelf	chr17:39804740-39804998	TRUE	NA
cg10296718	0.230461	0.699944	15.2519	4.42466e-43	1.07377e-41	86.2394	0.776924	0.546463	-0.230461	8	1848143	R	I	ARHGEF10	Body	opensea	Body-opensea		TRUE	NA
cg01662334	0.217761	0.754093	15.2474	4.63604e-43	1.12375e-41	86.1929	0.826831	0.609071	-0.217761	7	27704065	R	II	HIBADH	TSS1500	shore	TSS1500-shore	chr7:27702220-27702851	NA	NA
cg05490023	0.203022	0.606568	15.246	4.70264e-43	1.13955e-41	86.1786	0.674383	0.471361	-0.203022	17	46677960	F	I	LOC404266	Body	shelf	Body-shelf	chr17:46673532-46674181	NA	NA
cg19537719	0.284764	0.525001	15.2341	5.31578e-43	1.28504e-41	86.0564	0.620121	0.335356	-0.284764	8	41583498	F	I	ANK1	Body	island	Body-island	chr8:41583135-41583524	NA	NA
cg21929564	0.252556	0.464722	15.2317	5.44704e-43	1.31577e-41	86.0321	0.549083	0.296527	-0.252556	5	42757171	R	I	CCDC152	5'UTR	opensea	5'UTR-opensea		NA	TRUE
cg10961323	0.210559	0.404813	15.2309	5.49402e-43	1.32634e-41	86.0235	0.475146	0.264587	-0.210559	1	24127976	R	I	GALE	TSS1500	shore	TSS1500-shore	chr1:24126799-24127549	NA	NA
cg15943038	0.258162	0.610082	15.2168	6.35475e-43	1.52903e-41	85.8783	0.696316	0.438154	-0.258162	10	134491287	F	II	INPP5A	Body	opensea	Body-opensea		NA	NA
cg04415672	0.273245	0.396615	15.2065	7.06428e-43	1.69599e-41	85.7727	0.487887	0.214643	-0.273245	12	58237706	R	I	CTDSP2	Body	shore	Body-shore	chr12:58238840-58241046	NA	NA
cg10962762	0.21639	0.475998	15.2055	7.13422e-43	1.71268e-41	85.7629	0.548278	0.331888	-0.21639	1	228075749	R	I		IGR	island	IGR-island	chr1:228075377-228075750	NA	NA
cg23668184	0.243716	0.208847	15.2011	7.46339e-43	1.79024e-41	85.7179	0.290255	0.0465394	-0.243716	2	5836713	F	I	SOX11	3'UTR	island	3'UTR-island	chr2:5836068-5837643	TRUE	NA
cg10626816	0.224718	0.443891	15.1988	7.64426e-43	1.83267e-41	85.694	0.518953	0.294235	-0.224718	1	39025249	R	I		IGR	opensea	IGR-opensea		NA	NA
cg02630214	0.220133	0.20895	15.1977	7.73429e-43	1.85372e-41	85.6824	0.282481	0.0623475	-0.220133	3	147098585	F	I		IGR	opensea	IGR-opensea		NA	NA
cg10551329	0.259762	0.350969	15.1933	8.09337e-43	1.93775e-41	85.6371	0.437737	0.177976	-0.259762	6	32120933	F	I	PPT2	TSS1500	shore	TSS1500-shore	chr6:32121829-32122529	NA	TRUE
cg14441976	0.231837	0.1659	15.185	8.80907e-43	2.1052e-41	85.5526	0.243341	0.0115031	-0.231837	5	128301083	R	I	SLC27A6	TSS200	island	TSS200-island	chr5:128300800-128301329	TRUE	NA	high-CpG:128328685-128329131
cg14556256	0.215351	0.787334	15.1803	9.24924e-43	2.20791e-41	85.504	0.859268	0.643917	-0.215351	10	79938389	R	I		IGR	opensea	IGR-opensea		NA	TRUE
cg02694427	0.207823	0.374168	15.1722	1.00481e-42	2.39436e-41	85.4213	0.443587	0.235764	-0.207823	2	176964512	R	I	HOXD12	TSS200	island	TSS200-island	chr2:176964062-176965509	NA	NA
cg18631330	0.23139	0.422881	15.1713	1.01442e-42	2.41602e-41	85.4118	0.500172	0.268782	-0.23139	17	79899941	F	I	MYADML2	5'UTR	shore	5'UTR-shore	chr17:79899019-79899491	NA	NA
cg26472133	0.228715	0.244878	15.1688	1.04126e-42	2.47808e-41	85.3858	0.321275	0.09256	-0.228715	7	156797104	F	I		IGR	island	IGR-island	chr7:156795355-156799394	TRUE	NA
cg12296772	0.268817	0.21812	15.1677	1.05226e-42	2.50338e-41	85.3753	0.307912	0.0390956	-0.268817	8	17271067	F	I	MTMR7	TSS200	island	TSS200-island	chr8:17270603-17271120	TRUE	TRUE
cg11931596	0.26416	0.234113	15.1641	1.0927e-42	2.59826e-41	85.3377	0.32235	0.05819	-0.26416	8	79674645	R	I	IL7	Body	opensea	Body-opensea		TRUE	NA
cg13136220	0.228531	0.442527	15.1621	1.11479e-42	2.64924e-41	85.3177	0.518863	0.290332	-0.228531	8	48100957	F	I		IGR	shore	IGR-shore	chr8:48100163-48100914	TRUE	NA
cg17466857	0.219592	0.324532	15.1585	1.15655e-42	2.74627e-41	85.2811	0.397882	0.178291	-0.219592	7	27225528	F	I	HOXA11AS	Body	island	Body-island	chr7:27225050-27225629	NA	NA		rs17427875
cg10659805	0.202403	0.234379	15.1535	1.21873e-42	2.8906e-41	85.2288	0.301988	0.099585	-0.202403	7	96631680	F	I	DLX6AS	Body	island	Body-island	chr7:96631383-96631800	NA	NA		rs74570108
cg22962123	0.204273	0.478972	15.1499	1.26392e-42	2.99469e-41	85.1925	0.547206	0.342932	-0.204273	7	27153605	F	I	HOXA3	5'UTR	island	5'UTR-island	chr7:27153187-27153647	TRUE	NA
cg22328208	0.212807	0.593795	15.1428	1.35919e-42	3.21467e-41	85.12	0.664879	0.452072	-0.212807	8	98289745	R	I	TSPYL5	1stExon	island	1stExon-island	chr8:98289604-98290404	TRUE	NA
cg17978631	0.230545	0.549142	15.1363	1.4536e-42	3.43325e-41	85.053	0.626151	0.395606	-0.230545	3	184491236	F	I		IGR	opensea	IGR-opensea		NA	NA		rs12152460
cg07792478	0.279136	0.239076	15.1335	1.49627e-42	3.52978e-41	85.0242	0.332316	0.0531794	-0.279136	8	65290484	F	I	MIR124-2	TSS1500	island	TSS1500-island	chr8:65290108-65290946	NA	NA
cg19378330	0.23513	0.409181	15.126	1.61673e-42	3.8083e-41	84.947	0.487721	0.252591	-0.23513	10	101605988	R	I	ABCC2	Body	opensea	Body-opensea		TRUE	NA
cg18365406	0.268969	0.640587	15.1151	1.80747e-42	4.24957e-41	84.8357	0.730431	0.461462	-0.268969	19	11472110	F	I	LPPR2	Body	island	Body-island	chr19:11471905-11472299	TRUE	TRUE
cg15427886	0.265131	0.221923	15.108	1.94418e-42	4.56449e-41	84.763	0.310485	0.0453537	-0.265131	8	55379663	F	I		IGR	island	IGR-island	chr8:55378928-55380186	NA	NA
cg25183214	0.224339	0.845961	15.1055	1.99468e-42	4.68039e-41	84.7374	0.920897	0.696558	-0.224339	2	222360426	R	II	EPHA4	Body	opensea	Body-opensea		NA	TRUE
cg17680089	0.212816	0.38733	15.0978	2.15807e-42	5.05544e-41	84.6589	0.458417	0.2456	-0.212816	1	228346338	R	II	GJC2	Body	island	Body-island	chr1:228345377-228346700	NA	NA
cg02477603	0.257178	0.282423	15.0962	2.19487e-42	5.13932e-41	84.642	0.368328	0.11115	-0.257178	10	125034296	F	I		IGR	opensea	IGR-opensea		NA	TRUE
cg22848598	0.280379	0.307457	15.0931	2.26489e-42	5.30116e-41	84.6107	0.401112	0.120733	-0.280379	8	38965026	R	I	ADAM32	TSS200	island	TSS200-island	chr8:38965013-38965423	NA	NA
cg01021196	0.212986	0.732636	15.0879	2.39021e-42	5.58655e-41	84.557	0.803779	0.590793	-0.212986	14	38340164	F	I		IGR	opensea	IGR-opensea		NA	TRUE
cg11914795	0.223135	0.341889	15.0817	2.54644e-42	5.94566e-41	84.4939	0.416423	0.193288	-0.223135	10	63422555	R	I	C10orf107	TSS200	island	TSS200-island	chr10:63422538-63423105	TRUE	TRUE
cg02783887	0.278053	0.340996	15.0703	2.86407e-42	6.6684e-41	84.3766	0.433874	0.155821	-0.278053	2	660856	R	I		IGR	island	IGR-island	chr2:660666-660909	NA	NA
cg05280806	0.266776	0.511934	15.0545	3.36513e-42	7.81253e-41	84.2158	0.601045	0.334269	-0.266776	17	79366205	F	I		IGR	shore	IGR-shore	chr17:79366806-79374742	NA	TRUE
cg26863534	0.232247	0.300772	15.0531	3.41352e-42	7.92175e-41	84.2016	0.378349	0.146102	-0.232247	12	4029924	R	I		IGR	opensea	IGR-opensea		NA	TRUE
cg16823083	0.234104	0.217653	15.0524	3.44069e-42	7.98301e-41	84.1937	0.295851	0.0617469	-0.234104	1	3567412	F	I	WDR8	TSS1500	island	TSS1500-island	chr1:3566445-3569636	NA	NA
cg00070899	0.244696	0.454094	15.0506	3.50446e-42	8.12867e-41	84.1754	0.535829	0.291133	-0.244696	6	34024479	R	I	GRM4	Body	shore	Body-shore	chr6:34024201-34024457	TRUE	NA
cg05617980	0.319836	0.3977	15.0427	3.80013e-42	8.79767e-41	84.0946	0.504535	0.184699	-0.319836	4	3373405	R	I	RGS12	Body	shore	Body-shore	chr4:3374733-3374998	NA	NA
cg14848450	0.228855	0.786863	15.0376	4.00199e-42	9.25669e-41	84.043	0.863307	0.634453	-0.228855	10	28590760	R	II		IGR	shore	IGR-shore	chr10:28591622-28592117	NA	NA
cg07955995	0.264266	0.267202	15.0247	4.56931e-42	1.05282e-40	83.9108	0.355475	0.0912088	-0.264266	7	130419159	R	I	KLF14	TSS1500	island	TSS1500-island	chr7:130417912-130419378	TRUE	NA
cg03946671	0.222145	0.493734	15.0243	4.58625e-42	1.05648e-40	83.9071	0.567936	0.345792	-0.222145	20	62693973	F	I	TCEA2	TSS200	island	TSS200-island	chr20:62693942-62695282	NA	NA
cg04014328	0.214377	0.668616	15.0204	4.77298e-42	1.0987e-40	83.8673	0.740224	0.525847	-0.214377	17	46653615	R	I	HOXB4	3'UTR	shore	3'UTR-shore	chr17:46654053-46654369	NA	TRUE
cg18057109	0.231859	0.278972	15.0202	4.78533e-42	1.10136e-40	83.8647	0.35642	0.124561	-0.231859	7	156409738	F	I		IGR	island	IGR-island	chr7:156409577-156409865	NA	NA
cg06553058	0.200894	0.458677	15.0162	4.98609e-42	1.14654e-40	83.8237	0.525781	0.324887	-0.200894	12	117036929	F	I		IGR	opensea	IGR-opensea		NA	TRUE
cg20219381	0.232121	0.235307	15.0139	5.10637e-42	1.17315e-40	83.7999	0.312843	0.0807212	-0.232121	8	101118083	R	I	RGS22	Body	island	Body-island	chr8:101117922-101118693	NA	TRUE
cg11166453	0.219483	0.598229	15.0088	5.38081e-42	1.23462e-40	83.7477	0.671543	0.45206	-0.219483	1	247681781	F	I		IGR	island	IGR-island	chr1:247681399-247681951	NA	NA		rs79898337
cg25984671	0.265208	0.212023	15.0035	5.6757e-42	1.30098e-40	83.6945	0.30061	0.0354019	-0.265208	20	591083	F	I	TCF15	TSS200	island	TSS200-island	chr20:590222-591222	TRUE	NA		rs45437895
cg19978312	0.277669	0.443028	15.0021	5.76044e-42	1.32019e-40	83.6797	0.535777	0.258108	-0.277669	5	179634688	F	I	RASGEF1C	5'UTR	island	5'UTR-island	chr5:179634577-179634875	NA	NA
cg00931644	0.345092	0.415238	14.9956	6.15603e-42	1.40873e-40	83.6135	0.530509	0.185418	-0.345092	13	77461368	F	I	KCTD12	TSS1500	shore	TSS1500-shore	chr13:77459322-77461099	NA	NA
cg11021321	0.213506	0.715014	14.9925	6.35233e-42	1.45277e-40	83.5822	0.786331	0.572825	-0.213506	20	57471660	R	I	GNAS	Body	shelf	Body-shelf	chr20:57463652-57467739	NA	NA	low-CpG:56905004-56905591
cg08462988	0.220335	0.215522	14.9908	6.46577e-42	1.47773e-40	83.5645	0.289121	0.0687856	-0.220335	3	147087225	F	I		IGR	opensea	IGR-opensea		NA	TRUE
cg13473356	0.207527	0.166603	14.9836	6.96198e-42	1.58823e-40	83.4908	0.235923	0.0283963	-0.207527	3	179754613	R	I	PEX5L	TSS200	island	TSS200-island	chr3:179754520-179755245	TRUE	TRUE
cg18988498	0.201438	0.287092	14.9834	6.97601e-42	1.59126e-40	83.4888	0.354378	0.15294	-0.201438	11	31824262	F	I	PAX6	Body	shore	Body-shore	chr11:31825743-31826967	NA	NA
cg03415545	0.216483	0.723257	14.9755	7.56339e-42	1.72229e-40	83.4082	0.795568	0.579085	-0.216483	4	100274039	R	I	ADH1C	TSS200	opensea	TSS200-opensea		NA	TRUE
cg13691247	0.253153	0.292629	14.9739	7.6874e-42	1.74949e-40	83.3919	0.37719	0.124037	-0.253153	12	54071090	F	I	ATP5G2	TSS1500	island	TSS1500-island	chr12:54071053-54071265	NA	NA		rs77902138
cg24879782	0.285016	0.379515	14.9736	7.70951e-42	1.7544e-40	83.3891	0.474719	0.189702	-0.285016	2	19561482	F	I		IGR	island	IGR-island	chr2:19560963-19561650	NA	NA
cg09595050	0.206961	0.485528	14.9708	7.93582e-42	1.80491e-40	83.3602	0.55466	0.347698	-0.206961	4	81110205	F	I	PRDM8	5'UTR	island	5'UTR-island	chr4:81109887-81110460	NA	NA
cg18752854	0.202952	0.763844	14.9626	8.63415e-42	1.96049e-40	83.2761	0.831636	0.628683	-0.202952	2	218809254	R	II	TNS1	TSS1500	opensea	TSS1500-opensea		NA	NA
cg01840128	0.205593	0.734775	14.9529	9.53079e-42	2.15885e-40	83.1776	0.803449	0.597856	-0.205593	5	1207205	R	I	SLC6A19	Body	island	Body-island	chr5:1207045-1207529	NA	NA
cg05863502	0.2044	0.196102	14.9398	1.08949e-41	2.46107e-40	83.0442	0.264378	0.0599781	-0.2044	9	140771990	R	I	CACNA1B	TSS1500	island	TSS1500-island	chr9:140771300-140773513	NA	NA	high-CpG:139891799-139892298
cg13879483	0.304707	0.267793	14.9387	1.10279e-41	2.49018e-40	83.0321	0.369573	0.0648669	-0.304707	12	95942907	F	I	USP44	TSS1500	island	TSS1500-island	chr12:95941906-95942979	TRUE	NA
cg02457680	0.210531	0.164816	14.9371	1.12078e-41	2.52998e-40	83.0159	0.23514	0.0246081	-0.210531	1	154475139	F	I	TDRD10	5'UTR	island	5'UTR-island	chr1:154474107-154475699	TRUE	TRUE
cg03405909	0.263218	0.300053	14.9315	1.18594e-41	2.67456e-40	82.9596	0.387976	0.124757	-0.263218	11	31845639	R	I		IGR	shore	IGR-shore	chr11:31847132-31847958	NA	NA			rs77350856
cg26256263	0.275202	0.322378	14.9262	1.25241e-41	2.82031e-40	82.9052	0.414304	0.139102	-0.275202	1	25258146	F	I	RUNX3	TSS1500	island	TSS1500-island	chr1:25255527-25259005	NA	NA		rs35791642
cg01815567	0.254593	0.386533	14.9235	1.28757e-41	2.89743e-40	82.8776	0.471575	0.216982	-0.254593	4	4866091	F	I		IGR	shore	IGR-shore	chr4:4866438-4866813	NA	NA
cg07149609	0.263505	0.215114	14.911	1.46373e-41	3.28632e-40	82.7497	0.303132	0.0396269	-0.263505	1	170630734	R	I		IGR	island	IGR-island	chr1:170630456-170630851	TRUE	NA
cg15730491	0.224929	0.312357	14.9041	1.5702e-41	3.52228e-40	82.6797	0.38749	0.162561	-0.224929	1	221068834	R	I		IGR	island	IGR-island	chr1:221068782-221069159	NA	NA
cg24348495	0.221219	0.684289	14.892	1.77589e-41	3.97375e-40	82.5569	0.758183	0.536963	-0.221219	20	62693971	F	I	TCEA2	TSS200	island	TSS200-island	chr20:62693942-62695282	NA	NA
cg12174804	0.264112	0.277578	14.8895	1.82326e-41	4.07753e-40	82.5307	0.365799	0.101687	-0.264112	8	18244861	F	I		IGR	island	IGR-island	chr8:18244455-18245226	TRUE	TRUE
cg00061185	0.223154	0.878369	14.8872	1.86592e-41	4.17046e-40	82.5076	0.952909	0.729755	-0.223154	12	50596347	R	II	LIMA1	Body	opensea	Body-opensea		NA	TRUE
cg15092343	0.258693	0.218517	14.8866	1.87736e-41	4.19487e-40	82.5015	0.304928	0.046235	-0.258693	4	4860061	F	I	MSX1	TSS1500	island	TSS1500-island	chr4:4859632-4860191	NA	NA		rs76561716
cg23491743	0.250445	0.494899	14.8778	2.05431e-41	4.58184e-40	82.4117	0.578555	0.328109	-0.250445	2	241989271	F	I	SNED1	Body	island	Body-island	chr2:241989164-241989461	NA	NA
cg27282900	0.264937	0.272762	14.8776	2.05856e-41	4.59082e-40	82.4096	0.361259	0.0963219	-0.264937	6	30095258	R	I		IGR	island	IGR-island	chr6:30095173-30095610	NA	NA
cg13786089	0.201462	0.190161	14.8747	2.11934e-41	4.72482e-40	82.3806	0.257455	0.0559931	-0.201462	19	3869086	F	I	ZFR2	TSS200	island	TSS200-island	chr19:3868586-3869217	NA	NA		rs35860262
cg02956248	0.233173	0.271093	14.8744	2.12578e-41	4.73866e-40	82.3776	0.348979	0.115807	-0.233173	6	32120901	R	I	PPT2	TSS1500	shore	TSS1500-shore	chr6:32121829-32122529	NA	TRUE
cg23270529	0.275323	0.617355	14.8734	2.14943e-41	4.79009e-40	82.3665	0.709321	0.433998	-0.275323	1	243584668	R	I	SDCCAG8	Body	opensea	Body-opensea		NA	TRUE
cg12279968	0.232712	0.731425	14.87	2.22408e-41	4.95459e-40	82.3325	0.809158	0.576446	-0.232712	1	3826425	F	I	LOC100133612	Body	shore	Body-shore	chr1:3824219-3824456	NA	NA
cg11104088	0.286691	0.277041	14.8669	2.29477e-41	5.10821e-40	82.3013	0.372804	0.0861131	-0.286691	10	7859676	F	I	TAF3	TSS1500	shore	TSS1500-shore	chr10:7860261-7861107	NA	NA		rs78092115
cg04363624	0.209015	0.197773	14.8664	2.30848e-41	5.13816e-40	82.2953	0.26759	0.0585744	-0.209015	1	47697965	F	I		IGR	island	IGR-island	chr1:47696504-47698197	TRUE	TRUE
cg17163168	0.224909	0.289129	14.8659	2.31946e-41	5.16177e-40	82.2906	0.364255	0.139346	-0.224909	1	3600735	F	I	TP73	Body	opensea	Body-opensea		TRUE	NA
cg01022219	0.235888	0.309067	14.8646	2.35067e-41	5.22925e-40	82.2773	0.387861	0.151973	-0.235888	18	13641735	R	I	C18orf1	Body	island	Body-island	chr18:13641584-13642415	TRUE	NA
cg12733396	0.307598	0.436686	14.8625	2.40075e-41	5.33855e-40	82.2563	0.539433	0.231835	-0.307598	1	40783234	F	I	COL9A2	TSS1500	shore	TSS1500-shore	chr1:40781004-40781445	NA	NA	high-CpG:40555481-40555965	rs2747521
cg13613044	0.209149	0.424616	14.8579	2.51795e-41	5.59382e-40	82.2087	0.494478	0.285329	-0.209149	9	137122886	R	I		IGR	opensea	IGR-opensea		NA	NA
cg20711812	0.209454	0.211455	14.8541	2.61526e-41	5.8047e-40	82.1709	0.281418	0.0719644	-0.209454	19	1775422	F	I	ONECUT3	Body	island	Body-island	chr19:1775063-1775534	TRUE	TRUE
cg04464276	0.202271	0.208745	14.8462	2.83723e-41	6.28586e-40	82.0897	0.276309	0.0740381	-0.202271	16	68481049	F	I	SMPD3	5'UTR	island	5'UTR-island	chr16:68480864-68482822	NA	TRUE
cg11203512	0.259317	0.246596	14.8392	3.04732e-41	6.74228e-40	82.0184	0.333215	0.0738981	-0.259317	11	93064092	R	I	CCDC67	5'UTR	shore	5'UTR-shore	chr11:93063598-93064076	NA	NA
cg09513990	0.229082	0.19341	14.833	3.24415e-41	7.16738e-40	81.956	0.269931	0.0408481	-0.229082	6	27235822	F	I		IGR	opensea	IGR-opensea		NA	NA		rs77691639
cg01434649	0.208701	0.408635	14.8327	3.25496e-41	7.18934e-40	81.9527	0.478347	0.269646	-0.208701	1	3567870	R	I	TP73	TSS1500	island	TSS1500-island	chr1:3566445-3569636	NA	NA
cg01678084	0.221273	0.513959	14.8279	3.41957e-41	7.54564e-40	81.9035	0.587871	0.366598	-0.221273	15	67022087	F	I	SMAD6	Body	opensea	Body-opensea		NA	TRUE		rs74319175
cg20019985	0.202392	0.184434	14.8255	3.50222e-41	7.72141e-40	81.8797	0.252039	0.0496475	-0.202392	11	32008961	F	I		IGR	island	IGR-island	chr11:32008802-32009044	NA	NA
cg17642369	0.269694	0.403351	14.8224	3.61746e-41	7.96909e-40	81.8474	0.493437	0.223743	-0.269694	7	47783644	R	I		IGR	opensea	IGR-opensea		NA	NA
cg19808978	0.200142	0.33547	14.8223	3.61921e-41	7.97211e-40	81.8469	0.402323	0.202181	-0.200142	19	50031273	R	I	RCN3	1stExon	island	1stExon-island	chr19:50030981-50031300	NA	TRUE	high-CpG:54723044-54723093
cg24172509	0.273017	0.539614	14.8164	3.84552e-41	8.46247e-40	81.7864	0.63081	0.357793	-0.273017	5	140778424	F	I	PCDHGA4	Body	shore	Body-shore	chr5:140779013-140779659	TRUE	NA
cg25720804	0.239065	0.20527	14.8041	4.35668e-41	9.55723e-40	81.662	0.285125	0.0460594	-0.239065	5	170736389	F	I	TLX3	1stExon	island	1stExon-island	chr5:170735169-170739863	NA	TRUE
cg23079252	0.282104	0.426929	14.7985	4.61347e-41	1.01077e-39	81.6049	0.52116	0.239056	-0.282104	6	30095199	R	I		IGR	island	IGR-island	chr6:30095173-30095610	NA	NA
cg08944086	0.223298	0.81453	14.7953	4.76576e-41	1.04347e-39	81.5725	0.889119	0.665821	-0.223298	10	1229080	F	I	ADARB2	3'UTR	shore	3'UTR-shore	chr10:1230813-1231214	NA	NA		rs17156072
cg18115040	0.20292	0.188447	14.7935	4.85712e-41	1.06307e-39	81.5536	0.256228	0.0533081	-0.20292	2	176981328	R	I	HOXD10	TSS200	island	TSS200-island	chr2:176980765-176981423	TRUE	NA			rs79175736
cg02939659	0.258636	0.725446	14.7927	4.89677e-41	1.07158e-39	81.5455	0.811838	0.553202	-0.258636	14	102054070	R	I		IGR	island	IGR-island	chr14:102053868-102054163	NA	NA
cg10671668	0.202362	0.163855	14.7891	5.07831e-41	1.11043e-39	81.5092	0.231449	0.0290875	-0.202362	12	4919230	R	I	KCNA6	1stExon	island	1stExon-island	chr12:4918273-4919657	NA	NA
cg23115390	0.28595	0.588766	14.7849	5.30169e-41	1.15816e-39	81.4662	0.684282	0.398332	-0.28595	6	45784526	R	I		IGR	opensea	IGR-opensea		NA	TRUE
cg20668096	0.229232	0.770583	14.7813	5.49798e-41	1.20003e-39	81.43	0.847153	0.617921	-0.229232	4	151500192	F	II	LRBA	Body	shore	Body-shore	chr4:151500763-151501299	NA	TRUE
cg07470694	0.239432	0.74824	14.7793	5.61014e-41	1.22393e-39	81.4098	0.828217	0.588786	-0.239432	15	26109249	R	I	ATP10A	TSS1500	shore	TSS1500-shore	chr15:26107503-26108818	NA	NA
cg19106932	0.223568	0.537574	14.7771	5.73975e-41	1.25167e-39	81.3871	0.612252	0.388684	-0.223568	17	61926700	R	I		IGR	island	IGR-island	chr17:61926232-61926943	NA	NA
cg16849046	0.234442	0.692271	14.7728	5.99572e-41	1.30618e-39	81.3436	0.770582	0.53614	-0.234442	2	224856532	F	I	SERPINE2	Body	opensea	Body-opensea		NA	NA		rs61742368
cg19127138	0.217892	0.496432	14.7673	6.33939e-41	1.37857e-39	81.288	0.569215	0.351322	-0.217892	7	65196881	F	I		IGR	opensea	IGR-opensea		TRUE	NA
cg20122943	0.222585	0.177338	14.7634	6.59851e-41	1.43318e-39	81.248	0.251688	0.0291025	-0.222585	19	54483532	R	I	CACNG8	Body	island	Body-island	chr19:54483021-54483572	NA	NA
cg09515953	0.220276	0.219335	14.7634	6.59961e-41	1.43335e-39	81.2479	0.292914	0.0726375	-0.220276	19	38747355	R	I	PPP1R14A	TSS200	island	TSS200-island	chr19:38746638-38747379	TRUE	NA
cg15133351	0.287675	0.316099	14.7618	6.70775e-41	1.4563e-39	81.2317	0.41219	0.124516	-0.287675	2	176948732	F	I	EVX2	TSS200	shore	TSS200-shore	chr2:176949511-176949795	NA	NA
cg00793719	0.206704	0.503539	14.7612	6.74863e-41	1.46505e-39	81.2256	0.572585	0.365881	-0.206704	14	95477946	R	I		IGR	opensea	IGR-opensea		NA	TRUE
cg17868307	0.247953	0.726527	14.7591	6.89143e-41	1.49531e-39	81.2047	0.809351	0.561397	-0.247953	7	73597649	R	II	EIF4H	Body	opensea	Body-opensea		NA	TRUE
cg03171770	0.238191	0.197176	14.7365	8.67764e-41	1.87293e-39	80.9749	0.276739	0.0385481	-0.238191	10	43393728	R	I		IGR	island	IGR-island	chr10:43393476-43394417	NA	NA
cg19808620	0.216816	0.445462	14.7242	9.83658e-41	2.11775e-39	80.8499	0.517885	0.301069	-0.216816	1	153514442	F	I	S100A5	TSS1500	opensea	TSS1500-opensea		NA	NA			rs7525433
cg02311374	0.205779	0.630518	14.7222	1.00366e-40	2.15979e-39	80.8298	0.699254	0.493475	-0.205779	16	31383136	R	I	ITGAX	Body	island	Body-island	chr16:31382926-31383139	NA	NA
cg04624228	0.264701	0.361301	14.7172	1.05605e-40	2.27053e-39	80.7791	0.449719	0.185018	-0.264701	8	38411598	F	I		IGR	opensea	IGR-opensea		NA	NA
cg25566507	0.206254	0.45859	14.7114	1.12007e-40	2.40429e-39	80.7204	0.527485	0.321231	-0.206254	19	17952399	R	I	JAK3	Body	island	Body-island	chr19:17952196-17953474	NA	TRUE
cg14108567	0.264384	0.664156	14.7101	1.13545e-40	2.43654e-39	80.7068	0.752468	0.488084	-0.264384	12	8717487	F	I		IGR	opensea	IGR-opensea		NA	NA
cg11214757	0.237631	0.34016	14.7093	1.14414e-40	2.45481e-39	80.6992	0.419536	0.181904	-0.237631	5	176024225	R	I	GPRIN1	Body	island	Body-island	chr5:176023777-176024651	TRUE	NA
cg13058819	0.217951	0.433624	14.7002	1.25489e-40	2.68725e-39	80.6071	0.506426	0.288475	-0.217951	1	234350834	R	I	SLC35F3	Body	shore	Body-shore	chr1:234349884-234350471	NA	NA			rs74147564
cg20383521	0.220577	0.732818	14.6985	1.27718e-40	2.73385e-39	80.5895	0.806497	0.585919	-0.220577	1	151554824	F	II	TUFT1	3'UTR	opensea	3'UTR-opensea		NA	NA		rs75843578
cg03890951	0.255833	0.360748	14.6787	1.56163e-40	3.3296e-39	80.389	0.446204	0.190371	-0.255833	16	86233583	R	I		IGR	opensea	IGR-opensea		NA	TRUE
cg15959252	0.289523	0.403922	14.6703	1.70132e-40	3.62182e-39	80.3036	0.500631	0.211108	-0.289523	12	48578724	R	I	C12orf68	3'UTR	shore	3'UTR-shore	chr12:48577361-48578574	NA	NA
cg08572611	0.217928	0.185656	14.667	1.75809e-40	3.74053e-39	80.2709	0.25845	0.0405225	-0.217928	7	100253914	R	I	ACTL6B	Body	island	Body-island	chr7:100253782-100254150	TRUE	NA
cg08274637	0.207562	0.258923	14.6592	1.90439e-40	4.04492e-39	80.1912	0.328255	0.120692	-0.207562	13	51417923	F	I	DLEU7	TSS200	island	TSS200-island	chr13:51417371-51418149	NA	NA
cg02886375	0.259888	0.435901	14.6589	1.90894e-40	4.05418e-39	80.1888	0.522712	0.262823	-0.259888	8	1244286	R	I		IGR	shore	IGR-shore	chr8:1245671-1246464	NA	NA
cg08490115	0.232733	0.180761	14.6493	2.10623e-40	4.46329e-39	80.0907	0.2585	0.0257675	-0.232733	11	30038675	F	I	KCNA4	TSS200	island	TSS200-island	chr11:30038522-30038823	TRUE	NA
cg05371552	0.220964	0.563825	14.6491	2.10925e-40	4.46945e-39	80.0893	0.637633	0.416669	-0.220964	7	158854564	R	I	VIPR2	Body	island	Body-island	chr7:158854446-158854967	NA	NA
cg07810469	0.246041	0.507545	14.6487	2.11883e-40	4.48839e-39	80.0848	0.58973	0.343689	-0.246041	4	188140222	R	I		IGR	opensea	IGR-opensea		NA	NA
cg19170881	0.279926	0.410321	14.6468	2.15939e-40	4.57101e-39	80.0659	0.503824	0.223898	-0.279926	7	101129980	R	I	EMID2	Body	opensea	Body-opensea		NA	TRUE
cg24809973	0.207729	0.231297	14.6444	2.21323e-40	4.68282e-39	80.0413	0.300684	0.0929556	-0.207729	8	72468820	F	I		IGR	island	IGR-island	chr8:72468560-72469561	NA	NA
cg21483929	0.22148	0.741299	14.6427	2.2517e-40	4.76202e-39	80.0241	0.81528	0.593799	-0.22148	13	20392406	R	II		IGR	shore	IGR-shore	chr13:20392430-20392707	NA	NA
cg26132320	0.206569	0.201649	14.642	2.26653e-40	4.79238e-39	80.0176	0.27065	0.0640806	-0.206569	20	44640353	F	I	MMP9	Body	island	Body-island	chr20:44640288-44641210	TRUE	NA		rs3918254	rs36040399
cg01682111	0.313935	0.378789	14.6298	2.56514e-40	5.4102e-39	79.8942	0.483652	0.169717	-0.313935	16	1430087	F	I	UNKL	TSS1500	island	TSS1500-island	chr16:1429050-1430104	NA	NA
cg01569664	0.202957	0.645852	14.628	2.61437e-40	5.5112e-39	79.8752	0.713646	0.510689	-0.202957	13	110434016	R	I	IRS2	Body	shore	Body-shore	chr13:110434466-110440180	NA	NA
cg27179101	0.258345	0.460341	14.6259	2.67089e-40	5.62747e-39	79.8539	0.546636	0.288291	-0.258345	12	124991139	F	I	NCOR2	5'UTR	opensea	5'UTR-opensea		TRUE	NA			rs71458848
cg20168230	0.205061	0.193391	14.6247	2.70229e-40	5.69188e-39	79.8422	0.261888	0.0568263	-0.205061	1	37499649	F	I	GRIK3	1stExon	island	1stExon-island	chr1:37498377-37500624	NA	NA
cg25968569	0.315762	0.394466	14.6222	2.77148e-40	5.83406e-39	79.817	0.49994	0.184177	-0.315762	13	77461335	F	I	KCTD12	TSS1500	shore	TSS1500-shore	chr13:77459322-77461099	NA	NA
cg00164949	0.254607	0.224311	14.6092	3.16458e-40	6.64526e-39	79.6848	0.309357	0.05475	-0.254607	17	43037427	R	I	C1QL1	3'UTR	island	3'UTR-island	chr17:43037166-43037740	NA	TRUE
cg00824018	0.203225	0.180676	14.6086	3.18349e-40	6.68429e-39	79.6788	0.248559	0.0453337	-0.203225	10	105037661	R	I	INA	1stExon	island	1stExon-island	chr10:105036628-105038084	TRUE	TRUE
cg16017089	0.321843	0.338627	14.6058	3.27404e-40	6.86986e-39	79.6509	0.446132	0.124289	-0.321843	11	73053830	R	I	ARHGEF17	Body	island	Body-island	chr11:73053648-73054302	NA	NA
cg19485202	0.239312	0.261309	14.602	3.40314e-40	7.13459e-39	79.6123	0.341246	0.101934	-0.239312	19	18902081	R	I	COMP	1stExon	island	1stExon-island	chr19:18899037-18902284	NA	NA
cg07152216	0.228506	0.203941	14.5912	3.7962e-40	7.93845e-39	79.5033	0.280269	0.0517625	-0.228506	3	147141219	R	I		IGR	shore	IGR-shore	chr3:147142181-147142391	NA	NA
cg22232327	0.276801	0.2008	14.5898	3.84935e-40	8.04756e-39	79.4895	0.29326	0.0164588	-0.276801	18	53447594	F	I		IGR	island	IGR-island	chr18:53447074-53447842	TRUE	NA	high-CpG:51598575-51598644
cg01254303	0.222945	0.251031	14.5845	4.06283e-40	8.48355e-39	79.4356	0.325501	0.102556	-0.222945	12	119592035	F	I	SRRM4	Body	island	Body-island	chr12:119591856-119592176	TRUE	NA
cg21535253	0.219256	0.377216	14.5798	4.26269e-40	8.89187e-39	79.3878	0.450454	0.231198	-0.219256	19	12758416	R	I	MAN2B1	Body	island	Body-island	chr19:12758273-12758754	TRUE	TRUE
cg07919128	0.22919	0.687038	14.5768	4.39515e-40	9.16169e-39	79.3572	0.763594	0.534404	-0.22919	17	18022025	F	I	MYO15A	5'UTR	shore	5'UTR-shore	chr17:18022195-18024868	NA	NA		rs854818
cg27659049	0.207814	0.380867	14.5759	4.43202e-40	9.23527e-39	79.3489	0.450283	0.242469	-0.207814	12	115173713	R	I		IGR	island	IGR-island	chr12:115173614-115174822	NA	NA
cg06549238	0.307337	0.551918	14.5629	5.0579e-40	1.05113e-38	79.2172	0.654578	0.347241	-0.307337	11	93277161	F	I	C11orf75	TSS1500	shore	TSS1500-shore	chr11:93275814-93276721	NA	NA			rs77247387
cg22249529	0.24551	0.452186	14.5607	5.17453e-40	1.07478e-38	79.1945	0.534193	0.288683	-0.24551	22	50985797	F	I	KLHDC7B	TSS1500	island	TSS1500-island	chr22:50984972-50988141	NA	NA
cg15149655	0.258511	0.247218	14.5498	5.77587e-40	1.19666e-38	79.0849	0.333568	0.0750575	-0.258511	2	98703698	F	I	VWA3B	1stExon	island	1stExon-island	chr2:98703354-98703889	TRUE	TRUE
cg03544320	0.281168	0.235582	14.5395	6.41422e-40	1.32512e-38	78.9803	0.3295	0.0483319	-0.281168	4	5894691	F	I	CRMP1	1stExon	island	1stExon-island	chr4:5894071-5895116	NA	NA
cg26354493	0.314919	0.4764	14.5374	6.54939e-40	1.35271e-38	78.9596	0.581592	0.266673	-0.314919	19	4305072	F	I	FSD1	Body	island	Body-island	chr19:4304542-4305122	NA	NA
cg20764887	0.263938	0.210646	14.5365	6.60632e-40	1.36426e-38	78.9509	0.298809	0.0348712	-0.263938	5	178004012	F	I	COL23A1	Body	island	Body-island	chr5:178003623-178004247	NA	NA		rs10064288
cg02285791	0.288181	0.400845	14.521	7.73436e-40	1.59259e-38	78.7937	0.497106	0.208926	-0.288181	6	27550747	F	I		IGR	opensea	IGR-opensea		NA	NA		rs10946938
cg05768427	0.226633	0.188254	14.5192	7.87209e-40	1.62038e-38	78.7761	0.263956	0.0373225	-0.226633	3	127634188	R	I		IGR	island	IGR-island	chr3:127633993-127634588	NA	NA	high-CpG:129116869-129117009
cg23602489	0.210362	0.741534	14.5164	8.0985e-40	1.66616e-38	78.7479	0.811801	0.601439	-0.210362	7	101508949	R	II	CUX1	Body	opensea	Body-opensea		NA	NA
cg24202131	0.203789	0.574343	14.511	8.55774e-40	1.7588e-38	78.6929	0.642415	0.438626	-0.203789	18	34855482	R	I	BRUNOL4	Body	shore	Body-shore	chr18:34854247-34855163	NA	NA
cg11508406	0.219216	0.572746	14.496	9.95824e-40	2.0385e-38	78.5418	0.64597	0.426754	-0.219216	4	1595515	F	I		IGR	island	IGR-island	chr4:1595293-1595539	NA	NA
cg26874693	0.214416	0.333558	14.495	1.00564e-39	2.05768e-38	78.532	0.40518	0.190764	-0.214416	12	111618936	R	I	CUX2	Body	opensea	Body-opensea		NA	NA
cg17019053	0.216238	0.277336	14.4798	1.17273e-39	2.39007e-38	78.3787	0.349566	0.133328	-0.216238	2	74875263	F	I	C2orf65	TSS200	island	TSS200-island	chr2:74875128-74875562	NA	NA
cg07636117	0.21075	0.221873	14.4742	1.2419e-39	2.52881e-38	78.3216	0.29227	0.08152	-0.21075	2	237072957	F	I		IGR	island	IGR-island	chr2:237071794-237078762	NA	TRUE
cg15833940	0.234639	0.586699	14.4735	1.25024e-39	2.54477e-38	78.3149	0.665075	0.430436	-0.234639	8	1526540	F	I	DLGAP2	Body	opensea	Body-opensea		NA	TRUE		rs12546094
cg11900509	0.227595	0.725421	14.4715	1.27606e-39	2.59581e-38	78.2945	0.801445	0.573849	-0.227595	10	81946545	F	I	ANXA11	5'UTR	opensea	5'UTR-opensea		NA	TRUE
cg24150623	0.236022	0.623387	14.4694	1.30269e-39	2.64866e-38	78.274	0.702225	0.466203	-0.236022	11	121971092	R	I	MIR125B1	TSS1500	opensea	TSS1500-opensea		NA	TRUE
cg23497383	0.254423	0.25142	14.4668	1.33809e-39	2.71903e-38	78.2472	0.336405	0.0819819	-0.254423	2	239140182	F	I	LOC151174	Body	island	Body-island	chr2:239140096-239140659	TRUE	NA
cg22400703	0.226061	0.219335	14.4636	1.38131e-39	2.80519e-38	78.2155	0.294846	0.068785	-0.226061	2	68545995	F	I	CNRIP1	Body	shore	Body-shore	chr2:68546339-68547111	NA	NA
cg04675542	0.204625	0.204184	14.4519	1.55557e-39	3.15195e-38	78.0971	0.272535	0.0679094	-0.204625	5	150284416	F	I	ZNF300	TSS200	island	TSS200-island	chr5:150284385-150284635	TRUE	NA
cg03389653	0.237205	0.267023	14.4452	1.6639e-39	3.36518e-38	78.03	0.346256	0.109051	-0.237205	16	49316197	R	I	CBLN1	TSS1500	island	TSS1500-island	chr16:49314037-49316543	NA	TRUE
cg01829241	0.277941	0.307178	14.4428	1.70535e-39	3.44731e-38	78.0054	0.400018	0.122078	-0.277941	4	8582249	R	I	GPR78	TSS200	island	TSS200-island	chr4:8582036-8583364	TRUE	NA
cg22993195	0.212842	0.588229	14.4292	1.95705e-39	3.94337e-38	77.8682	0.659324	0.446483	-0.212842	3	49756301	R	I	AMIGO3	1stExon	island	1stExon-island	chr3:49755763-49757317	NA	TRUE
cg12300382	0.220591	0.584212	14.4217	2.10947e-39	4.24571e-38	77.7934	0.657896	0.437305	-0.220591	7	50467567	F	I	IKZF1	Body	island	Body-island	chr7:50467566-50468400	NA	NA		rs79338980
cg22620221	0.203051	0.174076	14.4148	2.26202e-39	4.54609e-38	77.7238	0.241901	0.03885	-0.203051	7	153584416	F	I	DPP6	TSS200	island	TSS200-island	chr7:153583317-153585666	NA	NA	high-CpG:153215316-153215503
cg27610821	0.301847	0.335045	14.4101	2.37118e-39	4.75991e-38	77.6768	0.435871	0.134024	-0.301847	22	39097732	R	I	JOSD1	TSS1500	island	TSS1500-island	chr22:39096373-39097754	NA	NA
cg11213369	0.201841	0.457504	14.4037	2.52996e-39	5.07002e-38	77.6122	0.524925	0.323084	-0.201841	7	1270925	F	I		IGR	island	IGR-island	chr7:1269165-1282864	NA	NA
cg06464468	0.206003	0.689177	14.4018	2.57821e-39	5.16469e-38	77.5934	0.757988	0.551985	-0.206003	11	65414413	F	II	SIPA1	Body	island	Body-island	chr11:65413778-65415203	TRUE	NA
cg10846615	0.266088	0.308422	14.4016	2.58588e-39	5.1798e-38	77.5904	0.397303	0.131216	-0.266088	2	119599189	F	I		IGR	island	IGR-island	chr2:119599059-119599299	NA	NA
cg01341751	0.22322	0.610904	14.3977	2.68779e-39	5.37794e-38	77.5519	0.685466	0.462246	-0.22322	17	38249486	F	I	THRA	Body	island	Body-island	chr17:38249260-38249603	NA	NA
cg12236088	0.201137	0.480712	14.3967	2.71551e-39	5.43156e-38	77.5416	0.547898	0.346761	-0.201137	2	105275812	F	I		IGR	island	IGR-island	chr2:105275588-105275940	NA	NA		rs77770676
cg24152605	0.289435	0.224494	14.3861	3.02253e-39	6.03309e-38	77.4348	0.321173	0.0317388	-0.289435	19	57050359	R	I	ZFP28	1stExon	island	1stExon-island	chr19:57049675-57050646	TRUE	NA	high-CpG:61742111-61742220
cg19078576	0.201346	0.192058	14.38	3.21301e-39	6.40491e-38	77.3739	0.259314	0.0579675	-0.201346	5	17217877	F	I	BASP1	5'UTR	island	5'UTR-island	chr5:17217788-17219021	NA	NA	high-CpG:17270474-17270899
cg02085507	0.248887	0.354664	14.3703	3.54503e-39	7.05247e-38	77.2759	0.4378	0.188913	-0.248887	19	6739192	R	I	TRIP10	TSS1500	shore	TSS1500-shore	chr19:6739883-6740158	NA	NA
cg20698924	0.225207	0.266647	14.3674	3.64886e-39	7.25553e-38	77.2471	0.341873	0.116666	-0.225207	15	28344730	F	I	OCA2	TSS1500	shore	TSS1500-shore	chr15:28344188-28344489	NA	NA		rs28595435
cg03621841	0.249744	0.486063	14.3627	3.82786e-39	7.60155e-38	77.1994	0.569485	0.319741	-0.249744	16	49673985	F	I	ZNF423	Body	shore	Body-shore	chr16:49672443-49672725	TRUE	TRUE		rs76070548
cg13997975	0.213095	0.469879	14.3562	4.08616e-39	8.10163e-38	77.1343	0.541059	0.327964	-0.213095	10	77158502	F	I	ZNF503	3'UTR	island	3'UTR-island	chr10:77155128-77169600	NA	NA
cg03506640	0.200493	0.149114	14.3482	4.42624e-39	8.75908e-38	77.0546	0.216085	0.0155912	-0.200493	14	85997753	F	I	FLRT2	5'UTR	island	5'UTR-island	chr14:85997468-85998637	TRUE	NA
cg25923609	0.283802	0.341107	14.3443	4.60382e-39	9.10087e-38	77.0153	0.435905	0.152103	-0.283802	5	3607092	R	I		IGR	island	IGR-island	chr5:3606488-3607135	NA	NA
cg16232126	0.234067	0.19246	14.3434	4.64717e-39	9.18393e-38	77.006	0.270645	0.0365781	-0.234067	2	108603005	F	I	SLC5A7	1stExon	island	1stExon-island	chr2:108602824-108603467	NA	NA
cg18302225	0.205034	0.303296	14.3429	4.66948e-39	9.22669e-38	77.0012	0.371783	0.166749	-0.205034	5	55776401	R	I		IGR	shore	IGR-shore	chr5:55776604-55777233	TRUE	TRUE
cg02343823	0.233396	0.217277	14.3406	4.77843e-39	9.43699e-38	76.9782	0.295238	0.0618419	-0.233396	5	150284419	F	I	ZNF300	TSS200	island	TSS200-island	chr5:150284385-150284635	TRUE	NA
cg01552731	0.212024	0.778681	14.34	4.80834e-39	9.49515e-38	76.972	0.849503	0.637479	-0.212024	19	46806907	F	II	HIF3A	1stExon	shore	1stExon-shore	chr19:46806998-46807617	TRUE	NA
cg10690919	0.215531	0.247686	14.3394	4.84022e-39	9.55628e-38	76.9654	0.31968	0.104149	-0.215531	17	48912545	R	I	WFIKKN2	TSS200	opensea	TSS200-opensea		NA	TRUE
cg00266983	0.246445	0.403931	14.336	5.00845e-39	9.88227e-38	76.9314	0.486251	0.239806	-0.246445	7	1277521	R	I		IGR	island	IGR-island	chr7:1269165-1282864	NA	NA
cg24095120	0.205947	0.718345	14.334	5.1111e-39	1.00805e-37	76.9111	0.787137	0.581191	-0.205947	5	106838352	R	I	EFNA5	Body	opensea	Body-opensea		NA	TRUE
cg07274716	0.222157	0.271149	14.3315	5.24119e-39	1.03306e-37	76.8861	0.345356	0.123199	-0.222157	5	134363973	F	I	PITX1	3'UTR	island	3'UTR-island	chr5:134363092-134365146	NA	TRUE
cg19254119	0.238499	0.201181	14.3303	5.30543e-39	1.04538e-37	76.8739	0.280847	0.0423481	-0.238499	19	9609422	R	I	ZNF560	TSS200	shore	TSS200-shore	chr19:9608804-9609343	NA	NA
cg26422458	0.233698	0.272334	14.3267	5.50054e-39	1.08289e-37	76.8379	0.350396	0.116697	-0.233698	1	79472452	F	I	ELTD1	5'UTR	island	5'UTR-island	chr1:79472281-79472537	NA	TRUE
cg00816387	0.223389	0.723374	14.3264	5.51698e-39	1.08602e-37	76.835	0.797993	0.574604	-0.223389	10	1975591	F	I		IGR	opensea	IGR-opensea		NA	NA		rs12768681
cg06242102	0.207716	0.504642	14.314	6.25124e-39	1.22711e-37	76.7104	0.574026	0.366309	-0.207716	7	157561010	R	I	PTPRN2	Body	island	Body-island	chr7:157560974-157561195	NA	NA
cg06766016	0.272518	0.540025	14.3135	6.2786e-39	1.23242e-37	76.706	0.631054	0.358536	-0.272518	1	45278971	R	I	BTBD19	Body	island	Body-island	chr1:45278765-45279644	NA	NA
cg18476766	0.201536	0.330448	14.3072	6.69386e-39	1.31231e-37	76.6422	0.397767	0.196231	-0.201536	2	240529742	R	I		IGR	opensea	IGR-opensea		NA	NA
cg02227036	0.231775	0.694788	14.3033	6.96186e-39	1.36374e-37	76.6031	0.772208	0.540432	-0.231775	16	50425329	F	I		IGR	opensea	IGR-opensea		NA	NA
cg05697849	0.237477	0.279741	14.3029	6.99141e-39	1.36927e-37	76.5988	0.359065	0.121589	-0.237477	1	50513766	F	I	ELAVL4	1stExon	island	1stExon-island	chr1:50513644-50514320	NA	TRUE
cg26860604	0.237783	0.651418	14.2938	7.65761e-39	1.4974e-37	76.5081	0.730844	0.493061	-0.237783	16	69958964	R	I	WWP2	1stExon	opensea	1stExon-opensea		TRUE	TRUE
cg16573755	0.245749	0.357452	14.2923	7.77686e-39	1.52022e-37	76.4927	0.439539	0.19379	-0.245749	2	172958337	F	I		IGR	shore	IGR-shore	chr2:172959267-172962054	NA	NA
cg14425564	0.210885	0.324802	14.289	8.0333e-39	1.56923e-37	76.4604	0.395243	0.184359	-0.210885	9	126794772	R	I	LHX2	Body	opensea	Body-opensea		NA	NA
cg20396393	0.214943	0.375215	14.2841	8.44625e-39	1.6488e-37	76.4104	0.447012	0.232069	-0.214943	7	23720838	R	I	C7orf46	Body	shore	Body-shore	chr7:23719619-23720006	NA	NA
cg18235050	0.280379	0.219817	14.2746	9.2883e-39	1.80984e-37	76.3157	0.313472	0.0330931	-0.280379	12	126676048	R	I		IGR	island	IGR-island	chr12:126675561-126676195	NA	NA
cg05227215	0.258508	0.482151	14.2694	9.79182e-39	1.90525e-37	76.263	0.5685	0.309992	-0.258508	5	139057496	R	I	CXXC5	5'UTR	shore	5'UTR-shore	chr5:139056577-139056856	NA	TRUE
cg22872857	0.211157	0.70989	14.2635	1.03865e-38	2.01944e-37	76.2043	0.780422	0.569265	-0.211157	8	21794985	F	II	XPO7	Body	opensea	Body-opensea		NA	TRUE
cg11218954	0.207214	0.287725	14.2631	1.04245e-38	2.02673e-37	76.2006	0.356941	0.149727	-0.207214	2	45164864	R	I		IGR	island	IGR-island	chr2:45164561-45166567	NA	NA
cg24476033	0.243762	0.37198	14.2613	1.06232e-38	2.06439e-37	76.1818	0.453404	0.209642	-0.243762	19	6710658	F	I	C3	Body	island	Body-island	chr19:6710625-6710828	NA	NA		rs344534
cg21040094	0.214523	0.528618	14.2594	1.08288e-38	2.10336e-37	76.1627	0.600275	0.385752	-0.214523	17	78475995	F	I		IGR	opensea	IGR-opensea		NA	TRUE
cg18454133	0.205212	0.713102	14.2591	1.0857e-38	2.10853e-37	76.1601	0.781649	0.576436	-0.205212	14	23835870	F	I	EFS	TSS1500	island	TSS1500-island	chr14:23834435-23835947	NA	NA
cg22490780	0.206782	0.510322	14.2574	1.10433e-38	2.1442e-37	76.1431	0.579394	0.372611	-0.206782	5	16867064	F	I	MYO10	Body	opensea	Body-opensea		NA	TRUE
cg16409977	0.202276	0.647943	14.2502	1.18722e-38	2.30147e-37	76.071	0.715509	0.513232	-0.202276	12	4099941	R	I		IGR	opensea	IGR-opensea		NA	NA
cg22874988	0.280374	0.546822	14.2434	1.27084e-38	2.45929e-37	76.0031	0.640475	0.360101	-0.280374	3	111451090	F	II	PHLDB2	TSS1500	opensea	TSS1500-opensea		NA	NA		rs4682299
cg17674042	0.25846	0.396554	14.2431	1.2754e-38	2.46788e-37	75.9996	0.482887	0.224427	-0.25846	6	34482479	R	I	PACSIN1	5'UTR	opensea	5'UTR-opensea		TRUE	TRUE
cg17342469	0.216835	0.260712	14.2426	1.28196e-38	2.48011e-37	75.9944	0.333142	0.116307	-0.216835	22	46473074	R	I		IGR	opensea	IGR-opensea		NA	NA
cg15044957	0.234727	0.181061	14.2414	1.29704e-38	2.5081e-37	75.9828	0.259467	0.02474	-0.234727	11	30038672	F	I	KCNA4	TSS200	island	TSS200-island	chr11:30038522-30038823	TRUE	NA
cg17778888	0.231593	0.847886	14.2385	1.33485e-38	2.5788e-37	75.9541	0.925245	0.693652	-0.231593	5	510421	R	I	SLC9A3	Body	shore	Body-shore	chr5:507745-508835	NA	NA
cg23290344	0.220623	0.175027	14.2371	1.35465e-38	2.61644e-37	75.9395	0.248722	0.0280981	-0.220623	8	24771466	F	I	NEFM	TSS1500	island	TSS1500-island	chr8:24770908-24772547	TRUE	NA
cg06083330	0.214123	0.165087	14.2277	1.4878e-38	2.86825e-37	75.846	0.23661	0.0224869	-0.214123	4	147561203	F	I	POU4F2	Body	island	Body-island	chr4:147559205-147561901	NA	TRUE
cg13746854	0.202646	0.609752	14.2208	1.59499e-38	3.06872e-37	75.7767	0.677442	0.474796	-0.202646	9	34370894	R	I	KIAA1161	Body	island	Body-island	chr9:34370773-34372902	NA	TRUE
cg17266581	0.245489	0.376615	14.2193	1.61972e-38	3.11543e-37	75.7613	0.458616	0.213126	-0.245489	18	74799572	R	I	MBP	Body	island	Body-island	chr18:74799144-74800038	TRUE	NA	high-CpG:72928388-72928596
cg16049690	0.210008	0.267507	14.2189	1.62557e-38	3.12624e-37	75.7577	0.337656	0.127648	-0.210008	5	180486679	F	I	BTNL9	Body	island	Body-island	chr5:180486154-180486892	NA	NA
cg09403666	0.212882	0.262804	14.2172	1.65394e-38	3.17918e-37	75.7405	0.333913	0.121031	-0.212882	10	23461493	F	I		IGR	island	IGR-island	chr10:23461300-23461610	NA	NA		rs34745940
cg08577953	0.212173	0.583622	14.2162	1.671e-38	3.21108e-37	75.7302	0.654494	0.442321	-0.212173	4	100574455	R	I		IGR	island	IGR-island	chr4:100574403-100574654	NA	NA
cg24315340	0.232854	0.756888	14.2139	1.70925e-38	3.28351e-37	75.7077	0.834668	0.601814	-0.232854	6	146058215	R	II	EPM2A	TSS1500	shore	TSS1500-shore	chr6:146055896-146056981	NA	NA
cg12542255	0.248047	0.262711	14.2132	1.72149e-38	3.30623e-37	75.7006	0.345565	0.0975188	-0.248047	19	45976195	F	I	FOSB	Body	island	Body-island	chr19:45975848-45976262	NA	TRUE
cg03654727	0.241267	0.772644	14.2048	1.87305e-38	3.59131e-37	75.6165	0.853234	0.611967	-0.241267	18	42643805	F	I	SETBP1	3'UTR	island	3'UTR-island	chr18:42643705-42643937	NA	NA
cg14255981	0.202062	0.874488	14.1985	1.99433e-38	3.81745e-37	75.5539	0.941983	0.73992	-0.202062	12	105414154	R	II	ALDH1L2	Body	opensea	Body-opensea		NA	TRUE
cg07203423	0.21208	0.188865	14.1972	2.02154e-38	3.86775e-37	75.5404	0.259706	0.0476263	-0.21208	2	74743009	R	I	TLX2	Body	island	Body-island	chr2:74740455-74743795	NA	NA			rs74995202
cg19839825	0.215501	0.659858	14.1965	2.03615e-38	3.89498e-37	75.5332	0.731842	0.516341	-0.215501	19	7616011	R	I	PNPLA6	Body	shore	Body-shore	chr19:7614785-7615998	TRUE	NA
cg08560074	0.234961	0.697303	14.1849	2.2881e-38	4.36483e-37	75.4169	0.775787	0.540826	-0.234961	5	169532686	F	I	FOXI1	TSS1500	shore	TSS1500-shore	chr5:169533080-169533534	NA	NA
cg23401796	0.235992	0.56608	14.1799	2.40436e-38	4.58149e-37	75.3675	0.644909	0.408917	-0.235992	8	141248667	R	I	TRAPPC9	Body	opensea	Body-opensea		TRUE	TRUE
cg15229454	0.202111	0.840114	14.1756	2.51048e-38	4.7795e-37	75.3245	0.907625	0.705514	-0.202111	13	76279228	F	II	LMO7	Body	opensea	Body-opensea		NA	TRUE		rs73225951
cg00839579	0.258266	0.306692	14.1652	2.78568e-38	5.2917e-37	75.2208	0.392961	0.134695	-0.258266	7	15727441	R	I	MEOX2	TSS1500	opensea	TSS1500-opensea		NA	TRUE
cg27549720	0.26472	0.298901	14.1638	2.82654e-38	5.36734e-37	75.2063	0.387325	0.122606	-0.26472	1	19992167	F	I	HTR6	5'UTR	island	5'UTR-island	chr1:19991146-19992788	TRUE	TRUE
cg09419444	0.21841	0.498036	14.1608	2.91344e-38	5.52829e-37	75.1761	0.570991	0.352581	-0.21841	16	69958792	R	I	WWP2	TSS200	opensea	TSS200-opensea		TRUE	TRUE	low-CpG:68516280-68516417
cg25872855	0.213979	0.396941	14.1597	2.94395e-38	5.58489e-37	75.1657	0.468417	0.254437	-0.213979	10	89998445	F	I		IGR	opensea	IGR-opensea		NA	TRUE
cg20415053	0.259358	0.418713	14.1585	2.98055e-38	5.65198e-37	75.1534	0.505346	0.245987	-0.259358	1	26527928	R	I	CATSPER4	Body	opensea	Body-opensea		TRUE	TRUE
cg26734888	0.20824	0.185664	14.1553	3.07691e-38	5.83123e-37	75.1217	0.255222	0.0469825	-0.20824	19	37825307	F	I	HKR1	TSS1500	island	TSS1500-island	chr19:37825101-37825756	NA	NA
cg12468255	0.272112	0.502599	14.151	3.21165e-38	6.08211e-37	75.079	0.593492	0.321381	-0.272112	1	201617056	F	I	NAV1	TSS1500	island	TSS1500-island	chr1:201617041-201619788	NA	NA
cg22900415	0.206799	0.310832	14.1399	3.58943e-38	6.77979e-37	74.9681	0.379909	0.17311	-0.206799	13	20736075	R	I	GJA3	TSS1500	island	TSS1500-island	chr13:20735043-20736157	NA	NA
cg19463256	0.230493	0.495157	14.1342	3.80174e-38	7.1726e-37	74.9108	0.572149	0.341656	-0.230493	19	46915351	F	I	CCDC8	1stExon	island	1stExon-island	chr19:46915311-46915802	NA	NA
cg19870512	0.243219	0.205213	14.1315	3.90675e-38	7.365e-37	74.8837	0.286455	0.0432356	-0.243219	12	4919081	R	I	KCNA6	5'UTR	island	5'UTR-island	chr12:4918273-4919657	NA	NA
cg17401179	0.244639	0.231459	14.1161	4.55728e-38	8.5628e-37	74.7302	0.313176	0.0685369	-0.244639	5	400517	F	I	AHRR	Body	opensea	Body-opensea		TRUE	TRUE
cg12349571	0.212944	0.755884	14.1138	4.66409e-38	8.7591e-37	74.7071	0.827013	0.614069	-0.212944	15	70364359	F	I	TLE3	Body	opensea	Body-opensea		NA	NA
cg27387888	0.248088	0.411762	14.1136	4.67367e-38	8.77629e-37	74.705	0.494631	0.246543	-0.248088	22	19724444	F	I		IGR	island	IGR-island	chr22:19724291-19724524	NA	NA
cg00564737	0.213874	0.317571	14.1086	4.91043e-38	9.21208e-37	74.6558	0.389011	0.175137	-0.213874	1	196847182	R	I		IGR	island	IGR-island	chr1:196847158-196847418	NA	NA
cg03143486	0.239032	0.501562	14.1053	5.07898e-38	9.52091e-37	74.6221	0.581406	0.342374	-0.239032	7	811491	R	II	HEATR2	Body	shelf	Body-shelf	chr7:813627-814392	NA	TRUE
cg27262717	0.211578	0.352067	14.103	5.19807e-38	9.73929e-37	74.599	0.42274	0.211162	-0.211578	20	44452633	F	I	TNNC2	Body	island	Body-island	chr20:44452576-44453162	NA	TRUE
cg05253110	0.224012	0.458799	14.1005	5.32867e-38	9.9781e-37	74.5743	0.533626	0.309614	-0.224012	7	141130687	F	I		IGR	opensea	IGR-opensea		NA	TRUE
cg16264705	0.219006	0.329228	14.0992	5.39648e-38	1.01019e-36	74.5617	0.402382	0.183376	-0.219006	12	54071194	F	I	ATP5G2	TSS1500	island	TSS1500-island	chr12:54071053-54071265	NA	NA
cg14594187	0.225366	0.40484	14.0991	5.40096e-38	1.01098e-36	74.5609	0.480119	0.254753	-0.225366	9	124498961	R	I	DAB2IP	Body	island	Body-island	chr9:124498513-124498962	NA	NA
cg20649017	0.202561	0.22191	14.0963	5.55342e-38	1.03881e-36	74.5331	0.289571	0.08701	-0.202561	2	176980837	R	I	HOXD10	TSS1500	island	TSS1500-island	chr2:176980765-176981423	TRUE	NA
cg04864807	0.286614	0.357703	14.0869	6.10202e-38	1.13833e-36	74.4392	0.45344	0.166826	-0.286614	2	121412139	R	I		IGR	island	IGR-island	chr2:121411983-121412315	NA	TRUE
cg19592277	0.232135	0.58762	14.0799	6.54894e-38	1.21989e-36	74.3688	0.66516	0.433025	-0.232135	2	54086854	R	I	GPR75	5'UTR	island	5'UTR-island	chr2:54086776-54087266	NA	NA
cg07129523	0.233384	0.244759	14.0757	6.82622e-38	1.27004e-36	74.3274	0.322716	0.0893325	-0.233384	5	140501403	R	I	PCDHB4	TSS200	shore	TSS200-shore	chr5:140502890-140503804	NA	NA
cg23300486	0.216115	0.720862	14.0708	7.16732e-38	1.33236e-36	74.2788	0.79305	0.576935	-0.216115	14	103294375	F	I	TRAF3	5'UTR	opensea	5'UTR-opensea		NA	NA
cg07441518	0.212658	0.272801	14.0664	7.49519e-38	1.39193e-36	74.2342	0.343835	0.131177	-0.212658	11	31846849	F	I		IGR	shore	IGR-shore	chr11:31847132-31847958	NA	NA
cg22795586	0.217623	0.298448	14.066	7.52411e-38	1.39724e-36	74.2304	0.37114	0.153518	-0.217623	1	170629555	R	I		IGR	shore	IGR-shore	chr1:170630456-170630851	NA	TRUE
cg09568464	0.236802	0.16724	14.0641	7.66715e-38	1.4231e-36	74.2116	0.246339	0.0095375	-0.236802	19	56904901	F	I	ZNF582	TSS200	island	TSS200-island	chr19:56904636-56905355	NA	NA	high-CpG:61596681-61596727	rs73937256
cg03900143	0.236166	0.202023	14.0512	8.72218e-38	1.61377e-36	74.0831	0.280909	0.0447431	-0.236166	3	147111660	F	I	ZIC4	Body	island	Body-island	chr3:147108511-147111703	TRUE	NA		rs16859414
cg07489048	0.219673	0.284736	14.0502	8.81236e-38	1.63016e-36	74.0729	0.358113	0.13844	-0.219673	14	29236898	R	I	FOXG1	1stExon	island	1stExon-island	chr14:29236835-29237832	NA	NA	high-CpG:28306416-28306742
cg02091185	0.244154	0.497561	14.0467	9.12209e-38	1.68632e-36	74.0384	0.579116	0.334961	-0.244154	5	170288766	R	I	RANBP17	TSS1500	shore	TSS1500-shore	chr5:170288879-170289737	TRUE	NA
cg16288089	0.24157	0.202045	14.0372	1.00359e-37	1.85119e-36	73.9433	0.282737	0.0411663	-0.24157	7	97361408	R	I	TAC1	5'UTR	island	5'UTR-island	chr7:97361132-97363018	NA	NA
cg12786945	0.205459	0.153011	14.0322	1.05499e-37	1.94338e-36	73.8935	0.221641	0.0161819	-0.205459	3	13324760	R	I		IGR	island	IGR-island	chr3:13323438-13324929	NA	NA	high-CpG:13299538-13299812
cg00663077	0.2136	0.179248	14.0305	1.07263e-37	1.97536e-36	73.877	0.250597	0.0369963	-0.2136	4	188916709	R	I	ZFP42	TSS1500	island	TSS1500-island	chr4:188916605-188916876	NA	NA
cg25372296	0.201386	0.289456	14.0214	1.17483e-37	2.16038e-36	73.7863	0.356724	0.155339	-0.201386	1	98510328	F	I		IGR	shore	IGR-shore	chr1:98510966-98511710	NA	NA
cg01889169	0.259598	0.662765	14.0149	1.25383e-37	2.30247e-36	73.7214	0.749478	0.489881	-0.259598	7	927986	F	I	C7orf20	Body	shore	Body-shore	chr7:929476-930013	NA	NA
cg01666796	0.291783	0.648976	14.0136	1.26995e-37	2.33104e-36	73.7087	0.746439	0.454657	-0.291783	15	70364327	F	I	TLE3	Body	opensea	Body-opensea		NA	NA		rs675683
cg05848863	0.241709	0.192206	14.0122	1.28797e-37	2.36306e-36	73.6946	0.272944	0.0312344	-0.241709	7	16794078	R	I	TSPAN13	Body	island	Body-island	chr7:16793188-16794100	TRUE	NA
cg10533161	0.238624	0.781301	14.0092	1.32675e-37	2.43259e-36	73.6651	0.861009	0.622385	-0.238624	13	99174312	F	I	STK24	Body	opensea	Body-opensea		NA	TRUE
cg22994198	0.259226	0.262181	14.0048	1.38669e-37	2.53989e-36	73.621	0.34877	0.0895444	-0.259226	19	1508528	R	I	ADAMTSL5	Body	shore	Body-shore	chr19:1510493-1510725	NA	NA
cg14696396	0.201679	0.15577	14.0045	1.39101e-37	2.54746e-36	73.6179	0.223136	0.0214575	-0.201679	15	83776446	F	I	TM6SF1	1stExon	island	1stExon-island	chr15:83775861-83776922	NA	NA		rs1062232
cg19656282	0.206692	0.202811	13.9992	1.46643e-37	2.68261e-36	73.5653	0.271852	0.06516	-0.206692	2	74742786	F	I	TLX2	Body	island	Body-island	chr2:74740455-74743795	NA	NA
cg19506623	0.234543	0.654322	13.9986	1.47482e-37	2.69725e-36	73.5596	0.732666	0.498124	-0.234543	2	161265259	F	I	RBMS1	Body	shore	Body-shore	chr2:161263871-161264460	NA	NA
cg09053680	0.264175	0.198061	13.9916	1.58179e-37	2.88776e-36	73.4898	0.286304	0.0221287	-0.264175	10	135044114	F	I	UTF1	1stExon	island	1stExon-island	chr10:135043221-135044560	NA	NA
cg07222505	0.273461	0.34627	13.9789	1.79414e-37	3.26574e-36	73.3643	0.437614	0.164154	-0.273461	5	74161231	F	I	FAM169A	5'UTR	shore	5'UTR-shore	chr5:74161536-74162716	TRUE	NA
cg17162024	0.211036	0.159593	13.9689	1.98333e-37	3.60073e-36	73.2643	0.230086	0.0190494	-0.211036	8	53478454	F	I	FAM150A	TSS1500	island	TSS1500-island	chr8:53477544-53478627	NA	NA
cg09554951	0.230959	0.262485	13.9674	2.01268e-37	3.65241e-36	73.2497	0.339632	0.108673	-0.230959	11	2890725	R	I	KCNQ1DN	TSS1500	island	TSS1500-island	chr11:2890388-2891337	NA	NA
cg10978355	0.226115	0.277231	13.9662	2.03793e-37	3.69659e-36	73.2373	0.35276	0.126645	-0.226115	5	80529340	R	I	RNU5E	Body	opensea	Body-opensea		NA	TRUE
cg11857704	0.252268	0.293162	13.9613	2.139e-37	3.87534e-36	73.189	0.377427	0.125159	-0.252268	2	3750952	F	I		IGR	island	IGR-island	chr2:3750828-3751927	NA	NA
cg03184290	0.2582	0.229117	13.9566	2.24248e-37	4.05943e-36	73.1419	0.315364	0.0571637	-0.2582	4	111550666	R	I	PITX2	Body	shore	Body-shore	chr4:111549879-111550203	NA	NA
cg15834072	0.213577	0.224615	13.9473	2.45868e-37	4.44105e-36	73.0502	0.295956	0.0823794	-0.213577	4	155411603	F	I	DCHS2	1stExon	island	1stExon-island	chr4:155410623-155413393	NA	NA		rs13130030
cg18044572	0.231982	0.342874	13.9393	2.66472e-37	4.80586e-36	72.97	0.420362	0.188381	-0.231982	7	44349715	R	I	CAMK2B	Body	island	Body-island	chr7:44349111-44349716	TRUE	NA
cg14701491	0.20922	0.222715	13.93	2.92151e-37	5.26162e-36	72.8783	0.292601	0.0833813	-0.20922	3	127634449	F	I		IGR	island	IGR-island	chr3:127633993-127634588	NA	NA
cg05522011	0.254298	0.538135	13.9263	3.03287e-37	5.4586e-36	72.841	0.623078	0.368779	-0.254298	4	81122726	R	I	PRDM8	Body	shore	Body-shore	chr4:81123508-81124318	TRUE	NA
cg26281453	0.219085	0.174025	13.9253	3.06154e-37	5.50948e-36	72.8317	0.247206	0.0281206	-0.219085	17	45810610	R	I	TBX21	1stExon	island	1stExon-island	chr17:45810589-45811388	TRUE	TRUE
cg24880701	0.213424	0.181658	13.9157	3.36982e-37	6.05184e-36	72.736	0.252948	0.0395238	-0.213424	15	68121563	R	I	LBXCOR1	Body	island	Body-island	chr15:68115485-68122575	NA	NA
cg02374745	0.226944	0.204226	13.9153	3.3828e-37	6.07383e-36	72.7322	0.280032	0.0530881	-0.226944	17	6679564	R	I	FBXO39	1stExon	island	1stExon-island	chr17:6679205-6679710	NA	TRUE
cg08840441	0.309457	0.449104	13.9144	3.41384e-37	6.12849e-36	72.7231	0.552471	0.243014	-0.309457	19	19748461	R	I	GMIP	Body	island	Body-island	chr19:19748266-19749131	TRUE	NA
cg06590946	0.2208	0.698897	13.9058	3.71904e-37	6.6652e-36	72.6378	0.772651	0.551851	-0.2208	3	185643307	F	I	TRA2B	Body	opensea	Body-opensea		NA	NA
cg07124687	0.260207	0.352379	13.9007	3.91346e-37	7.00711e-36	72.587	0.439295	0.179088	-0.260207	6	28956332	F	I		IGR	island	IGR-island	chr6:28956106-28956578	NA	NA		rs10698716
cg23331421	0.211018	0.177535	13.9	3.93946e-37	7.05152e-36	72.5804	0.248021	0.0370038	-0.211018	19	30866202	F	I	ZNF536	5'UTR	island	5'UTR-island	chr19:30865683-30866490	NA	NA
cg11274314	0.214839	0.495465	13.8974	4.04323e-37	7.23318e-36	72.5545	0.567228	0.352389	-0.214839	2	242480504	F	I		IGR	island	IGR-island	chr2:242480444-242481818	NA	NA		rs6706437
cg09655403	0.227864	0.27434	13.8967	4.07193e-37	7.28327e-36	72.5474	0.350454	0.122589	-0.227864	5	78985495	R	I	CMYA5	TSS200	opensea	TSS200-opensea		NA	TRUE	high-CpG:79021199-79021441
cg24795825	0.232718	0.489931	13.8895	4.37271e-37	7.80737e-36	72.4764	0.567665	0.334948	-0.232718	15	79164541	R	I	MORF4L1	TSS1500	shore	TSS1500-shore	chr15:79165102-79166057	NA	NA
cg08079908	0.27702	0.468605	13.8841	4.61236e-37	8.22458e-36	72.4232	0.561138	0.284118	-0.27702	2	176997277	F	I		IGR	shore	IGR-shore	chr2:176993479-176995557	NA	NA
cg18070676	0.205139	0.162849	13.8807	4.77434e-37	8.5068e-36	72.3888	0.231372	0.0262325	-0.205139	14	85997519	R	I	FLRT2	5'UTR	island	5'UTR-island	chr14:85997468-85998637	TRUE	NA
cg02067712	0.220696	0.254958	13.8785	4.87867e-37	8.68856e-36	72.3673	0.328677	0.107981	-0.220696	13	28364724	F	I		IGR	shore	IGR-shore	chr13:28365545-28365785	NA	TRUE
cg03730533	0.264674	0.313493	13.8773	4.93733e-37	8.79e-36	72.3554	0.401902	0.137228	-0.264674	7	26897685	F	I	SKAP2	Body	opensea	Body-opensea		NA	TRUE
cg05398905	0.212927	0.604275	13.867	5.46913e-37	9.71036e-36	72.2534	0.675399	0.462473	-0.212927	17	80847209	F	II	TBCD	Body	opensea	Body-opensea		TRUE	TRUE
cg10192893	0.225133	0.18232	13.8615	5.77604e-37	1.02443e-35	72.199	0.257521	0.0323881	-0.225133	4	41747895	R	I	PHOX2B	Body	island	Body-island	chr4:41747508-41747944	NA	TRUE
cg10904699	0.208195	0.408461	13.8569	6.04678e-37	1.07138e-35	72.1534	0.478004	0.269809	-0.208195	11	123301490	R	I		IGR	island	IGR-island	chr11:123301049-123302149	TRUE	NA	high-CpG:122806050-122807153
cg13797425	0.220963	0.332557	13.8306	7.84875e-37	1.38288e-35	71.8934	0.406365	0.185402	-0.220963	14	102554977	R	I	HSP90AA1	TSS1500	shore	TSS1500-shore	chr14:102552721-102554068	NA	NA
cg24595606	0.273417	0.330953	13.8291	7.97207e-37	1.40389e-35	71.8779	0.422282	0.148865	-0.273417	6	108492358	F	I	NR2E1	Body	shore	Body-shore	chr6:108485671-108490539	NA	NA
cg15207742	0.206259	0.155141	13.8184	8.86037e-37	1.55706e-35	71.7726	0.224038	0.0177781	-0.206259	20	43438809	F	I	RIMS4	Body	island	Body-island	chr20:43438737-43439546	TRUE	NA
cg10868156	0.203179	0.621094	13.8104	9.59219e-37	1.68273e-35	71.6935	0.688962	0.485783	-0.203179	17	17713364	F	I	RAI1	3'UTR	island	3'UTR-island	chr17:17712911-17714456	TRUE	NA
cg04523661	0.281486	0.51236	13.8085	9.7787e-37	1.71457e-35	71.6743	0.606385	0.324898	-0.281486	19	1302808	F	I		IGR	island	IGR-island	chr19:1302530-1302811	TRUE	NA		rs8110813
cg13425960	0.212863	0.605711	13.8046	1.01592e-36	1.77962e-35	71.6363	0.676813	0.46395	-0.212863	19	50550359	R	II	ZNF473	3'UTR	shelf	3'UTR-shelf	chr19:50554012-50554492	NA	NA
cg00532474	0.215115	0.224454	13.8027	1.03535e-36	1.81251e-35	71.6174	0.296309	0.0811937	-0.215115	18	43652594	R	I	PSTPIP2	TSS1500	shore	TSS1500-shore	chr18:43651796-43652455	NA	NA
cg13990947	0.251694	0.280845	13.8014	1.04895e-36	1.83562e-35	71.6044	0.364919	0.113224	-0.251694	9	19128801	R	I	PLIN2	TSS1500	shore	TSS1500-shore	chr9:19127179-19127880	TRUE	NA
cg20723355	0.221687	0.178856	13.7997	1.06688e-36	1.86635e-35	71.5875	0.252906	0.0312187	-0.221687	17	6679597	R	I	FBXO39	5'UTR	island	5'UTR-island	chr17:6679205-6679710	NA	TRUE
cg07963234	0.21789	0.201969	13.7623	1.54596e-36	2.68316e-35	71.2179	0.274751	0.0568606	-0.21789	4	5894923	R	I	CRMP1	TSS200	island	TSS200-island	chr4:5894071-5895116	NA	NA
cg13092405	0.229788	0.328505	13.7613	1.56151e-36	2.70935e-35	71.2079	0.405261	0.175473	-0.229788	1	228075423	R	I		IGR	island	IGR-island	chr1:228075377-228075750	NA	NA
cg24696183	0.214695	0.435274	13.7596	1.58829e-36	2.75512e-35	71.191	0.506988	0.292293	-0.214695	11	2891360	F	I	KCNQ1DN	Body	shore	Body-shore	chr11:2890388-2891337	NA	TRUE		rs2411875	rs2411876
cg25881804	0.222123	0.173848	13.7581	1.61108e-36	2.79395e-35	71.1768	0.248044	0.0259206	-0.222123	20	21081901	R	I		IGR	island	IGR-island	chr20:21080929-21082824	NA	TRUE
cg13055709	0.267531	0.380034	13.7578	1.61531e-36	2.80093e-35	71.1742	0.469397	0.201867	-0.267531	1	234852861	R	II		IGR	opensea	IGR-opensea		NA	NA
cg07960360	0.26885	0.476329	13.753	1.69523e-36	2.93643e-35	71.126	0.566133	0.297283	-0.26885	14	96128403	R	I	TCL6	Body	opensea	Body-opensea		NA	NA
cg26673012	0.201702	0.153758	13.7475	1.78997e-36	3.09624e-35	71.0718	0.221133	0.0194306	-0.201702	7	35293753	F	I	TBX20	TSS200	island	TSS200-island	chr7:35292985-35294674	TRUE	NA	high-CpG:35260213-35260298
cg13703871	0.21876	0.189562	13.7464	1.80931e-36	3.12877e-35	71.0611	0.262634	0.0438738	-0.21876	19	9473674	R	I	ZNF177	TSS200	island	TSS200-island	chr19:9473589-9474001	NA	NA
cg14764357	0.235122	0.523172	13.742	1.88946e-36	3.26464e-35	71.0179	0.60171	0.366588	-0.235122	7	1093718	F	I	C7orf50	Body	shelf	Body-shelf	chr7:1097405-1097953	NA	TRUE
cg12415479	0.238392	0.276658	13.7205	2.33874e-36	4.02338e-35	70.8054	0.356288	0.117896	-0.238392	3	129311698	R	I	PLXND1	Body	opensea	Body-opensea		TRUE	TRUE
cg02037307	0.252184	0.340369	13.717	2.42101e-36	4.16039e-35	70.7709	0.424606	0.172421	-0.252184	5	134363562	R	I	PITX1	3'UTR	island	3'UTR-island	chr5:134363092-134365146	NA	TRUE
cg24524285	0.234357	0.299998	13.7146	2.47789e-36	4.25655e-35	70.7478	0.37828	0.143923	-0.234357	11	64405919	R	I	NRXN2	Body	island	Body-island	chr11:64405451-64406006	TRUE	NA
cg18173726	0.214058	0.747497	13.7052	2.72036e-36	4.66393e-35	70.6547	0.818999	0.604941	-0.214058	15	95713100	F	I		IGR	opensea	IGR-opensea		NA	TRUE
cg23004031	0.284739	0.49491	13.7008	2.84036e-36	4.86543e-35	70.6117	0.590021	0.305283	-0.284739	10	131323903	R	I	MGMT	Body	opensea	Body-opensea		TRUE	NA
cg07065111	0.216318	0.173272	13.6997	2.87244e-36	4.91915e-35	70.6005	0.245528	0.0292106	-0.216318	2	5831213	R	I		IGR	island	IGR-island	chr2:5831187-5831413	NA	NA
cg14701597	0.230666	0.635337	13.6941	3.03495e-36	5.19099e-35	70.5457	0.712386	0.48172	-0.230666	10	130757617	R	I		IGR	opensea	IGR-opensea		NA	NA
cg03598731	0.22214	0.539788	13.6893	3.18197e-36	5.4366e-35	70.4986	0.613989	0.391849	-0.22214	8	130996123	F	I		IGR	island	IGR-island	chr8:130995921-130996149	NA	TRUE		rs749029
cg25238274	0.210017	0.399069	13.6881	3.22099e-36	5.50212e-35	70.4864	0.46922	0.259203	-0.210017	10	127914098	R	II	ADAM12	Body	opensea	Body-opensea		NA	NA
cg00674365	0.294008	0.217249	13.6851	3.3169e-36	5.66244e-35	70.4572	0.315456	0.0214481	-0.294008	19	57019069	F	I	ZNF471	TSS200	island	TSS200-island	chr19:57018743-57019506	NA	NA
cg16752592	0.240805	0.605576	13.6807	3.46439e-36	5.90714e-35	70.4138	0.686012	0.445207	-0.240805	8	145537709	F	I	HSF1	Body	opensea	Body-opensea		NA	TRUE
cg25809561	0.273711	0.527438	13.6762	3.62393e-36	6.17279e-35	70.369	0.618865	0.345154	-0.273711	17	30822961	R	I	MYO1D	Body	island	Body-island	chr17:30822917-30823210	NA	TRUE
cg01817364	0.284239	0.416063	13.6739	3.70761e-36	6.31245e-35	70.3462	0.511007	0.226768	-0.284239	5	43037411	F	I		IGR	island	IGR-island	chr5:43037259-43037520	NA	NA
cg25537993	0.257026	0.201264	13.6734	3.72448e-36	6.34013e-35	70.3417	0.287118	0.0300919	-0.257026	19	58545182	F	I	ZSCAN1	TSS1500	island	TSS1500-island	chr19:58545115-58545897	TRUE	NA
cg08575537	0.225327	0.20821	13.6715	3.79361e-36	6.45355e-35	70.3234	0.283476	0.0581481	-0.225327	7	100318626	R	I	EPO	Body	island	Body-island	chr7:100318106-100318684	NA	TRUE
cg02878244	0.207851	0.171377	13.6637	4.09955e-36	6.9628e-35	70.2461	0.240805	0.0329544	-0.207851	11	20181911	R	I	DBX1	TSS200	island	TSS200-island	chr11:20181200-20182325	NA	TRUE
cg24345062	0.267966	0.407519	13.6628	4.1349e-36	7.02168e-35	70.2375	0.497027	0.229061	-0.267966	2	200334439	F	I	FLJ32063	Body	shore	Body-shore	chr2:200335497-200336413	NA	TRUE
cg23831143	0.202432	0.383476	13.6609	4.2149e-36	7.1549e-35	70.2184	0.451094	0.248662	-0.202432	8	22960427	F	I	TNFRSF10C	TSS200	island	TSS200-island	chr8:22960384-22960927	TRUE	NA
cg02246426	0.236286	0.409502	13.659	4.29282e-36	7.28416e-35	70.2002	0.488428	0.252142	-0.236286	8	97162431	F	I	GDF6	Body	opensea	Body-opensea		NA	NA
cg00565688	0.20394	0.202378	13.6541	4.50705e-36	7.63963e-35	70.1516	0.2705	0.06656	-0.20394	1	3568212	F	I	TP73	TSS1500	island	TSS1500-island	chr1:3566445-3569636	NA	NA
cg00346208	0.208932	0.217385	13.6522	4.59352e-36	7.78256e-35	70.1327	0.287175	0.0782425	-0.208932	1	20669905	R	I	VWA5B1	Body	island	Body-island	chr1:20669566-20670018	TRUE	NA
cg06829830	0.210769	0.170978	13.6519	4.60599e-36	7.80272e-35	70.13	0.241381	0.0306119	-0.210769	5	80256087	F	I	RASGRF2	TSS1500	island	TSS1500-island	chr5:80255904-80257006	TRUE	NA	high-CpG:80291780-80292575
cg19486070	0.311823	0.596032	13.6452	4.92137e-36	8.32467e-35	70.064	0.70019	0.388366	-0.311823	7	1626153	F	I	KIAA1908	Body	opensea	Body-opensea		NA	NA
cg12368188	0.210549	0.322761	13.639	5.23324e-36	8.84025e-35	70.0028	0.39309	0.182541	-0.210549	15	67326082	F	I		IGR	island	IGR-island	chr15:67325986-67326256	NA	NA
cg17228232	0.24596	0.608065	13.6268	5.9031e-36	9.94412e-35	69.8828	0.690223	0.444263	-0.24596	17	79026049	F	I	BAIAP2	Body	island	Body-island	chr17:79026043-79026355	NA	NA
cg10890302	0.251478	0.352815	13.6239	6.07276e-36	1.02216e-34	69.8545	0.436816	0.185337	-0.251478	6	32064246	F	I	TNXB	Body	island	Body-island	chr6:32063533-32065044	NA	NA		rs56250504
cg10821115	0.213524	0.154844	13.6222	6.17626e-36	1.03907e-34	69.8377	0.226167	0.0126438	-0.213524	5	128797013	R	I	ADAMTS19	Body	island	Body-island	chr5:128795503-128797417	TRUE	NA
cg01376826	0.202672	0.336686	13.6124	6.80443e-36	1.14293e-34	69.7412	0.404385	0.201712	-0.202672	3	147129826	R	I	ZIC1	Body	shore	Body-shore	chr3:147130342-147130577	NA	TRUE
cg11085762	0.241607	0.696497	13.6123	6.81122e-36	1.14393e-34	69.7402	0.777201	0.535595	-0.241607	19	17942317	F	II	JAK3	Body	island	Body-island	chr19:17942061-17942567	NA	NA
cg25026529	0.208871	0.169923	13.6077	7.12588e-36	1.19556e-34	69.6952	0.239692	0.0308213	-0.208871	1	91183051	R	I	BARHL2	TSS1500	shore	TSS1500-shore	chr1:91183240-91184540	NA	NA
cg02147681	0.209987	0.382575	13.6067	7.19185e-36	1.20639e-34	69.686	0.452717	0.24273	-0.209987	17	17603837	R	I	RAI1	5'UTR	island	5'UTR-island	chr17:17603583-17604147	TRUE	TRUE
cg22369786	0.24758	0.59275	13.5998	7.70329e-36	1.28992e-34	69.6176	0.675449	0.427869	-0.24758	13	80911626	R	I	SPRY2	Body	shore	Body-shore	chr13:80913157-80913461	NA	NA
cg24398479	0.202096	0.411344	13.5996	7.71771e-36	1.29223e-34	69.6157	0.47885	0.276754	-0.202096	7	27192061	R	I		IGR	shore	IGR-shore	chr7:27190274-27191115	NA	NA
cg18812904	0.270146	0.519135	13.593	8.23809e-36	1.37712e-34	69.5507	0.609372	0.339226	-0.270146	18	77609087	F	I		IGR	island	IGR-island	chr18:77608383-77609118	NA	NA
cg03729251	0.276212	0.519994	13.5886	8.59941e-36	1.43601e-34	69.5079	0.612257	0.336044	-0.276212	4	151501035	F	I	LRBA	Body	island	Body-island	chr4:151500763-151501299	NA	TRUE
cg02623991	0.216181	0.174294	13.5842	8.97782e-36	1.49775e-34	69.465	0.246505	0.0303238	-0.216181	19	54926431	R	I	TTYH1	TSS1500	shore	TSS1500-shore	chr19:54927902-54928225	NA	NA
cg03816707	0.212798	0.258971	13.5705	1.02767e-35	1.70856e-34	69.3304	0.330052	0.117254	-0.212798	20	43726544	R	I	KCNS1	Body	island	Body-island	chr20:43726297-43727372	TRUE	NA
cg05422029	0.221131	0.208131	13.5663	1.07125e-35	1.77943e-34	69.289	0.281995	0.0608644	-0.221131	6	27235843	F	I		IGR	opensea	IGR-opensea		NA	NA		rs6915678	rs77691639
cg16415457	0.222235	0.391438	13.565	1.08535e-35	1.80243e-34	69.276	0.465671	0.243436	-0.222235	3	23713441	R	I		IGR	opensea	IGR-opensea		NA	NA
cg00525277	0.215246	0.45574	13.5611	1.12736e-35	1.87016e-34	69.2381	0.527639	0.312393	-0.215246	6	32064239	F	I	TNXB	Body	island	Body-island	chr6:32063533-32065044	NA	NA		rs56250504
cg08006672	0.220975	0.736714	13.5596	1.14461e-35	1.89778e-34	69.223	0.810526	0.589551	-0.220975	16	85427738	R	I		IGR	opensea	IGR-opensea		TRUE	NA
cg07973435	0.235007	0.286069	13.5574	1.16963e-35	1.93856e-34	69.2014	0.364568	0.129561	-0.235007	6	100905458	R	I	SIM1	Body	island	Body-island	chr6:100905444-100905697	NA	NA
cg00428457	0.293181	0.443904	13.5513	1.24161e-35	2.05514e-34	69.1419	0.541835	0.248654	-0.293181	2	119887680	R	I		IGR	opensea	IGR-opensea		NA	TRUE
cg08041408	0.211603	0.498907	13.5469	1.29667e-35	2.14395e-34	69.0987	0.569589	0.357986	-0.211603	7	157690609	F	I	PTPRN2	Body	island	Body-island	chr7:157690559-157690770	NA	NA
cg05346841	0.236295	0.17552	13.5435	1.34085e-35	2.21541e-34	69.0653	0.254449	0.0181544	-0.236295	1	14026590	R	I	PRDM2	TSS200	island	TSS200-island	chr1:14026481-14027200	TRUE	NA
cg05513806	0.229161	0.313015	13.5432	1.34504e-35	2.22205e-34	69.0622	0.389561	0.160401	-0.229161	3	181438216	R	I	SOX2OT	Body	shore	Body-shore	chr3:181437184-181437478	NA	TRUE
cg09772333	0.217784	0.453923	13.5422	1.35786e-35	2.24252e-34	69.0528	0.526669	0.308885	-0.217784	19	42437309	R	I		IGR	island	IGR-island	chr19:42437218-42437432	NA	NA
cg19901801	0.216828	0.525685	13.5413	1.37069e-35	2.26316e-34	69.0434	0.598112	0.381284	-0.216828	1	114697032	R	I	SYT6	TSS1500	island	TSS1500-island	chr1:114696886-114697185	NA	TRUE		rs753453
cg25562106	0.205713	0.541783	13.5102	1.86022e-35	3.05298e-34	68.7391	0.610497	0.404785	-0.205713	6	149891579	F	II	C6orf72	Body	shelf	Body-shelf	chr6:149887317-149888252	NA	NA		rs35515786
cg15666214	0.221399	0.404951	13.5077	1.90713e-35	3.12748e-34	68.7143	0.478905	0.257506	-0.221399	6	108438316	R	I		IGR	island	IGR-island	chr6:108437998-108441208	NA	NA
cg01610165	0.255675	0.292887	13.5074	1.91142e-35	3.13439e-34	68.7121	0.37829	0.122615	-0.255675	5	124071029	R	I	ZNF608	Body	opensea	Body-opensea		TRUE	TRUE
cg14118515	0.278029	0.261668	13.5013	2.03046e-35	3.32562e-34	68.6519	0.354537	0.0765088	-0.278029	2	176948728	F	I	EVX2	TSS200	shore	TSS200-shore	chr2:176949511-176949795	NA	NA
cg18623649	0.216761	0.605655	13.4971	2.11602e-35	3.46247e-34	68.6108	0.678059	0.461298	-0.216761	10	125034066	F	II		IGR	opensea	IGR-opensea		NA	TRUE
cg26559315	0.250841	0.195233	13.4966	2.12552e-35	3.47704e-34	68.6063	0.279021	0.02818	-0.250841	8	143858636	F	I	LYNX1	5'UTR	island	5'UTR-island	chr8:143858279-143859411	NA	NA
cg27573308	0.222095	0.756226	13.4814	2.46949e-35	4.02544e-34	68.4569	0.830412	0.608317	-0.222095	13	110008403	R	I		IGR	opensea	IGR-opensea		NA	NA
cg03625662	0.258971	0.701052	13.4796	2.51371e-35	4.09614e-34	68.4392	0.787556	0.528584	-0.258971	10	132891319	F	I	TCERG1L	3'UTR	shelf	3'UTR-shelf	chr10:132893428-132893688	NA	NA
cg01708273	0.200354	0.452747	13.4701	2.75948e-35	4.48742e-34	68.3462	0.519672	0.319317	-0.200354	2	176974060	F	I	HOXD11	3'UTR	shore	3'UTR-shore	chr2:176971706-176972305	NA	NA		rs863678
cg24830730	0.290205	0.54939	13.4655	2.88578e-35	4.68799e-34	68.3017	0.646327	0.356122	-0.290205	7	150653195	F	I	KCNH2	Body	shore	Body-shore	chr7:150655108-150655643	TRUE	TRUE
cg19986012	0.214763	0.656963	13.4647	2.90815e-35	4.72341e-34	68.294	0.7287	0.513937	-0.214763	17	46627848	R	I	HOXB3	Body	island	Body-island	chr17:46627787-46628444	NA	TRUE
cg21195256	0.23375	0.231863	13.4495	3.37774e-35	5.47018e-34	68.1448	0.309942	0.0761925	-0.23375	14	29244278	R	I	C14orf23	Body	shore	Body-shore	chr14:29243403-29243763	NA	TRUE
cg21587238	0.226993	0.246754	13.449	3.39137e-35	5.49203e-34	68.1408	0.322577	0.0955837	-0.226993	5	42953590	R	I		IGR	shore	IGR-shore	chr5:42951076-42952410	NA	NA
cg12483476	0.216423	0.159722	13.4406	3.68311e-35	5.95187e-34	68.0586	0.232013	0.0155906	-0.216423	5	178421711	F	I	GRM6	1stExon	island	1stExon-island	chr5:178421225-178422337	NA	TRUE
cg08464190	0.234052	0.175694	13.4387	3.75428e-35	6.06521e-34	68.0395	0.253874	0.0198225	-0.234052	16	49315302	F	I	CBLN1	1stExon	island	1stExon-island	chr16:49314037-49316543	NA	TRUE
cg03630821	0.214268	0.358251	13.4375	3.79656e-35	6.13183e-34	68.0284	0.429823	0.215555	-0.214268	19	58861702	F	I	A1BG	Body	island	Body-island	chr19:58861341-58862406	NA	NA		rs2241788
cg01694488	0.212381	0.387583	13.4374	3.80032e-35	6.13742e-34	68.0274	0.458524	0.246143	-0.212381	4	1580172	R	I		IGR	island	IGR-island	chr4:1580050-1580455	NA	NA
cg16987900	0.222179	0.298671	13.4366	3.83107e-35	6.18563e-34	68.0194	0.372886	0.150707	-0.222179	5	140207609	F	I	PCDHA2	Body	shore	Body-shore	chr5:140207725-140208078	NA	NA		rs78362045
cg25691167	0.214224	0.15786	13.434	3.9301e-35	6.3418e-34	67.9939	0.229417	0.0151931	-0.214224	7	19184961	F	I	FERD3L	1stExon	island	1stExon-island	chr7:19184818-19185033	NA	TRUE
cg22084642	0.215476	0.493801	13.4284	4.15384e-35	6.69629e-34	67.9388	0.565776	0.350301	-0.215476	3	52351963	R	I	DNAH1	5'UTR	opensea	5'UTR-opensea		TRUE	NA
cg13406860	0.231524	0.679344	13.4234	4.36084e-35	7.0234e-34	67.8903	0.75668	0.525156	-0.231524	9	132881336	F	I	GPR107	Body	opensea	Body-opensea		NA	TRUE
cg01996116	0.222377	0.316118	13.421	4.4638e-35	7.18614e-34	67.8671	0.390399	0.168022	-0.222377	3	42846907	R	I	HIGD1A	TSS1500	shore	TSS1500-shore	chr3:42845436-42846355	NA	NA
cg03385495	0.229481	0.564444	13.4087	5.03437e-35	8.08103e-34	67.7472	0.641098	0.411616	-0.229481	8	49747620	F	II		IGR	island	IGR-island	chr8:49747395-49747621	NA	NA
cg17504737	0.203886	0.242611	13.4079	5.07707e-35	8.14799e-34	67.7388	0.310715	0.106829	-0.203886	1	29805295	F	I		IGR	shore	IGR-shore	chr1:29804962-29805239	NA	TRUE
cg11703729	0.219937	0.597315	13.4057	5.1882e-35	8.3231e-34	67.7172	0.67078	0.450843	-0.219937	10	13851615	F	I	FRMD4A	Body	opensea	Body-opensea		NA	TRUE		rs73579907
cg08610426	0.232894	0.6781	13.4047	5.23592e-35	8.3977e-34	67.7081	0.755893	0.522999	-0.232894	19	49249123	F	I	IZUMO1	5'UTR	opensea	5'UTR-opensea		NA	NA
cg16339238	0.229119	0.187977	13.404	5.27296e-35	8.45545e-34	67.7011	0.264509	0.0353906	-0.229119	20	23029298	R	I	THBD	1stExon	island	1stExon-island	chr20:23028403-23032218	NA	NA
cg07687354	0.21944	0.608103	13.4004	5.4624e-35	8.75651e-34	67.6659	0.681403	0.461962	-0.21944	16	1217857	R	I	CACNA1H	Body	shore	Body-shore	chr16:1219429-1219641	TRUE	NA
cg09780241	0.242161	0.227676	13.3844	6.39231e-35	1.02111e-33	67.5093	0.308565	0.0664037	-0.242161	4	111535597	R	I		IGR	shelf	IGR-shelf	chr4:111539228-111539483	NA	NA
cg04847275	0.204006	0.403049	13.3712	7.26819e-35	1.15779e-33	67.3814	0.471193	0.267187	-0.204006	14	95693828	R	I	CLMN	Body	opensea	Body-opensea		NA	NA
cg13443627	0.200673	0.269395	13.3613	8.00927e-35	1.27275e-33	67.2847	0.336425	0.135752	-0.200673	1	59043070	F	I	TACSTD2	5'UTR	island	5'UTR-island	chr1:59042013-59043295	TRUE	TRUE
cg02484127	0.211989	0.63494	13.3578	8.28725e-35	1.31601e-33	67.2507	0.705751	0.493761	-0.211989	3	128723005	F	I	CCDC48	Body	island	Body-island	chr3:128722283-128723036	NA	NA
cg10218605	0.21238	0.405045	13.3569	8.36148e-35	1.32759e-33	67.2418	0.475987	0.263606	-0.21238	7	158379132	R	I	PTPRN2	Body	shore	Body-shore	chr7:158379328-158381221	NA	NA
cg08065231	0.235382	0.188288	13.352	8.77206e-35	1.39139e-33	67.194	0.266913	0.0315312	-0.235382	19	9473684	F	I	ZNF177	TSS200	island	TSS200-island	chr19:9473589-9474001	NA	NA
cg14972139	0.220434	0.613189	13.3483	9.09417e-35	1.44143e-33	67.1581	0.686821	0.466387	-0.220434	6	168559456	R	I		IGR	opensea	IGR-opensea		NA	NA
cg22291711	0.271365	0.580986	13.3476	9.15906e-35	1.45121e-33	67.151	0.67163	0.400265	-0.271365	15	37349039	F	I	MEIS2	Body	opensea	Body-opensea		NA	NA
cg07613945	0.200709	0.597627	13.3454	9.36e-35	1.48203e-33	67.1294	0.664669	0.463961	-0.200709	5	140787430	F	I	PCDHGA4	Body	shore	Body-shore	chr5:140787447-140788044	TRUE	NA
cg27085741	0.249052	0.183961	13.3414	9.73002e-35	1.53866e-33	67.0908	0.267151	0.0180994	-0.249052	7	143042741	R	I	CLCN1	Body	island	Body-island	chr7:143042508-143042867	TRUE	TRUE
cg11704005	0.213271	0.431716	13.3401	9.85164e-35	1.55736e-33	67.0784	0.502955	0.289683	-0.213271	1	19002948	R	I	PAX7	Body	opensea	Body-opensea		NA	TRUE
cg12408990	0.261596	0.405567	13.3376	1.00984e-34	1.59575e-33	67.0538	0.492948	0.231352	-0.261596	5	179634671	F	I	RASGEF1C	5'UTR	island	5'UTR-island	chr5:179634577-179634875	NA	NA
cg26923490	0.203558	0.169442	13.3369	1.01671e-34	1.60631e-33	67.047	0.237437	0.0338781	-0.203558	19	49575475	R	I	KCNA7	1stExon	island	1stExon-island	chr19:49575129-49576076	TRUE	NA
cg24810836	0.235446	0.433606	13.3343	1.0426e-34	1.6462e-33	67.022	0.512252	0.276806	-0.235446	19	12918062	R	I	RNASEH2A	Body	shore	Body-shore	chr19:12917186-12917676	NA	NA
cg07591442	0.227264	0.67057	13.3337	1.04959e-34	1.65698e-33	67.0153	0.746483	0.519219	-0.227264	2	69615105	F	I	GFPT1	TSS1500	shore	TSS1500-shore	chr2:69614119-69614616	NA	NA
cg20806180	0.25844	0.309135	13.33	1.08764e-34	1.71508e-33	66.9798	0.395461	0.137021	-0.25844	22	39852862	F	I	MGAT3	TSS1500	island	TSS1500-island	chr22:39852205-39852939	NA	NA
cg15712226	0.208324	0.499209	13.3274	1.11572e-34	1.75836e-33	66.9544	0.568796	0.360471	-0.208324	12	96252066	R	I	SNRPF	TSS1500	island	TSS1500-island	chr12:96252020-96252246	NA	NA
cg22054362	0.219926	0.180792	13.3245	1.14798e-34	1.80803e-33	66.926	0.254254	0.0343281	-0.219926	19	57050367	R	I	ZFP28	1stExon	island	1stExon-island	chr19:57049675-57050646	TRUE	NA	high-CpG:61742111-61742220
cg23008238	0.232913	0.378974	13.32	1.19904e-34	1.88613e-33	66.8827	0.456774	0.223861	-0.232913	5	2112459	F	I		IGR	island	IGR-island	chr5:2111836-2112484	NA	NA
cg18279094	0.285892	0.29961	13.3043	1.39845e-34	2.19337e-33	66.7294	0.395106	0.109214	-0.285892	1	63790044	F	I	FOXD3	1stExon	island	1stExon-island	chr1:63782394-63790471	NA	NA
cg04140663	0.234935	0.24819	13.2958	1.51924e-34	2.3782e-33	66.6469	0.326665	0.09173	-0.234935	15	83315922	F	I	CPEB1	Body	island	Body-island	chr15:83315116-83317541	TRUE	NA
cg10225865	0.24746	0.280654	13.2891	1.62224e-34	2.53608e-33	66.5816	0.363313	0.115852	-0.24746	8	54605566	R	I		IGR	opensea	IGR-opensea		TRUE	NA
cg12305431	0.214726	0.409103	13.289	1.62258e-34	2.53651e-33	66.5814	0.480828	0.266102	-0.214726	7	27157855	R	I	HOXA3	5'UTR	shelf	5'UTR-shelf	chr7:27154999-27155426	NA	NA
cg22605290	0.248066	0.572301	13.2824	1.73099e-34	2.70219e-33	66.5169	0.655162	0.407096	-0.248066	10	130757223	F	I		IGR	opensea	IGR-opensea		NA	NA
cg17966560	0.205776	0.381167	13.279	1.78932e-34	2.79178e-33	66.4839	0.449902	0.244126	-0.205776	1	156357871	R	I		IGR	shore	IGR-shore	chr1:156358050-156358252	TRUE	NA
cg16695576	0.217407	0.551669	13.2702	1.95002e-34	3.0371e-33	66.3982	0.624289	0.406882	-0.217407	6	1606028	R	I		IGR	island	IGR-island	chr6:1604606-1615866	NA	TRUE
cg20761810	0.219464	0.659807	13.2597	2.16085e-34	3.35798e-33	66.296	0.733114	0.51365	-0.219464	8	140723642	F	I		IGR	opensea	IGR-opensea		NA	NA
cg11538641	0.234718	0.282756	13.2562	2.23465e-34	3.47045e-33	66.2625	0.361158	0.126441	-0.234718	6	100902258	F	I	SIM1	Body	shore	Body-shore	chr6:100903491-100903713	TRUE	NA
cg06506863	0.245823	0.401747	13.2556	2.24902e-34	3.49211e-33	66.2561	0.483859	0.238036	-0.245823	7	150896449	F	I		IGR	opensea	IGR-opensea		NA	NA
cg08101036	0.260878	0.373846	13.2496	2.38451e-34	3.69817e-33	66.1979	0.460987	0.200109	-0.260878	7	27153655	R	I	HOXA3	5'UTR	shore	5'UTR-shore	chr7:27154999-27155426	TRUE	NA
cg04747036	0.20651	0.662374	13.2471	2.44186e-34	3.78455e-33	66.1742	0.731355	0.524844	-0.20651	2	6072981	F	I	LOC150622	Body	opensea	Body-opensea		NA	NA		rs6735230
cg20927661	0.251176	0.189867	13.2444	2.50761e-34	3.88427e-33	66.1477	0.273767	0.0225906	-0.251176	2	5837002	F	I	SOX11	3'UTR	island	3'UTR-island	chr2:5836068-5837643	TRUE	NA
cg04543938	0.208278	0.323874	13.235	2.74876e-34	4.25078e-33	66.0563	0.393445	0.185168	-0.208278	6	28956426	F	I		IGR	island	IGR-island	chr6:28956106-28956578	NA	NA
cg25963041	0.253323	0.18458	13.2284	2.93156e-34	4.52516e-33	65.9921	0.269197	0.0158744	-0.253323	19	57049777	F	I	ZFP28	TSS1500	island	TSS1500-island	chr19:57049675-57050646	TRUE	NA
cg19113686	0.222585	0.748329	13.2242	3.05245e-34	4.70595e-33	65.9519	0.822678	0.600094	-0.222585	3	101406347	F	I	RPL24	TSS1500	shore	TSS1500-shore	chr3:101405309-101405688	NA	NA
cg25928819	0.237311	0.242669	13.2209	3.15323e-34	4.85733e-33	65.9195	0.321938	0.0846269	-0.237311	12	133484026	F	I		IGR	shore	IGR-shore	chr12:133484658-133485739	NA	NA		rs12427009
cg08832624	0.205366	0.182714	13.207	3.6101e-34	5.54496e-33	65.7847	0.251312	0.0459463	-0.205366	7	98099917	F	I		IGR	island	IGR-island	chr7:98099882-98100289	TRUE	TRUE
cg19029181	0.200677	0.452154	13.2052	3.67158e-34	5.63687e-33	65.7679	0.519186	0.318509	-0.200677	3	147130536	R	I	ZIC1	Body	island	Body-island	chr3:147130342-147130577	NA	NA
cg08289130	0.228968	0.512598	13.2012	3.82038e-34	5.86008e-33	65.7283	0.58908	0.360113	-0.228968	16	3210357	R	I		IGR	shore	IGR-shore	chr16:3207597-3209413	NA	NA
cg03760457	0.221755	0.378373	13.1972	3.96894e-34	6.08231e-33	65.6903	0.452446	0.230691	-0.221755	15	70326230	R	I		IGR	island	IGR-island	chr15:70325979-70326423	TRUE	NA
cg25539045	0.209811	0.167014	13.1882	4.33283e-34	6.62396e-33	65.603	0.237096	0.0272856	-0.209811	10	129535186	R	I	FOXI2	TSS1500	island	TSS1500-island	chr10:129534410-129537366	NA	NA		rs72843148
cg17477946	0.222725	0.669063	13.1769	4.83719e-34	7.37506e-33	65.4933	0.74346	0.520735	-0.222725	17	80818599	R	II	TBCD	Body	island	Body-island	chr17:80818598-80818803	TRUE	NA
cg23806894	0.240115	0.253307	13.1761	4.87499e-34	7.43132e-33	65.4855	0.333513	0.0933981	-0.240115	4	111535528	R	I		IGR	shelf	IGR-shelf	chr4:111539228-111539483	NA	NA
cg06401021	0.215321	0.17245	13.1695	5.19838e-34	7.91375e-33	65.4216	0.244373	0.0290519	-0.215321	6	55443868	R	I	HMGCLL1	1stExon	island	1stExon-island	chr6:55443732-55444092	TRUE	TRUE
cg27211284	0.240633	0.268465	13.169	5.22348e-34	7.9508e-33	65.4168	0.348843	0.108211	-0.240633	2	200524012	R	I		IGR	island	IGR-island	chr2:200524001-200524204	TRUE	NA
cg22529664	0.221691	0.595819	13.164	5.4829e-34	8.33829e-33	65.3685	0.66987	0.448179	-0.221691	8	37418924	F	I		IGR	opensea	IGR-opensea		NA	TRUE
cg19240678	0.24646	0.561532	13.1542	6.03235e-34	9.15598e-33	65.2734	0.643857	0.397396	-0.24646	11	132582550	F	I	OPCML	Body	opensea	Body-opensea		NA	TRUE		rs61208036
cg00513941	0.226668	0.292918	13.145	6.59161e-34	9.98683e-33	65.185	0.368632	0.141964	-0.226668	19	42437245	R	I		IGR	island	IGR-island	chr19:42437218-42437432	NA	NA
cg04350136	0.206167	0.588913	13.1404	6.89555e-34	1.04362e-32	65.1401	0.657779	0.451612	-0.206167	6	30616105	R	II	C6orf136	Body	shore	Body-shore	chr6:30614721-30615643	NA	NA
cg03457729	0.209525	0.205379	13.1311	7.54372e-34	1.13925e-32	65.0507	0.275367	0.0658419	-0.209525	15	89953295	R	I		IGR	shore	IGR-shore	chr15:89954603-89955182	NA	NA
cg16664405	0.222227	0.186446	13.1214	8.28767e-34	1.24895e-32	64.957	0.260676	0.0384487	-0.222227	10	111216962	F	I		IGR	island	IGR-island	chr10:111216604-111217083	NA	NA
cg14807553	0.206217	0.603623	13.1213	8.29932e-34	1.25062e-32	64.9556	0.672506	0.466289	-0.206217	13	113533425	F	I	ATP11A	3'UTR	shelf	3'UTR-shelf	chr13:113536815-113537308	NA	NA
cg07970752	0.261525	0.566209	13.1026	9.94627e-34	1.49274e-32	64.7753	0.653567	0.392041	-0.261525	16	817463	R	I	MSLN	Body	opensea	Body-opensea		TRUE	NA
cg21287054	0.214036	0.223724	13.0827	1.20658e-33	1.80296e-32	64.5829	0.295218	0.0811825	-0.214036	19	54928012	F	I	TTYH1	Body	island	Body-island	chr19:54927902-54928225	NA	TRUE
cg21270847	0.275156	0.66766	13.0803	1.23442e-33	1.84337e-32	64.5602	0.75957	0.484414	-0.275156	1	164604806	R	I	PBX1	Body	opensea	Body-opensea		NA	TRUE
cg10762626	0.231941	0.230439	13.0733	1.32102e-33	1.97105e-32	64.4926	0.307914	0.0759725	-0.231941	15	28344715	F	I	OCA2	TSS1500	shore	TSS1500-shore	chr15:28344188-28344489	NA	NA		rs28595435
cg11552829	0.244644	0.726567	13.063	1.46037e-33	2.17401e-32	64.3927	0.808285	0.563642	-0.244644	5	169532721	R	I	FOXI1	TSS200	shore	TSS200-shore	chr5:169533080-169533534	NA	NA
cg25017223	0.294726	0.444259	13.0526	1.61543e-33	2.39827e-32	64.2922	0.542706	0.247979	-0.294726	17	75238703	R	I		IGR	opensea	IGR-opensea		NA	NA
cg04223420	0.206875	0.202592	13.0507	1.64533e-33	2.44152e-32	64.274	0.271694	0.0648194	-0.206875	5	134363877	R	I	PITX1	3'UTR	island	3'UTR-island	chr5:134363092-134365146	NA	TRUE
cg11223933	0.211558	0.339024	13.0414	1.80002e-33	2.66559e-32	64.1845	0.40969	0.198132	-0.211558	17	43319137	R	II	FMNL1	Body	island	Body-island	chr17:43318429-43319243	TRUE	NA
cg00922376	0.257049	0.187928	13.0367	1.88243e-33	2.78512e-32	64.1399	0.27379	0.0167412	-0.257049	1	14026584	R	I	PRDM2	TSS200	island	TSS200-island	chr1:14026481-14027200	TRUE	NA
cg12079322	0.218524	0.162792	13.0278	2.05305e-33	3.03121e-32	64.0535	0.235786	0.0172619	-0.218524	2	154728468	R	I	GALNT13	5'UTR	shore	5'UTR-shore	chr2:154728944-154729328	NA	NA
cg13539545	0.212116	0.164906	13.0271	2.06577e-33	3.04951e-32	64.0473	0.235759	0.0236425	-0.212116	14	60973823	F	I		IGR	island	IGR-island	chr14:60973772-60974123	NA	TRUE		rs76646186
cg13507084	0.229884	0.349892	13.0248	2.1133e-33	3.11776e-32	64.0247	0.42668	0.196796	-0.229884	9	34555042	R	I	CNTFR	Body	opensea	Body-opensea		TRUE	NA
cg14574910	0.243155	0.64992	13.0149	2.32615e-33	3.42272e-32	63.9291	0.731141	0.487986	-0.243155	5	2155809	F	I		IGR	opensea	IGR-opensea		NA	NA
cg02305765	0.211294	0.227675	13.0121	2.39008e-33	3.51366e-32	63.9021	0.298253	0.0869594	-0.211294	12	53107910	F	I		IGR	shore	IGR-shore	chr12:53107912-53108471	NA	TRUE
cg23445461	0.238442	0.36912	13.0058	2.53872e-33	3.7274e-32	63.842	0.448767	0.210325	-0.238442	5	140864733	R	I	PCDHGA4	Body	island	Body-island	chr5:140864527-140864748	NA	TRUE
cg22109530	0.204101	0.204982	12.9958	2.79568e-33	4.09549e-32	63.746	0.273157	0.0690569	-0.204101	1	178310534	F	I	RASAL2	Body	opensea	Body-opensea		TRUE	NA
cg13526469	0.233927	0.301266	12.9909	2.93138e-33	4.28955e-32	63.6988	0.379404	0.145478	-0.233927	3	13245693	F	I		IGR	island	IGR-island	chr3:13245692-13246212	NA	NA		rs28630998
cg21131024	0.221342	0.255484	12.9843	3.12404e-33	4.56548e-32	63.6354	0.329419	0.108077	-0.221342	8	104153643	F	I	C8orf56	TSS200	shore	TSS200-shore	chr8:104152726-104153390	NA	NA		rs72671356
cg01063935	0.22975	0.69013	12.9805	3.24289e-33	4.73514e-32	63.5982	0.766873	0.537124	-0.22975	1	10616085	R	II	PEX14	Body	opensea	Body-opensea		NA	TRUE
cg11948766	0.218196	0.439989	12.9772	3.34678e-33	4.88407e-32	63.5668	0.512873	0.294676	-0.218196	8	49494499	R	I		IGR	opensea	IGR-opensea		NA	NA
cg23248887	0.20203	0.47853	12.9772	3.34789e-33	4.88552e-32	63.5665	0.546014	0.343984	-0.20203	14	38679643	F	I	SSTR1	Body	island	Body-island	chr14:38678245-38680937	TRUE	NA
cg16295725	0.21598	0.271596	12.9739	3.45323e-33	5.03567e-32	63.5356	0.343739	0.127759	-0.21598	4	10459219	F	I	ZNF518B	TSS200	island	TSS200-island	chr4:10458129-10459353	TRUE	NA
cg02245004	0.219001	0.217987	12.9732	3.47747e-33	5.07013e-32	63.5287	0.29114	0.0721388	-0.219001	15	76634887	R	I		IGR	island	IGR-island	chr15:76632262-76635515	NA	NA
cg07915921	0.247128	0.203077	12.967	3.69151e-33	5.37622e-32	63.4692	0.285625	0.0384969	-0.247128	12	54321502	F	I		IGR	island	IGR-island	chr12:54321301-54321721	NA	NA
cg11784799	0.22729	0.550135	12.9661	3.72441e-33	5.42231e-32	63.4603	0.626057	0.398767	-0.22729	8	143262091	F	I		IGR	opensea	IGR-opensea		NA	NA
cg13186228	0.219693	0.220744	12.9597	3.96124e-33	5.75857e-32	63.3989	0.294128	0.074435	-0.219693	20	57225195	R	I	STX16	TSS1500	island	TSS1500-island	chr20:57224695-57226322	NA	NA
cg24015747	0.202707	0.592007	12.9511	4.30606e-33	6.24774e-32	63.3158	0.659717	0.45701	-0.202707	19	4323081	F	I	FSD1	Body	island	Body-island	chr19:4322974-4323201	NA	NA
cg25764899	0.232783	0.18609	12.9484	4.41634e-33	6.40391e-32	63.2906	0.263846	0.0310631	-0.232783	1	47697948	F	I		IGR	island	IGR-island	chr1:47696504-47698197	TRUE	TRUE
cg00035316	0.210048	0.437043	12.9405	4.76893e-33	6.90669e-32	63.2141	0.507206	0.297158	-0.210048	2	176993017	F	I	HOXD8	TSS1500	island	TSS1500-island	chr2:176992950-176993186	NA	NA
cg17526573	0.254777	0.205006	12.9384	4.86484e-33	7.04188e-32	63.1943	0.290109	0.0353325	-0.254777	2	50574708	F	I	NRXN1	Body	island	Body-island	chr2:50574045-50574817	NA	NA		rs3732049
cg12440062	0.201914	0.302716	12.9379	4.88828e-33	7.07532e-32	63.1895	0.370162	0.168247	-0.201914	6	49681391	F	I	CRISP2	TSS200	opensea	TSS200-opensea		NA	NA
cg10888281	0.203085	0.668928	12.9287	5.34312e-33	7.72227e-32	63.1009	0.736764	0.533679	-0.203085	2	65302557	R	I	CEP68	Body	opensea	Body-opensea		NA	NA
cg01561304	0.238435	0.585803	12.9282	5.36832e-33	7.75787e-32	63.0962	0.665447	0.427012	-0.238435	5	177913485	R	I	COL23A1	Body	opensea	Body-opensea		NA	NA		rs75977787
cg22476027	0.216779	0.488293	12.9174	5.95843e-33	8.59229e-32	62.9924	0.560704	0.343925	-0.216779	6	108492642	F	I	NR2E1	Body	shore	Body-shore	chr6:108491033-108491410	NA	NA
cg03548062	0.240377	0.614272	12.9113	6.31721e-33	9.09599e-32	62.9342	0.694565	0.454188	-0.240377	14	101158251	F	I		IGR	opensea	IGR-opensea		NA	NA
cg07860213	0.231925	0.282881	12.9068	6.59735e-33	9.49009e-32	62.8909	0.36035	0.128426	-0.231925	8	70982039	R	I	PRDM14	Body	island	Body-island	chr8:70981873-70984888	TRUE	NA
cg09877947	0.212962	0.448094	12.9058	6.66094e-33	9.57789e-32	62.8814	0.519229	0.306268	-0.212962	5	131593287	R	I	PDLIM4	TSS200	island	TSS200-island	chr5:131593039-131593813	TRUE	NA	high-CpG:131621081-131621290
cg13125157	0.248376	0.246368	12.9011	6.96746e-33	1.00109e-31	62.8366	0.329333	0.0809569	-0.248376	17	50237403	R	I	CA10	TSS1500	shore	TSS1500-shore	chr17:50235175-50236466	NA	NA
cg01024444	0.207946	0.232928	12.898	7.17688e-33	1.03043e-31	62.8071	0.302388	0.0944425	-0.207946	19	52222446	F	I	HAS1	Body	island	Body-island	chr19:52222423-52223208	NA	NA		rs17853475
cg19544662	0.226789	0.175364	12.8932	7.51579e-33	1.07785e-31	62.7611	0.251118	0.0243287	-0.226789	2	88752056	R	I	FOXI3	TSS200	island	TSS200-island	chr2:88751335-88752865	NA	NA
cg04387835	0.242332	0.42823	12.8869	7.9883e-33	1.14347e-31	62.7004	0.509176	0.266844	-0.242332	17	4649076	F	I	ZMYND15	Body	opensea	Body-opensea		NA	NA
cg23847712	0.21872	0.384859	12.8863	8.03552e-33	1.15003e-31	62.6946	0.457917	0.239198	-0.21872	4	9783196	R	I	DRD5	TSS200	island	TSS200-island	chr4:9783035-9784960	NA	NA
cg15326452	0.216514	0.669649	12.8787	8.64551e-33	1.23472e-31	62.6217	0.741971	0.525457	-0.216514	2	27371820	R	I	TCF23	TSS200	shore	TSS200-shore	chr2:27373013-27373214	NA	NA
cg06728252	0.271245	0.481161	12.8576	1.05924e-32	1.50634e-31	62.4195	0.571765	0.30052	-0.271245	6	26598149	R	I	ABT1	Body	island	Body-island	chr6:26598108-26598316	NA	NA
cg08973950	0.232262	0.536997	12.8478	1.16307e-32	1.65025e-31	62.3263	0.614579	0.382317	-0.232262	7	1083309	F	I	C7orf50	Body	shore	Body-shore	chr7:1084387-1084595	NA	NA		rs77116012
cg09450024	0.214883	0.445272	12.8304	1.37522e-32	1.94438e-31	62.1595	0.51705	0.302166	-0.214883	19	45737623	F	I	EXOC3L2	TSS200	island	TSS200-island	chr19:45737482-45738145	NA	NA
cg16201883	0.200939	0.663089	12.8264	1.4283e-32	2.0179e-31	62.1218	0.730209	0.52927	-0.200939	17	79495953	F	I	FSCN2	1stExon	island	1stExon-island	chr17:79495005-79496291	NA	NA
cg17509039	0.274706	0.531654	12.8264	1.42917e-32	2.01906e-31	62.1212	0.623413	0.348708	-0.274706	12	8167594	F	I		IGR	shelf	IGR-shelf	chr12:8171336-8171790	NA	NA		rs4883475
cg14689479	0.220275	0.311956	12.8252	1.44539e-32	2.04121e-31	62.1099	0.385534	0.165259	-0.220275	8	53326618	F	I		IGR	opensea	IGR-opensea		NA	TRUE
cg26289436	0.2451	0.413757	12.8226	1.48123e-32	2.09096e-31	62.0856	0.495628	0.250528	-0.2451	19	49841517	F	I	CD37	Body	island	Body-island	chr19:49841187-49841628	NA	TRUE
cg14137381	0.234164	0.389841	12.8221	1.48932e-32	2.10195e-31	62.0801	0.468058	0.233894	-0.234164	5	502291	F	I	SLC9A3	Body	shore	Body-shore	chr5:500388-500612	NA	NA		rs7725551	rs78623406
cg01571001	0.204716	0.442015	12.7986	1.86567e-32	2.62136e-31	61.8558	0.510396	0.30568	-0.204716	3	128215433	R	I		IGR	island	IGR-island	chr3:128215212-128216905	TRUE	NA
cg18093372	0.20043	0.234148	12.7881	2.0632e-32	2.89132e-31	61.7556	0.301098	0.100667	-0.20043	2	119607603	R	I		IGR	island	IGR-island	chr2:119607378-119607910	NA	NA
cg13749113	0.269676	0.489332	12.7843	2.13972e-32	2.99591e-31	61.7193	0.579412	0.309735	-0.269676	15	24506388	R	I		IGR	island	IGR-island	chr15:24506126-24506423	NA	NA
cg05258935	0.206381	0.22209	12.7725	2.39647e-32	3.34665e-31	61.6065	0.291028	0.0846469	-0.206381	19	39086923	F	I	MAP4K1	Body	island	Body-island	chr19:39086878-39087304	TRUE	NA
[truncated: 1,058 more rows]
